# Supplementary material for: Identification of Immunity-Related Genes in Ostrinia furnacalis against Entomopathogenic Fungi by RNA-Seq Analysis
Source: PLoS One. 2014 Jan 17;9(1):e86436. doi: 10.1371/journal.pone.0086436 (PMC3895045; doi:10.1371/journal.pone.0086436)
Supplement: Figure S4 — Deduced amino acid sequences of 190 putative immunity-related unigenes. The coding region sequences (CDS) were determined on the base of the BLAST results. The amino acid sequences of each unigene were deduced in the EXPASY proteomics server (http://www.expasy.org). All sequences were listed in fasta format. (TXT) [file pone.0086436.s004.txt]

Fig.S4

>OfPGRP1
MFRKLNIFAFFICFCELVRGECDVVTKKQWGGLQPTHVQYLPRPVDLVII
QHTATPMCTTDKACKNRVKNIQDYHMDTLNWWDIGSSFYVGGNGKVYEGAGWLHVGAHTY
GYNKRSIGISFIGNYETDVPTAQQLNAVKALLRCGVENGHLTSNYHVIGHKQVLATLSPG
RNLWAEIRTWPEWMDDISSIKNLM
>OfPGRP2
LYMQSHNKDEISSSHDDSEKVSTNYTKVVGMCYDSYFQILVFSIIVVPITILLILYPLLT
SHMDYDRHSSQANGVAEVKIADYPQGDFNDSVEKTKIKADPLLISPNHLRIVSRTDWLAQ
PVESELQKIRQPVPWVVITHTATEPCSYQSECVLRVRLIQMFHIEAKKWDDIGYNFLVAG
DGSAYFGRGWEYIGAHTLGYNRYSIGIAFVGTFNSETPPKKQIEACQKLIKLGVQQGKIA
KDYKLFAHRQLTSTLSPGDRLYDIIKQWPHFVKEDTNIDDIVPKNY
>OfPGRP3
MQPLIS
PVDHESRHNSHRTEEIHDTVVTEDTPLLRRFPAAVADRRSPVTTVVVTLLLLILLSGIII
GIYLLVLQTRSENVLPPVEEMPLQLVSRVQWDHGRVATPMLALAPRRAREVLVVQTDTRQ
CHSTVSCVELLLDIQNKTSDGQNLPYNFLVSSNGQTYEALGWRQPSSMFPQYSGSALVLA
FIGNFTTIAPTHAQLTEANKFFAVSVSRKYLHPAYTVIGKATKSYPETLFSSLKQLPQWD
SELSDKSNT
>OfPGRP4
MFLVLLISLVNFVGDIMGHPTTVTD
TSSENEVHTYNFPFVTRSEWHARVPKLTLPLPTPVPYVVIHHSYSPAACVNGEQCRRAMR
TMQDMHMDGQNWGDIGYNFAVGSDGMAYEGRGWQALGAHALHFNSVSLGICVIGDWRHDL
PPENQLETTKSLIAAGVELGYISPDYKLIGHRQVGPTECPGDALYGEIQTWKHYSPHPAS
SEDLLYLKEISEKVKEVIRGNATYDDYYFIKKD
>OfPGRP5
MFLVLLISLVNFVGDIMGHPTTVTD
TSSENEVHTYNFPFVTRSEWHARKPKMTLPLHTPVPYVVIHHSYTPPACRSIEECENAMR
VMQSMHMDGRGWWDIGYNFAVGSEGSAYEGRGWSTLGAHALHFNSVSIGICLIGDWRNEL
PPEDQLKTAKALIAAGVDLGYISPTYKLLGHRQVRDTECPGDALYKEIQGWAHYSPYPGS
ATDLLNLPEIPEKVKDVMRGNSTYDD
>OfPGRP6
MARLTLAVVIISFIFSCSTHPTNKLAKTSPYNFPFVTKEEWEGRPPTDVFP
METPVPYVVIHHTYIPYVCYTSDECKSAMRGMQNFHQLTNGWADIGYSFAVGGDGKVYEG
RGWEAVGAHAVGVNTRSIGIALIGDFVSKLPSETQLAPVHKLIATGVELGYIRPDYTLIG
HRAVSATECPGGALFQEISTWPHFDKEVSENQPTTEAVTQ
>OfPGRP7
MIGYVLSIVVVFVSSVVNGFPERYVGEKTS
ENHYPFKLYKRQEWGAEPATKIVPLNTPVPYVVIHHTYIPAACNTTEDCMAGMRSMQRYH
NSQDWGDIGYNFCIGSEAGVYEGRGWQTKGIHAGRANGVSVGICLIGDWRTELPPQEQLE
AAKELIKAGIKEGYISPDYKLVGHRQVMNTECPGGALYQHISTWDHFVPKFEEVKN
>OfPGRP8
MAKPGLGTEVVLMDEGAMAA
QMGRETPHITSLNVTKSSRVHVGPKFVSVNQTIQNKEMIKDLPFHKYVWSIIRNTTKAER
LSCLAATTALIVVILLIIYYTLFMRKTDQDQGVNYAPHEWNITREMWLADDFHHNSTTDT
YDPLKLVIIQHTVGAECHTFSDCSAYVRRLQEYFLKDLKYDIPYNFLIGNDGRVYEGRGW
NREGAHTYTFNRCSLGIGFIGDYRNTNVTTSQVERLNLLLAEGVSRGHLDPNYYIVPAKD
LQSTESPGTNLYNLIKQWHTYDHKLQFRGRSCDQIYGRE
>OfPGRP9
MKSLVLAAIIMFAGAGQSLDIVPIKEWGGSELQYKNE
LETPLRFAIVHHTVTNECSTDEECVSLLNNIRGFYIQSQIGWGDVPYSFMIGGNGMVYEG
AGWHNSGAHTFLYNQRSIGIGFLGDFREKTPTPEALQAAQDLLNFGLENNYLWDDYKLLG
AQQIVNTISPGDPLQKVIEGWPHWAENPKFNRS
>OfPGRP10
MKLLVAIVVMLAVGGNTLDIIPITEWAGSEI
NRKQELANPVNMVVIQHTASKDCYSDKLCLQTVNNIRGYVMKIGFDDIPYSFMVGGNGKV
YEGAGWHRVGAHTKGYNDKAIGIGFIGTFVEKLPSPEALKAAQELIEYGVQNNHIAGDYK
LFGHRQLSSTVSPGDALQKEIEGWPHWAKN
>Of��GRP1
MLGSKIISVVLLL
GLETVLCRVDVPPAKLEAIYPKGLRVSIPDNGFSLFAFHGKLNEEMDGLEAGFWSRDITK
VKDGRWTFRDRNAELKIGDKVYFWTYVIKDGVGYRQDNGEWTVTGYVDEQGNPVDATGSP
APNSGPQNPNSGSIPSSTAPTLSGNLPCEVSLSKVSVPGFVCKGQLIFEDNFNGPLSKGK
IWTEEILFPGEPDYPFNVYLNDRNLRVRDGKLMIKPVTLESKFGEDYIRQSLDLTTRCTG
AVGTQECVQEASGPFILRPIITAKVTTRNKFSFKYGRVEVRAKMPVGDWLVPIIQLEPLA
QVYGVKNYASGILRIACAKGNPEYSRKLVGGPIMCGNEPYRSTHLKEKVGYEQWAKDFHN
YTLEWRPDGISLLVDGEKYGEVTPGAGFFEDAKKHDVAAASQWLKGTAMAPFDEMFYISI
GLNVGGLNEFPDGDSKPWYDKSSKAMLRFWEAREQWFGTWFPDTNQLQVEYVKVYAL
>Of��GRP2
MAVALVKRALT
HTCVIAILLQTCNSVHNSRAQKFNIPDVKIEAFSPKGFRASIPDSPGMSLFVFQGNVNRA
IDSTAVGGLKGEITQATNGRWVYDNPDAQLKVGDVVNYYVFVSVNREGFVKDGLTYTITE
FSSRSGSPTGPNPTPTPDCRPSATRIRGGKACAGQTIFEDNFDSFKDDLWQIEQYIPINH
PEFPFVSYQRLSPNGPVSVSGGFLHIAPKLQQTLPGFNNESIYTGSLDLFSGCTASAEAC
YRQAMGANILPPVASGRLTSSVAFTYGTVTIRAKLPQGDWMYPELLLEPFLKKYGSSHFA
SGVIKIASARGNADLRAGPDEYGNKILYGGPVMDFQCRGQLLTNKVLTNGKMWGDDFHEY
SITWLPDQITLSVDGEQWARVDGSRALRDRFPQRCALPRTLLAKGSNLAPFDDHFYLTLG
VAVGGISEFRDDAYSGDRAKPWRDVAHKAMLSFWEHLESWQQTWNQPELVVDYVKVVAL
>Of��GRP3
MTAKLVCLLALAWVCAAQRNQYKVPEAKLE
AIYPRGLRVSIPDDGFSLVAFHGKLNEEMEGLEAGMWARDIVKPKDGKFWFRDRNIQLKL
GDKVYFWTYAIKDGLGYRQDNGEWTVTEFVNEKGERVDVANPPDPTTTQRPQSPPQGPSQ
PPTWNPPPPTQSVCPKSVTVVQGRNSVCINELIFSEEFDKSAIKDLNNWDEEIRFPLQPD
YPFNVYMSDGTLKLENGRLSITPVLLESHYHEGFVTESLSLNRCTGTLETIECKQVANGA
QILPPVMTGKITTRNRFNFKFGRVEIRAKLPAGNWLIPELNLEPHDNIYGSRRYESGLMR
VAFAKGNPEYAKKLFGGPVLSDSEPYRSLLMKEKIGIDNWNKDFHNYTLIWKPDGIDLFV
DGSQYGSVRPGDGFAASGRENLVPHAGLWTKGTIMAPLDEMFYIAIGLRVGGIHDFPDSP
EKPWGNRAAKGKLDFWESRDTWQPSWYDASMLVDSVKVYAL
>Of��GRP4
MWLYTVAVLALASLSSACTPSVTA
VSGTHAPASFCAGDLIFSDDFNEFDLEKWQHENTLAGGGNWEFQYYNNNRTNSFTNNGLL
YIRPSLTEDQFGSAFMTSGHLNIEGGAPADRCTNPQWWGCERTGSPTNILNPIKSARLRT
VDSFSFRYGTVEVRAKMPAGDWLWPAIWLMPAFNVYGTWPASGEIDLVESRGNRNMLFNG
VHIGTQEAGSTLHYGPYPDLNGWERAHWLRRNTAGYDSQFHRYQVIWTPDLIRFSIDDVE
LGRVMPGNGGFWDFGGFNSNPNIENPWRFGSKMAPFDQKFYIIMNVAVGGTNGFFPDGVT
NPTPKPWWNGSPTAATDFWNARTNWLPTWRLDQNDGQDASLQVDYVRVWAI
>OfCTL1
MCRHLNCVFYIFLLYIASAWTDGGFRFDYYYVKEVEGWLKPHLMPATFK
DAFLRCNLEGAVLASPLDRNLHKAMEGIQAESGVACGIFTGIHATFSKGDFTSIEGVPLE
KIPLQWALDEPDNFKNQEDCIIMLPNGTVADVRCDETFPYVCYRKKVNSPVITACGTVDP
EYKLESSTGSCYKFHGTGRTWRNAQRTCLAQGGYLAIPNSAQEATVLKNIFAGHPANTIK
SEFKDVVALGFLDWDQKRTWYTVHGQTIEEAGYASWAGGQPDNSRTHDNGSYCGAMFRSG
LLDDIWCESVPFAFICEKAPDSLVADDEKQFSLGTIGTK
>OfCTL2
MCGNYYYLVLYLVSISIARTNGIFRYDYSYSKEAGGWLKLHQA
PVTFTEAFLRCDLEGAVLASPLNANLQTAIARLTAGVSCAIFTGIHATISKGDFTSIEGI
PLAKIPVQWAMDEPDNFQNQEDCTIMLHNGTLADARCNDTYPYVCYKKKTNNPVMNTNCG
TIDPAYTFEQSTGSCYKFHRLGRSWRRAQMTCLAEGGYLAIPNSDQEATILKNLIAQNPA
NTIIVTSNFRDVVSIGFLDWDQKGTWYTVNGQSIQAAGYASWANGQPDNTKSIDNGSYCG
AMFRSGLLDDVWCESVPFAFICEKAPDSLVPDDEEYEKQ
>OfCTL3
MFRQTLFISLLFFLVVKISHSQREKKFFRKDYKYIEATESFYK
IHTIHKTWQDAKDVCAMEGATFFVPEDQGEADAVLAFWNATQPYSWVYIGVSSLIVKGVF
ETVEGQPISDVYSNWGPGEPNDANGEEDCVILRRDGTLNDVNCVNKYPFVCKKTLDSLEW
NIKCDMPNMDYVFNEALGKCYKFHLDPRTWREAYAVCSAESSYLAIIDSQAEADHLVKIT
AEAPKDDVQGDFLRGAVHLGFHKRKDGWKTIRGTKLENSGYSKWGNQQPDGGDNETCGTM
FYNGHLNDLKCDHKCFFICEHDVGSLSNSLDFKFGDDE
>OfCTL4
MLVRIFFIAIFTYTANGSKLPDSGEPADKSTFRLDYQYY
PQADGWLKLHRIPARFRDARLACYHEGAHLASPITEDLAMVLSNLAQEAKLSSIHTGFYS
LASVQDYYSGEGVKFNDLSFLKWADGEPNNVGNSERCLSMTSLGTMADSNEDTVRPFFCY
KKKTGYTTMNECGYHDKQYQVDDNTGHCYKFHLQKAAWHKALSICGAEGGTLAVINSGAE
AKVINDLAVQKNYSEWVLLGFYNPFDQPGYWWTVDGHTSLEEAGYANWLKGEPNDLYGPE
YCGTFRPIPEAGAFPGLNDFSCNIEIPFVCEIPPLNKELKKE
>OfCTL5
MQSRTELEIMKVFIITLLFYYVHYGESMPNETQFKRFRPDYHYNELAGGWVKFHHVP
TTWLEARLRCYLEGAVLASPVNENMKQGLIELLVDQLESKVFTGIHSIFSKGDFTSVDGI
PVYEMPVNIRSGDISGECVTFMMDGRLEGHDCSSKYPYICHKRAPRDLTTSICGIDQEYK
YDPRTGSCYKFHKFGRTWYQAASVCAAEGGHLAIINSDVEAEVIKGIYQNYPDDTIQADY
KHTASIGFLDWGVRGLWWTIHGQDLTEAGYSKWNKGSPDDKTQYCGAVMRAGTLNDIWCE
KQTFPAICEKTTEFSPRLITLR
>OfCTL6
MQTVVRIFLFACFCVAVIVGSGRQFRCDYKYIPEAGGWLKFN
EMPSNFNEARLRCHMEGAVLASPLTPALRDAMANLAKNNGNTCGIFTGIHAVFSRGDFAS
IEGVPLSKIPHSWAKDEPDNFKDEENCIIQLPEGVLADVRCKDTFPYMCYKKKATLVMTA
CGTTDPEYNLDSRTNKCYKFHRVPRTWSRAYMTCMAEGGHLAIINSDTEATVIRELFAKN
PGGVMLGSFWKDVAFMGFHDWTEHGDWRTIQGQTLKEAGYDKFSPGEPNNATTGEFCGAV
YRSAMFDDLWCENQYAFICEKSPDSLMCDDEH
>OfCTL7
MKVSIILVLVFIFYPHHGDSSELNTSKSNWFRPDYSYSERTGGWFKFHSVPA
TWEDARLQCYYEGAELVSPFNENIIQKMIMLMDVNEPYIFTGIHSTFSKGVYTSVGGVPL
HEMPVSLHSRDVSGNCVTMRSNGRVEARNCSSQYPYICFKKGPEHLTSSVCGADQEYKYE
QRTGSCYKFHTLGRTWPQAFRVCVAEGGHLAIINSDVEADVIRGIFQNYPDDAFKADAKY
AASIGFQGWGATKIWWTIHGQTLQDAGYSEWDKFVPDMRSTRHYCGAVGRNGTLSHIECE
GVTFPAICEKKADLV
>OfCTL8
MERFAVFILVLATVATVAAQKRYRNDYVYDP
NTDAFYKFHINMAVHWRALTICELEGATLMVPTSVQRIAQVHGMFKQYPDIGHYVWIGDD
NADHESAEETPIIDLQPEVETEAPWERRCLVLTRRGEIKTQNCRYYQSFVCMVEAKNAPY
DHRCDVYAAGYEYNTDVKSCYKIPRDIKTWNAAYAECQAHGAHLVVVNSVTERDVLQALM
SRTPYLRTSFSPYYYIAGIRATSIIGSEVVYRTIFNETLEEAGFSEWADNEPNNQQGIEY
CGSLHQRSGKYNDISCLSSFGYICEKERNE
>OfCTL9
IYSISIDCQSYLNQGVIMCGNYYYLVLYLVSISIASAVLASPLNANLQTAIARLTAGVSC
AIFTGIHATISKGDFTSIEGIPLAKIPVQWAMDEPDNFQNQEDCTIMLHNGTLADARCND
TYPYVCYKKKTNNPVMNTNCGTIDPAYTFEQSTGSCYKFHRLGRSWRRAQMTCLAEGGYL
AIPNSDQEATILKNLIAQNPANTIIVTSNFRDVVSIGFLDWDQKGTWYTVNGQSIQAAGY
ASWANGQPDNTKSIDNGSYCGAMFRSGLLDDVWCESVPFAFICEKAPDSLVPDDEEYEKQ
>OfCTL10
DAAALHSRAAATRYYPLPHLRHRTTYKPRMSRHVCLAAAALLAVLCVAEAQRRLALPDPR
SCANRVRHSTYRDARGVLHSYFFSWEHAPTRNLEVDWLDARNICRRHCMDAVSLETPQEN
EFIKQRIARGNVRFIWTSGRKCNFAGCDRPDLQPPNVNGWFWSGSGAKIGPTTQRNTGDW
SYTGGYGQQQPDNREAAQGNDESCLSILNNFYNDGIKWHDVACHHVKPFVCEDSDELLNF
VRSRNPSLRL
>OfCTL11
MHTWLVVACAAVLATLAAAQKPGRFLSL
PVPQKCANRPKEFFYRGHNYFYSGHVPELANRKVDWLDGRNICREYCMDLVSMETQEENN
LIFKLIQQNDVPYIWTSGRLCDFKGCESRKDLEPKNVFGWFWSANREKMAPTNQIPNGWG
YNPWSQTGHKKQRQPDNAEFDINGTTESCMSVLNNVYNDGIAWHDVACYHEKPVVCEDSE
ELLNYVASTNPGLRL
>OfCTL12
MKYLSTLFLAAALAAVAHAQFPNGRILEPPVPSQCVQRVIH
ERYADNKGYFFSWRDPALRGVEEDWLSARNYCRQRCMDLVSLETSDENEWVKARIVQDKV
KYIWTSGRLCDFKGCNRPDLLPNDVNGWFWTAELQKLAPTTNRQQNDWSEGGGIGKPQPD
NRELIQGGASEHCLAILNNFYNDGVHWHDVACHHRKPFVCEENDALLKYVRYTNPNLRV
>OfCTL13
MQLVLATCLLLFAATF
GPSAAQRITTIQLDGVQYFISRMNPYSPELNYFLAYQYCRSLGLQLASFETKEKADSITT
YLTNAGYNKYDFWTSGNNLGTDMYLWMSTGLPFNATFNYMRRVAMDPPSQHADDSIDPLD
VPQGSTAPQRTARHGRYSRTEHVMTNGCVALKAPTFHWEPQHCGEIKDFICEQTRCYYYN
YGSIPVSSAQG
>OfCTL14
MCQRRILCVMIV
MSWIANTHTVSYPSSLGKTECTSCNDDDLGVTRWTMPLLKSGEKRYYLGIFFKANWFKAQ
QYCRFHGMHLASISSQQENDKLEQYVKDSGYGREHFWTSGTDLAEEGNFFWMANGRPLTF
VNWNAGEPNNFRYENGEEENCLELWNRDDKGLKWNDSPCSFETFFICEVRTD
>OfGalectin1
MVSGNRCGCGAFCRRLFCRARPPEDDVNDETVPVTLTQLAEARDVKFTQVLAEPLSI
GSHIVCTGTPSEDLPWFAVNIGMGDADSGRGDIAVHFNVRLPQRYVVRNTRRHSKWGTEE
TTAFRLFPFKMDRPFTIEVLVDEKQTLWAVDGEHYCSYAHRQPSPHVATWVQVAGVRNAT
LNINKTDIYPTMAPPPIEVPLRAFIDAPPEPSEPTCWRANAIATLSNGVPEGHQLVIHGR
LRPMLHSFAVDLMDGAREWPAPNVHVHVNVRAHVEPHLPRQLVVLNAWYGAWGLERRQRT
ARLVPGTQTTFRIIRGAGEWSVYADDSMIGELEFRAAPEGVKALRFRGDLYPEQVYLCPA
TNSPVREE
>OfGalectin2
MAAPIYNPVIPCLYPLPGGMYPGRMIRVQGNVPPGAQRFAINLQCGPNTDPRDDI
ALHLNFRFVEMCVVRNHLSSMEWGVEETDGGIPIRRGEPFEALLLCEPQSIKVALNGIHF
CEFLHRTPFQRITHITVDGDVAVQFIGFEGAAPQQPYMADPPTYGGQYGPPPPAYGAPGY
GAPQGYSAPPPTAVQGYTSAPYGAPQQRSGMGTGAAVGLGVGALAAGGLAGYALGGGFRS
DSPPSEVNIVESFGGDDWMD
>OfSCR1
MKDLVQIWNRVGTRRYSNATGGDRELGDLSHNRLKKSDINT
FECNFAECEGLNNKFNDDLDFNGRRDAIINRLFERRRKGQVGRQPKCLFILLMLGFFALA
AGGFILFLHPYDFLFKQKVVLQDGGEIFEMWRKPEVDLYCRVFLFNITNAEEYMAGTADK
IIVKEVGPYVYKEALEHEVKTFNENGTLSAIPRHPLTWVEELSEGHKEDDILYLPHIALL
SIANVVAPQGFMTRFGLNNLISLTNTKPLAKMTAKEFMMGYKSELMTLGNTFMPGWIYFD
KLGLIDRMYDFTGDYETIYTGQDDVTKSGLIDTYRGSTDLPQWEGKHCSNVQNASDGTKF
KGALGKNESILFYRKSLCRAAPLVPVKEGTRSGLKAYMYTFPEKMLDNGKYHEENKCFCR
NGKCLPDGLIDVSDCYYGFPIALSYPHFYKGEDVLFSKVEGLSPNQEDHETRFWIQPESG
LPLDVSSKFQINMALDDISSIKNAERFSNMYLPLLWFDIRMYSLTPSLEDRFKLYLNILP
VVEKVSMYLLFATGVCLILTTVYILTFKVMFKTFDQKKKQRNIVIGTDMWVEKEVKGKKN
KDSIYAPCEIPLDDTESDNSDPQFDPERRPSLLKTHGDRIKELSHKLSDKMYDSVGSMRD
RVRDEITHVKNIFGDRKNSLINESNANDAYKSDSGEDEKFGYAAVGQTDSEDDCKYLEVL
DDGSEFDKHTNDDRTDRSKHLKELDSGRDELLHISD
>OfSCR2
MGHKQYLAVGHSAGARLFGLAPRGDRAVPINMLISQQGKINRGRLAVITFS
IFTVALGIILSFVPWLDYIIFRELKIWNGSLSYSYWQRPGVVRLTKVYIFNVTNPQGFLE
NGEKPKLVEVGPFVYREDMEKVNIKFHDNDTVTFQHNKILRFVPELSVDKAQKLVVPNIP
LLTVTSFSPNLAGFLFNLLVSGLAITYKDRAKPFVQVTAEQLVFGYDDPLVTLAHYFYPK
GKRPNSQMGLLLARNGTLDEVETIYTGQKSMERFGYIDKINGLDHLPHWKERPCNNIRAS
EGSFFPPRAVTKSDIVHVYDKDLCRILPLQYRKDVYKDGIQTGLYTPPASTFECADVNPD
NKCYCEGEKCPPRGLQNISPCQYNAPVYLSYPHFYEAEPSLLDGFEGLNPRKEKHETYFM
IQPKLGVPLEGFVRVQLNLKVDRAPDIRVNNIHRFPDIIFPVMWVEEGIHEVTTPIWRWI
YLATTVGPVAGPILTYSMILFGLLALAVVFLRAYKSFVIGQNSLEIMEYGRETLRRGSTL
IIHGSHKILSGKEATYQPLNTSEEFTAVDSKIQELKFVKTDLSQSLDELKSKFKPEFVRS
NFSEVERETLIHSENTFIMSEHGRYNFFQLPETYC
>OfSCR3
MEHKNLESVTSTTLMLPKDEKVVVLTPHSNGLGKVLIRED
TVLANIQGCAGCGKARFTCAGVKNQWSVLCWGRQSDKKYYSMLVLLSATFVLSMIGTVFF
CFTNTINDAILSNMVIRNNSLAYKVWQRPNVQPLMKVHVFNYTNWRDVRDGYDDTFHVED
AGPYVYSQQVERVNVAFKGEQLTFQEMNDFRFLPNRSRGPVFDQISVPNMPLMGLSKVVE
ANFNPITQFPVITMLPFANHPEAFVQLPLHRFLWGYEDSIFNAAKPLLSIRGELKFNQFG
LLAAKNQTLSEKLTINTGVENMDKMNMIEEVDGQSQLDMWTGPDCNSIDATDGSIFPPSQ
LDRKQVLHVFYPNLCRRLPFHYEKDVELDGIPLLRYRLPHNVFDDPINNSDNQCYCEVDS
ATCPPKGVINITACAMGAPALASFPHFSHGDPRLQVMFSGLHPERVYDNYLDIHPTLGIA
LRGKSSLQINVQVRKSSSFTALSFLPQGLILPVAWLEMAVEELPESLRTLIYHGTYSTAA
AQLGLAVGSIASLIVSGICLFMLLIGRRPKPCATVKIPIELKSPEP
>OfSCR4
MLGKHTKLFFGVSLVALIV
SVILAAWGFPKIVSKQIQKNIQIDNSSVMFEKWRKIPMPLTFNVYVFNVTNVEDVNNGAK
PRLQQIGPYAYKEYRERTVLGYGDNDTVSYTLKKTFIFDQEASGSLSEDDEVTVIHFSYM
AAILTVNDMMPSITGVVNGALEQFFTNLTDPFLRVKVKDLFFDGVYVNCAGNHSALGLVC
GKLKADAPQTMRPAGDGNGFYFSMFSHMNRTESGPYEMVRGRENIKELGHIISYKGKSFM
KNWGNDMYCGQLNGSDASIFPPIDENNVPEKLYTFEPEVCRSLYASLVGKSSIFNMSAYY
YEISSDALASKSANPGNKCYCKKNWSANHDGCLIMGILNLMPCQDAPAIASLPHFYLASE
ELLEYFDGGISPDKEKHNTYIYLEPVTGVVLKGLRRLQFNIELRNIPMVPQLAKVPTGLF
PLLWIEEGAELPDSIIQELRQSHTLLGYVEAVRWALLAIAIVATAISAIAVARSGLIPVW
PRNANSVSFILSPHPNSDVNKV
>OfSCR5
MTYHSVSRVMETLRLNRKIRFVLA
TAVILLLLGIICAIFFGTWVRLFIDHELVLRPGSMTFEWWARPPVRPFVRVYVYNVTNAD
EFLNNGSKPVLDELGPYVYSEEWEKVNITDNENGTLSFHYRRTYTFQPELSAGPDDDAVV
VPNIPMLSATSQSKHAARFLRLAMASIMDILKIKPFVEVSVGQLLWGYEDPLLKLAKDVV
PKEQKLPYEEFGLFYGKNGTSSDVVTMFTGAESMNRYGIFEKYNTRDRLQHWTTDQCNSI
AGSDGSIFPPHITRNDTLNVYDKDLCRLLPLKYLRDVESSAGVEGYRFTPPEDVFAADEH
NRCYCPAGPPCAPSGLFNVSLCQYDSPIMLSFPHFYLADPSLLDAVEGISPPVAEDHRLF
IDVQPEMGIAMRARARIQINLAVSQVVDIKQVANFPDIVFPILWFEEGIDELPEQVSSLL
RLATRAPPIARAALAWGLSALGALLILLAVTCLIRSSHRQSTLRLEGHAVAKPPPAKAPS
KDNGYELNSRR
>OfSCR6
MEYSKTKR
KDGVRIPTKHVKRKLMTFLPLSAVCVAVAILLIYVDAIQIIANYRTHLTYGSEIHELLSL
EAHGIHVSAYLFNVTNGDAFLSGEDDKMKVEEIGPFTYKELRSNLDIEFDEEARVVRYSP
LAKPVFMPDESIAHPRDVVVTMPNIAMLAMSSMTSKEPYFTQLAFKLLLNHLKTKSLVNQ
TAEEFLWGYDEPLIKLGNTILPGWISFEKLGLMDRLYDTKTEYRLEVAMDQFEKFHILKM
NGVQGLKVWDFEDPTKRSECNSFADAYEGIMYPNEMKPGTPLKIFRNVLCRFLPLDYQGK
LTLESGVDALQYKVSKTTYDINNETECLCGRGMCISGVSDLSPCYYSLPLALSNAHFLYG
DSKLFERVEGLSPNEEQHGSNFLIEPRIGIALKSEFSVQVNVVVNKVDFNKEVERFSEFV
VPICYFKMVQPELLEANKYNLNLMYVIGPAIVLSLQIFLVLLGLLILAYCVYLLLPHFVR
SSGQGIIFQTSKDNKSPATKLPL
>OfSCR7
MVSPKVKSGLFMGFGATMVVIGAVMVVYWPPIFMSQ
LQRMMILSEDSMSFSIWRETPIPMFLECFLFNITNVDDILAGKNVTLQVAEMGPYVFRET
HLKTNLSWNDNSTITFFNERWWHFVPEMSNGSLSDNITTINPVIATVAYTLRHRNALLNM
FVDGFLRLYHRNLFLTANASAWLFDGIDDPVIDIAEQFPNLPINIPFDKFGWFYTRNGSV
DYDGAFNMHTGASDFSQLGNIMEWRHSNRTTFRGECGKVQGSTGELWAPELGQPEVYIFA
SDICTYMILSKDKDVRVQGIDGVQYAANDSVFDNGYRYPHMACYCDEVRDGNCLPPGALN
VSECRYGAPAFVSLPHFLNADPYYPSKIEGLNPTSEHNFRLSLEMFTGMPLAVAAQLQVN
MLVRHVGGISLNNVLPDPDTLVPMFWFRQELQTTPEYAAQARLALRLRYWVPYGLIALTV
IGVILLVPGIIILFKRILRSSETRPILSESSSEESTNAAQ
>OfSCR8
MFKWILFLSVLSVIDAQMVPGQCVVPRLANG
RLRWRSRSKLIRFSCNYGFELVGSRYATCRNAQWDTPKPTCVKPGCPVPQLTNGLVITSR
SDAFLVFFCLPGFKLVGTTAMYCDGKSWNTTMPSCVDSTMVSKTSCDFEDPDLCGWAQDS
LHDFDWERLNRKTPSSFMNTGPSYDHTIGKGGAGYYMYIESSSRLENETARLISPIYDME
IAKDGCFSFYYHMFGRYLGGLRVYQKPDNIPLQTMLKLPEETRKKYVLFEQWGDQGDFWY
RGVSQLHDFGDNFQIVMEGIRGKRFTSDIAIDDVAILQGENCTIAKRNMVTPPPAMLPST
CEGRCGSGNLALIGCSCAYTCLVSYNCCPDYFEVCLDMIDSTTEDTNLNSAELPQTQKLV
AKNTTERVENTPVVTITSTTEPPTTTPKTTSRATTKVVTTQKNNTSNN
>OfSCR9
DKERGVMSLTPHIALKFQKNLSLADTNDVHIYAPNIALLAISTLLADKLGYLANAGAYYS
INALGSKLFRNLTVEELLWGYEDPIVTVANSLLPGWIDFQKIGILDRFYANKDEVAEVEI
GDVSNKFSIINWNESPGIVEQGFTDLNTSIPCNRVQGTYEGLMLSPNYPKDRVINIFRRQ
ACRIYPFAFYKEVNDKYGFNYYRFRMEQSAFNTSSPYACKCKENCLPDGFVDVSNCYYGF
PIALSKPHFLDTDPQQMSYYEGMKPDPEIHSSVLDMEPTLGVPLALSSKMQVNLAVRTSS
GNPITKPFKNKVVPMLWLSLYCKEPPPPVLTLLQLRLVIAPPLIITIEVVLFLVGAYLGI
HGFYRTCRPQYTFIEDGDKKKSVGNVAVSNVAENATFEDDVLAKEAVSLLSIREEEDLPN
LIIDT
>OfHemocytin1
TSDIPPPRPRYSYQRYQQGGYAKGGYAKGGYSKGGYSKGGYSKGGFSKGGYNPVLPTSQP
NQAFTLDKPTLNPAQDLKKQECPQFKCVPQLPPPPRPGSTPAPLVCSAPACPPRYSLRLD
AGPVAPHECPQYSCVPPPERLAFCNVTERAVSTFDGADYKYDLCFHILARDNRFDAWSVL
VRKKCRLDGCQNELIVHQDDQLIKVKPNLMIEYDNYEYTVEQTTKICFQKNSFDVAKLGN
GLSIKSRRYNFTVLYNTDGDIKIGVSKKYMGTVDGLCGAFDGSLHNERRLPDGSLAANSD
QMARAWGRPGLPKDACKTKVIDETKQKRVWELCDVITQEPLAKCGKVLSLDKWRNICLEK
ICKCTDLIVNGTKKTEEECRCLLVEKLVAECLAADKDVDISEWRMKLNCPAECPPPLVHF
DCYRKRCEPSCPTQGVAQTDCPAEDGQCFPGCYCPPGTYRRGQSCLAPDSCLDCACKGVG
TPAGYTTFEGDSFPFLGNCTYLASRDRNETGQHKYEVYATNGPCEDNANVTCTKTIHVIY
EKNVIHISKDAASKKLATTIGNELVFKYPVKKDWVTISQLNGRDVMVMLTDAHVEVTVLA
SKMELSVRVPTFLYSNRTEGLCGVCAGSHEHLITSNGTDTDDFEEYGKSWQATPSALTTL
EIPPEQQQCDQPPPPPPCTPPPAEENPCYNLYNPEVFGACHALVDPQSYVESCVEEQCSM
NNSDVCATLARYADACRQQGVCLTWRSAALCPYPCEKPLVYRACVDCERTCDNHDNLEKH
PDKCTNKPVEGCFCPEGKVRVNNTCIEPTKCFPCDVDKEHYAGDEWQEDACKKCTCSKLP
GEARAHVACTTQACSAPVCAQGEDMLAKPKPPGACCDQYMCVPKPRAECEEPKKMECGFG
QVLKQKTTANGCKEFACECKPASECEHIPTDEEVDFLEPGLERVIDNSGCCPKVNMVCRK
EACPKKPDCPKFQNLVEYNVTGKCCQKYECEPPKDKCVVTLEWEAAPRGGEKARAEPEEV
LKDIDEAWLDGPCRRCRCERSSLGASAQCSVTECPASLAASQFVLEPRPVPFACCPALVH
VACRDGENVYRVGENWTSPYDVCESYSCSEAGDGKLEKLTTVKTCETNCQPGWKYFPAEA
SSKQCCGKCKPVACVVDGKEHVIGERWTSKDFCANYTCVDLNGTLQVQSSNESCPDVPEA
VRKQFVLNEDIPPGQCCKKQEPVACRVGNKVYQEGQTWPSDDPCKNLTCSRDVTGRLTHA
ASVEACSYECKRGWGYRAPPPGVCCGRCVQEKCLLDDELVEPGTTWYSADNCTTYTCEKL
GEDLLVTSARETCPDVSDCDPEDLVNDTCCQVCKEKPMALSTCTPTLLAGPASVGAIRAV
LKPHGACYNDRPLVGFYECRGSCDSGTLYNNVTGIHDSKCECCTATSYGSVDIWLACADG
SRQKHRVASPNNCRCLACGANASGWPGKKPTKGGVDTIDYDIPEIYQRMRIPDAGAR
>OfHemocytin2
NGGYSCFGDGEKFSCELNCPSGSTYSSPRAELYTCLYSTGVYQPQPIPHCVFNDVFVVTP
TNYSSHYESHSWSSSSHTHGGASGGSEGSYGSHHGSATFGQGSHGSGGGSYGSGGHSTQM
VVQDLTPKGGTCLTWAGEHYKTFDGKIYSFKSQCQHILVRDTLEHKYTVAVRPGACARAY
CPSEITIYLEEKAYTLSVHPEDGSVLFRSTKRLIPIPASLPGIRVAMPADYVVVNLDAAG
LALKWDTNDIILVEGSVLLWNNTEGLCGTLNSNPEDDLVTREGARAKTKAAMASSWQLNK
IGDICEGSPSDAAHCAAQPDDAKKKAQLFCARIFSKDKFRKCSKVMDVTLLLEACQEDYC
ACKDSQDPEECACSTVSVFAKECLRHGVEEMKFWRDPDTCPKTCPDGKIYKVCGPDSQPS
CSFPQVALKADNATCIEGCFCPEGLLLEGGKCVQKDDCPCRLRNRSFKPGSVIPKECNSC
TCQAGEWKCTQVPCGARCSAVGDPHYTTFDGQRYDFMGHCTYTLLQTNNITVEVENVACS
GAITEEMNLTPYKGEGRPSCTKAVNLKYDGANIHLKQGGLILVNGKEVSSLPVNVGQIRI
RAASSLFVIVQLPLKVDIWWDGNTRVFVDVPPSFQGKTKGLCGTFNLKQSDDFLTPEGDV
EQSTLAFANKWKTREFCEDLSTKEPEHPCKANVQNKEMAEKYCSKLKSKL
>OfHemolin
MMSRCLYTLAVLYMRIIHARFAIKRIEGGHYCSFPPRS
DIDGLTMSSKCGFVAFLALLGLGLSLAQKQAPVLKDPPTKVLYRAGKPFELDCAVDSGDS
SEITSYQWFRYAKKVDPKAAEQSGSRLIFKAPQNTDAGDYQCQATSSAGVASTKLISVSE
AFLLDPQVSTKRVKPVEGKPFKLDCNVPSGHPKPTIEWKKQSVSDSSKSETILDGRITIS
DNGDLYFTNATQEDVSTDFKYVCVATTPAVDGEVILAEHIVEGLEKNPKPDHEVTQLYVT
PNDATAIVGEKTFLYCIYGSSPQAYPDWYKDGVNVNNKPEDRVTRHNRSKGKRLLIKETL
LEDEGHYTCVINNELGKPENYSFHLNVVSVPEFVKKPEKRVQAKEGDDLFLPCEVKAKPA
AAPVWTLNAKPVAGSRRVVFSDKGLTINKVQKGDGGYYGCNATNIIGGNYVESYVQVV
>OfDscam
SILNIDSVNGTHRGVYACHVENLAGQVNHSATLEVNVPPRWILEPTDKAFAQGSDAKVEC
KADGFPKPQVTWKRAEGDTPGDYKDLKPNNPNVKVEDGTLTINNIQKTNEGYYLCEAVNG
IGSGLSAVILISVQAPPQFEIKMRNQTARRSEPAVLQCQAKGEKPIGIIWNMNNKRLEPK
SDPRYTIREEILPGGVVSDLSIRRTERSDSALFTCVATNAFGSDDTSINMIIQEVPEAPY
GLKVLDKSGRTVQLSWAAPYDGNSPIKKFLIEYKRAKGNWEKDIDRVLVPGDATEAGVFS
LRPATAYHIRIVAENELGTSEPSETVTIITAEEAPTGPPQDVKVDAIDKHALRVTWKPPP
TQDWNGELQGYYVGYKLASSNKSFVFETVDISKESGKEHHLDILNLKTYTQYAVVVQAFN
KIGSGPVSVEVRAYTAEGAPSAPPQDVLCTTLTAQTIRVSWISPPLAAANGLIKAYKVIY
GPSDTWYDEKTKDTKITASSETILHGLKKYTNYSMEVLATTNGGDGVRSTPIHCQTEQDV
PEAPRAVKALVMGEDSILVSWRPPAQPNGVVTHYNVYTQAQNAEPHPNKVPASQTSYSAT
ELKNGRYDFWVTASTIIGEGQPSATASCSPSDKVPAKIASFDESFTATYKEDVKLPCLAV
GVPSPNIIWKVKGQPLVPSERVRQLPEGSLQIAGVAREDAGEYSCHVDNQFGTDTVTHTL
SVLAPPFPPQLTVASSSVSSLTIRLKPSEQPEQSPAAGYTIHYKQEFGDWETVQIPSNTD
TYTLENLVCGTRYQLYVTAYNSIGTGEASDMVGARTRGSKPPVPRAADFIEVASTSVTLH
FKQWLDGGCSMSHFVVENKKKGAVEWNQISNNVKPASNFVVLDLEPATWYVLRITAHNNA
GFNVAEYEVATLTVTGGTIAPLPGNIDGDKELPPWVKAWLEPEVLVPILATIVVFIVGVV
VICLTLARRNTPHRLRGQKDGYYDGVYNASQAAMGGGGGTLDKRGGLRDELGYIAPPNRK
LPPVPGSNYNTCDRVKRQAVISMEDEICPYATFHLLGFREEMDPSKALAFPHHHPAHAGT
LAHPHPHHPAHSR
>OfDraper
MWRKIATV
LLLVATASALLEGPNVCTRQELYTTTIRVSENQPYQVKEYAWCLNIPPRCSKYTIKFRQI
FKTETLPKYRPVQECCSGYAPDKHGVQCVPVCIEKCEHGKCVAPNTCACEHGYGGPACDI
SCPEGKWGRNCQNSCHCLNGGTCEPLTGECACAPGWRGRSCERACAPPTFGDNCDQKCQC
QNNATCNPATGACTCLPGFTGPLCEQHCPGSDPCPQGCRCQNKGTCELFTGECDCTPGWT
GEVCANKCPTGRWGEKCERTCECANGAGCHHVTGVCQCEAGYTGEKCRNVCPLGHYGVDC
LGNCSCQHGGECNPRNGSCTCKPGWKGEFCQVRACEDGKWGARCDKECECNPETTDMCDP
WTGACECAAGWSGEACSRQCPLLTYGKGCRSTCRCENDAHCSPVNGSCLCAPGYRGLRCE
ERCPYPLYGDNCADTCDCHNNASCSHDTGECTCTPGFDGLKCDRPCDGKRFGLKCLQPCD
CENDSPCNPINGECVCGAGYQGARCERRCPAGFFGQGCLHACNCSSNSKGCDHVTGQCIC
EASWGGVRCETQCPEGYYGEQCSERCQCLNNSSCDSVGQCMCAAGWTGSNCSQPCPPGTY
GAGCSQRCPNNYLGNTTCDPVTGFYTCPSGYTGVTCEYPCPLGTYGVNCEGKCNCKNGAD
CHHVTGVCQCLPGWRGARCDVGCGPGWWGTGCSQPCRCARGAACRATDGNCRCPPGYTGD
YCTQFCPEGYFGDHCMEACNCSATGNWVCDPVIGCACHRHFVGDNCDVHASEPMVIGRAE
AGSSSGLTVAMVVLSLLCCCCAVLVLLYYRKRVRHLKREIAHVHYTASPHSQPEQQHFDN
PVYSFQGSTRGDDSTTLLNNANQILNNLGGKLNNTTMEKLRMRASGSTDTSSSTYDPLSS
LKNKDADANNPNLYHFIDDDNKLDHVYDEIKHKEGYEMEYDHLNYT
>OfEater
MKLNVVVLLIVCCVVLVLSDKLKKGDPHTCQENLVDLVPRKVQYKCGPRKK
QICTTMKKEKVIKTSYICCDGWTYLDGKCVAKCDPVCLNAQCTDTNKCTCDSGFVPLNET
LCVPPCPPDQYNDLTVPEFPCRSKCTQPCSNGTCVDFNKCSCNSGFKQKDQFTCEPKCGA
CEHGVCEAPEYECTCLSGYEKGEDGRCEPICEGCEQGKCVAPNDCQCHDGYRRENNKCEP
VCHNCEHGSCKAPNDCQCHDGYRKENNTCEPICFDCEHGRCVAPSDCQCSDGYRREENKC
KPVCDDCEYGKCVAPNDCQCQSGYRRKNNKCEPVCDETCQNGLCTAPNECTCKRNHSHDA
TNKFKCNPICDNACVNSTCIAPNTCMCIDGFESSGNNWTCRPSCKSCDNGQCLAPNECVC
NKGYEKNDKDTCVPVCKSPCTYGVCTQPDLCVCNPGYKMDDISKTCKPTCDQSCVNGTCV
AVNECECFSGYEKTDVGNICKPICAHTSCVNGDCVAPDVCQCRDGYEFVNGTCGPVPLMN
CKDCEGLCKDGVCACPNGSLCHQAESASTDVESTPTLAGLQLTWALGGAVGILLVVIMMV
VMARIWRQRQRYDKKNPDKHDAAYGSVLYPLANTLVPRDPTDVDPDYDDVELNKQTDVGL
LGHIPTEDCVERI
>OfSP1
MCCKQFLVISFAIILKNIAAQDVGDECVPNNEVFDGVCTVITECEVALRAIQKRNFHNYQRCGFSGSNEVVCCPRTTEKFGATNDNRGGNNSQRKAERECKKIIETSRPPLDLHIIGGEKATLGEFPHMVAIGYDRGNGYQFDCGGALISDTYVLTAAHCIINLERVEPQMIRAGVIVLGDNTWNENSDYRVARSITHPNYTHSSKYHDIALLRLANPVEVSENLHAACLYTSASDPLGPLTITGWGRISTTQSLTSNVLLKTKVNPVTRERCTPEYPGWRKLPNGIIEGQLCAGDPQGGHDACQGDSGGPLQISESDVTYRLVGVTSFGKGCGTTTPGVYTRVAHYIDWIENIVWPN
>OfSP2
MIYKIAFCLLLCAFQSNGADEGEVCNKNGTPGVCINIRDCKSARDDLRNKKFPQICSYIGSDPVVCCVDNAPPPPPTTTTTTTTTSRPPVITTNRPPNNGPSTPYIPVYDYVNNDGSPSGCEPLSPKLTSPKIGQKAFDKCVEYQQSLIYPCKKGVALIGDFTRAHQCHHNAEDLIIGGDPAKKDEFPHMVLLGFGNDIATVQFQCGGSLISEQFVLTAGHCTVSREGGPVTYALMGALKRSDPINNDLLRRVKRYIPHDDYKPPHRYNDIALVELESPVKLSQFLVPACVHAGDSPEDRVLATGWGLTEHRGSTSDVLQKVILNQFTTEECSVKFPVHRHMKQGFDPNTQTCYGDKMERKDTCQGDSGGPIQLKSKKLHCMYVVTGVTSFGKQCGNKGEPGIYTRVAHYVGWIEGIVWPN
>OfSP3
MMILKLLLQVALFLVIKDSKAQRNDGDSCVDTYTGTLGVCRPAEACKQAKNDYEFSGIRPTFCEYNAFGQNLVCCRDGKTILQTAKPRTVDPPPVWTEANDNRRVSEKKCDAYSRSVLSRVDASPLSVDNDGLTFVASKCHYTSVELIIGGEDATRGEFPHMAAIGWANFDGGYDFNCGGSLLSRRFVLTAGHCSKDPRARDPAPAVVRLGDQNIDSRVNDGADPIDVPIRHIHTHPDYKSPVKYNDIALIELATDVVFEDAIRPACLWTKDGFGDYEKAIATGWGVKDVVTKETSKELQKVSLSLLQNEQCDPLLNHNRNWKGFVPQQMCAGELRGGKDTCQGDSGSPIQAASKQNPCIFYILGVTSFGKQCGKTGQPAIYTRVSSYVDWIESIVWPGE
>OfSP4
MISWNVIVFLVFALVESSYQIQVGDRCVDNYTQTIGKCTPAESCDSARKAYHENGVRPTLCLYSPFGTTLVCCKDGIPAFNVVSQFNNVPRPQDDSPRPQDDSPRPQYDSPRPQDDSPRPQDVSPNPPVITPSVENRFSTIPTDTRRVSEKKCDEYSKAVVEKVEFLPLLPNPERLSITSAKCDYIGVKLIVGGEKASQGEFPHMAAIGWTNFEGGYDFKCGGALISNKFVVTAGHCIRDPSARYPEPAVVRLGDQNIDDSVADGADPITVPIKQITKHPNYKPPGKYNDIALLLITEVTFTSNIRPACLWNRPDFAPHKSAIATGWGVIDPDTRQTSNELQKVSLTLFENDDCDNLLANIRNRLWRGFMSTQMCAGELRGGKDTCQGDSGSPLQVPSKENQCIFNIVGLTSFGAKCAKTGQPAVYTRVYSYLDWIESVVWPGE
>OfSP5
MAVFFVLLVVYLQSSIAEPEKCEIRGVEGECVPLPACEQYVALLKNTSSTAEGLQLTAERRCGLDEKNAKVCCPVVQTNLLRFKQNEEDQDLYVDAFPGHYLCGRIDKDRKDKNVHILSESEIKSGWMFVISNGIPVISRDMSRYMALLGYKVNANVLWQCGGSVITEKHVLTAAHCISKSLHVVRVGELDLASEEKDAQPIDFYIKNKIPHELYSKFQNDIAIVVLDGSIKFKEEHHIGPICLPLDTKKKVLPRFDFFTHKGTFVAGWGEAPEKRERPTYLAYAHVNIVSTDECKKLYESSTRKIDERVFCAGDYHLRHDSCNGDSGGPLVAEYKVQEFNRTFYYQLGVISYGYRCGEGPFVGVLTNVTHFMPWIRQKVLGEHL
>OfSP7
MNTYIFVGVLASAVFIVHGQSSLGTCTRPNGEEGMCVRYHDCPSMVAMLASPTRNIGELKKYGCGFDKKTPKVCCDHNCYTPEGNPGKCEEINNCKHLSDMVRSTNRNDIAYARNSRCLTGKRTVCCGPPPAEELSRASADCPDMTTAFPPHIDSTCCGVDANSASRIFGGNDTAIDEYPWMALLEYKRKDNGLIKTYCGGALISNRYVVTAAHCIKGKGAWPPINVRLGEYDTSSERDCVDSDCADPVVTIGIEDIITHPEYNADNSRHDIALIRLASPAPYTDFIRPICLPASDISSQDPADLEAYVAGWGKVNMTTKSTIKQDLKVPIIKTEDCQKSFTSRLAKPPTLWSYQLCAGGEAGKDTCNGDSGGPLMLSTGTRHELVGVVSFGLVNCGTEGLPGVYTSVYPYSAWIRRHLRP
>OfSP8
MKLLILACAFFAATCCVSGQSCTTAKGDIGNCVTFKKCPSLLQIINKSNRSPAEVDLLKKSACGFEGRTPKVCCPCHTPYGEPGRCVGIYSCPHIANLLAPPVTAQSMLLVQASRCEGPDAYSVCCGPPPESISKGACQSRLSAFPPDPRTECCGLDGGADNKITGGTATTVDQYPWLTLIEYLGKDNRIKLLCGGALISSRYVLTAAHCLAGAVLNHGTPKNVRLGEYDSSHDGPDCVPVEGGGEDCSEGVVILPIEKTIPHVEYNPVTRRHDIGLIRTQQAAPYTDFIRPICLPVVDITVTPPPNFKLWAAGWGAINSTVKKSSIKLHVDLPFVSQRECQPAYSVARRQVALWGGQMCAGGEAGKDSCKGDSGGPLMFENGKIYEVLGVVSFGPTPCGMEDIPGVYSKVHSYLDWIKGNIQP
>OfSP10
MKWTLLIGLLAFVSHLHANEECPAGETCMSIKECPQDITDLARMRPKPKDILERLKKARCGKPADKKLCCKTPPECYTWDGRPGVCELYDKERTKKLNMTPWKIKMSKCINKNRLDICYSNEPERQHANCESAFPASLDSGCCGIEKSAGDRIMGGTATKIDQFPWLALLRYPKPSMSCSGALISSKYVLTAAHCVDNADKDQATDVVLGEYDKSTNYDCDDELCIENATVTAKILQIIIHPDFDQIHKNYDIALIRLEKAVPFTDFIQPICLPSHVADLTKNPPEKFKLVVAGWGDVDPNHHHSSNVKLHVQLPFVDALACRRTVRELWTSQICAGGEAKKDSCNGDSGGPLMYEREDVVFEVLGITSYSEEKCGTANVPAIYTKVHSYMNWIHSKIRP
>OfSP12
MLVKFAAAVCIFLLALTRTDAQKCNGGAGCIELKECTSLYDQLRNQGNTPTLARLLRSLHCGFNGDQPMICCPPGLGPPALDVDTAERAGITRVKPINLLPGLDQCGAQNDDRIVGGTRAEIDEHPWMTLLRYDKPKGWGFYCGGVLISARYVLTAAHCVKGEDLPTNWKLSQVRLGEWNTSSAVDCIGDDCSGPPQDIPVEEIIAHEKYDPADSNQHNDIALLRLEHNAQFNDFVRPICLPTMSDLRQNTLEGYDMEVAGWGKTETRSESEVKLKVSVPVVSNSECDSVFSRVNRRIVSQQMCAGGMAGQDSCRGDSGGALMGKVNKYNNWFAFGVVSYGPSPCGTPGWPGVYTRVTAYVDWILSKIKP
>OfSP13
MFCRTVFFVLTLVFGYIHTQSCTTPLGQPSQCISLYECQDLLSAFERRPLPSFVVTFLRKSQCGFLNRTTPAVCCGPLPEEDSQVPVIPVPTTPAPNRQDDGFNADDANPSPVGECGVDTNGDRIYGGQFTELDEFPWMALLGYRTKSGRITYQCGGVLINHRYVLTAAHCLIGAVEREIGKLVTVRLGEYDTQSEVDCSDGVCADPPQEIPVAEKYPNRGYNDQNTNKKDDIGLVRLSQRARYTYYVKPICLPGASTRLSPGYEVYVAGWGKTLQGTNSPVKLKLQLPVFEKNECVNKYKNLGANLIDKQICAGGNFAKDACRGDSGGPLMVRTPQGHWESVGIVSFGYGCGRDGWPGVYTSVAAYKDWILSTMRSTNS
>OfSP14
MVLDFVGNGLICGHVQCFQKTDKIVITSDKKMARASLTAGFLVALLLPVNTLFSGDSCYEDEQGGSCIPLTQCKPLMSEIQNAGHPMPLHIRRKLHEIGCGFELDEPLVCCPSHSNIDNDITPGFDIGNWGNINPKPTSAVVPTPSQPHTRDTDNKKPSTGTENRSGQPPNVQGHRNLQLLPEDCGIVDSDRIFGGNTTRLFEIPWMVLLSYSSPRGTKLSCGGTLISERYVLTAAHCVSNLGERLKLNGVILGEHDVRKDPDCERVGEKLYCAPNVRNVSVEAVITHQYNPETLVNDLALLRLSEPADFSLESMKAVCLPITPELQNQYLDDQPGTVAGWGATEDGLQSPVLLSVELPIVSNAACTKVYKDNPRISERQLCAGGVQDKDSCGGDSGGPLMYPGNVLNRGERYVQRGIVSFGSKRCGIGGFPGVYTRIAYYMDWILDNIHE
>OfSP17
MNKMAMGTKLLILWMGLLALTCGSDSENSNGFSPKDGAFYTDDAVIINAAVSRARRDTTNSTRDGKQLLYFQTRSQTDGAFGMDCETTLGKKGTCKSFRECYPLIKVVDVSGVDGWVMGHYDTCSYISADNMEVFGVCCTEPVGTPPQQEPDVQRLGILPAAAPMQLPPMQLAGLQRGVLSALSAQWPFGTNFNFRQIPANWPPTIPPLPTHPPDHTAPTHPPSLVAGVVTTRPPSATTSQTTWATRPQMTTKPTTKQTWPPMYPTQPSKPTQPQPVVDFSCGNKNAKIKEDERIVGGHNAELNEWPWIVALFNGGRQFCGGSLMDDRHVLSAAHCVAHMTSWDVARLTARLGDHNIHSNAETQHIERKIKRVVRHRGFDMRTLYNDIAILTLDQPVKFTKAVRPVCLPSGGRAYAGLMATVIGWGSLRESGPQPATLQEVTIPIWSNAECRLKYGAAAPGGIVEHMLCAGKANMDSCSGDSGGPLMVNEGGRWTQVGVVSWGIGCGKGQYPGVYTRVTAFLPWIQKNSK
>OfSP37
MLLVLVLCVAVVGAQGDGFQSQFMDPAWEEVLSAGGIHIGSGRAKRFVEMNANQPNEPHQACLLPNGKAGHCRHLHFCVQEDFKKDFTKFMDYLCIIQRTSIGVCCPDELADLREASLAGDLPATAPREEANEAILKVTRAENRGCGLSTRPHGRVTGARPANPREWPWMASITPIGFEQYCGGALITDRHVLTAAHCTRRWKAEDLHVRLGEYDFHRTNDSRSYDFRVVEIRQHVDFELPSYHHDIAILKLHRPAVFNTYVWPICLPPMGMDITDQNAIVIGWGTQWYGGPHSTTLMEVTVPVWPQQSCVEAFVDSIFDESICAGGREGGKDSCQGDSGGPLMYQMDSGRWTVVGVVSWGKGCGERSHPGIYTRVDRYLGWIVDNVRF
>OfSPH8
MRAFILSVLVTGALAQITVDPKDLEEIFGRPDDPPTSSTTTTTTTTTTVKPGPGLETFTVKPTDTPTTMVDKDGNACKCVPYYLCDRDRNGINIKNASVTGWGELDIRFGEDKCQVTVELCCTEPKDEENVVIPDVDPSELKGCGYRNKKGLDFTISGGSGNEALFGEFPWVIALIDINGSYAGVGVLIHPQVVMTTAHVAYKYTPGNLKIRAGEWDTQTADERLKHQERVVSEIYIHKDFRKNNLFNDVALLRLESPVTLGQHINTICLPAQDEDFGQYRDCAANGWGKDVFGTQGLYAVILKKLEIPMVPYSRCQELLRRTRLGNNFKLHRSFVCAGGEEGRDLCTGDGGAPLACPIGGDRYKLTGLSAWGIGCGTKDVPAVYASAPAFRRWVDEKMQEWGYDTQVYTI
>OfSPH9
MMLKICALVVALTLGLADQTGAINPHHHSLAPLIDSVFFANDVIVARNQQGEREGGKQGDKTPCEMPDGSSGYCVHSYLCESQQIIKDGAGLITERRSQCVAPKVCCKHTKTNEGTPDISSKSNVRKCKFDNGKEGYCVNPNSCRNRKIMGSYSRTITSSDCLETEVCCEKDHENIESTTKSRTLVPSIPKNLPNGAQCEAYDGSIGRCTLPHTCNNDSTILDGSGLIVERKVDPCGDWGNAIQICCPAKYLVGKIPDIEATTVLTKSRSMDDEKENSSCLTGADNAGKCVPFHHCEDYDGADLLDKRTMRYCPALTTCCELDRINMKSIPTNVKKEGCGVANPDGLWPAFKTSFLEAKFGEFPWVAAVMTKTSSFPVNRNITVGSLIHPSMVLTVAHYVDRAVDGDVRVRVGEWNTLDVNEPLPHEEVAVKKIVIHPDFMRKNYRNDIALLILEHPVKLAPHVSLVCLPEPGAVPAPDTDCVSNGWGKDAFGKKGAISSYLKKVPLPWVEHGDCQNRLRTTRLDSFFELHEGFACAGGDKLDTCSLDGGGPLACPSESDPGRYILYGVVSWGIDCHMPGIPGVYMNVAHYRTWIDQVMETEGV
>OfSPH10
MNLNMNMLLVLAIYVCAAYGQSNPEDDIFDDSGPTVYTTAPPSPAAPSDCTLADKQQGSCVAPSSCKTPNHGENRVHFRQNNCPENTMCCVLSDIISVTSRYQTPTPPIETTTTPTVAPNIGGTQAPTKGCGVRNRNGGGGFKIKDKIQRAMFGEFPWTVAVYEVKPDGSLSYTCVGSLIHPRVVLTVANRFLEEDVTWKVRAGVLDLENKRRARYLDQLRDVVSAVTHDSFDSGIGIYDVGLLFLDSDILQDVHIDYTCLPEPSVVTAPATKCVVSGWGSAEYKGPMENVQKEMNLPVVDRQTCQTSLRAALNNPQYDVDPTLICAGGNGKDTCTGDGGAPLVCPYPDGRFYQAGITSWGHQCNEKEVPGVYVDVASVRPWIDEQVRAKGYDTSYYTH
>OfSerpin-1A
MKLLICLLPLLAQAMADDASTQKLLVDGNNQFTAKLFSEVAKNNVGKSV
VMSGFSALSPLAQLGLASVGDSHDEILKTIGMPNDEATKDAFTLVNGNLRSAKGVELKVA
NRIYIPNNGELNGTFAQMSRDVFSSDVKNVDFAKNVEAAAAINAWVEDNTNKRIKDLVSP
DSLGEDTRAVLVNAIYFKGTWEEQFDKALTKDKDFHVSKDKTIQVPTMFKNGNFKYGTSQ
ELDAQLLELYYEGGDSAFLIVLPNKIDGLTELEEKIKDPSALAKAVENMYNTDVDVFLPK
FKIETTIDLKDVLLKIGVTKLFSPKDARLEYLLKGEGDGLYVSNAIQKAFIEVNEEGAEA
AAASAFGIAPASYIIPKEFRANKPFYFALKQNHLNVFNGVVVDPSNTN
>OfSerpin-1B
MKLLICLLPLLAQAMADDASTQKLLVDGNNQFTAKLFSEVAKNNVGKSV
VMSGFSALSPLAQLGLASVGDSHDEILKTIGMPNDEATKDAFTLVNGNLRSAKGVELKVA
NRIYIPNNGELNGTFAQMSRDVFSSDVKNVDFAKNVEAAAAINAWVEDNTNKRIKDLVSP
DSLGEDTRAVLVNAIYFKGTWEEQFDKALTKDKDFHVSKDKTIQVPTMFKNGNFKYGTSQ
ELDAQLLELYYEGGDSAFLIVLPNKIDGLTELEEKIKDPSALAKAVENMYNTDVDVFLPK
FKIETTIDLKDVLLKIGVTKLFSPKDARLEYLLKGEGDGLYVSNAIQKAFIEVNEEGAEA
AAASAFGVAYATSVDYFPPLPKQFKADHPFYFILKHQKNTLFIGMVQFKVSILGFYG
>OfSerpin-1C
MKLLICLLPLLAQAMADDASTQKLLVDGNNQFTAKLFSEVAKNN
VGKSVVMSGFSALSPLAQLGLASVGDSHDEILKTIGMPNDEATKDAFTLVNGNLRSAKGV
ELKVANRIYIPNNGELNGTFAQMSRDVFSSDVKNVDFAKNVEAAAAINAWVEDNTNKRIK
DLVSPDSLGEDTRAVLVNAIYFKGTWEEQFDKALTKDKDFHVSKDKTIQVPTMFKNGNFK
YGTSQELDAQLLELYYEGGDSAFLIVLPNKVDGLAELEEKIKDPSALAKAVENMYNTDVD
VFLPKFKIETTIDLKDVLLKIGVTKLFSPKDARLEYLLKGEGDGLYVSNAIQKAFIEVNE
EGAEAAAASEFGIKLISLPPSFNANKPFYFAIRSNHFVLFNGAVIEPGL
>OfSerpin-1D
MKLLICLLPLLAQAMADDASTQKLLVDGNNQFTAKLFSEVAKNNVGKSVVMSGFSALSPLAQLGLASVGDSHDEILKTIGMPNDEATKDAFTLVNGNLRSAKGVELKVANRIYIPNNGELNGTFAQMSRDVFSSDVKNVDFAKNVEAAAAINAWVEDNTNKRIKDLVSPDSLGEDTRAVLVNAIYFKGTWEEQFDKALTKDKDFHVSKDKTIQVPTMFKNGNFKYGTSQELDAQLLELYYEGGDSAFLIVLPNKIDGLTELEEKIKDPSALAKAVENMYNTDVDVFLPKFKIETTIDLKDVLLKIGVTKLFSPKDARLEYLLKGEGDGLYVSNAIQKAFIEVNEEGAEAAAASEYGITLLSSAVSPEPIKFKADHPFLFVLKEQKNTLFTGAVYF
>OfSerpin-2
MDAKQLASSIAQFSAKFCNELDKNKSVVSSPLSAEILLALLTLGTTEPAHDELLTALGIPDDASIRSGFSVVSDKLKSIKGVTLNVANKVYVMEGAYDLHSELKQDAIKVFDAGFEKVNFEESAAAASLINKWVEDKTNNRIKDLISEDDLNRYTRLVLVNAIYFKGTWSKKFDPMHTMDKPFHVNATTTIQVPMMYKEDNFRYGESEALNAQLLEMSYVGGEASMLIVLPREVEGLDGVLKKLAGGFDLLGEVERKMFSTKVQVTIPKFKIETEIDLNTLLVKLGIKSIFNSKGPSGLTKVLNCDEPLYVSKAVQKAFIEVNEEGAEAAAATGMIMMMRCAPMPSPEFRADRAFLYVLFETNARTGLFIGTFNGKQ
>OfSerpin-3
WSLTKRLSASSDTNFLLSPLGLKLALAILTEAATGLTRSELQSVLGFEMDRVAVRRKFANIVNSLQHKSPLYVLDLGSKIYVENTAHPRQKFAAVAHESYKTDLTPIDFHNPPAAAKAINDWVANLTQGRITDLVHQDDLENVVVMILNTLYFKGSWRHQFAPNATKQGQFYVTPKIAKPVYFMNVKDKFYYAESAKFDAKILRMPYMGYKFAMYVVVPNSLTGLNRVLDGLTELRPELWMYLLQERFVDVTLPRFQFEFSSHLDSVLRDMGVRQAFEDTASFPGIARGQSLQQRLRVSKVLQRSGIEVNELGSVAYSATEISLVNKFGEDDDTAVEVIANKPFFFLIQDETTRQLLFTGRVADPTLADGTFKHS
>OfSerpin-4
MKVLVLSFVLFLITVCCGQSVGNSTIPTLHNGLTEKIGNFSLELLYHTSKAQPKEKNLIISPITVWTILAVVAEGAVGNTLAQINNAIRLTRRTQDTTKMEYIDLAKWLQVKTATIDLAKVNAMFIDQQRLPEQDFRDLAKNFYDTNLVALDFSKAELAADSLNKAIETATRGRIPKLVSPELFSNSIMVLTSALYFKGQWTVPFNSSSTSKMPFYSSDGKKIGEVNMMYNRHTYPFANLKDLQARVIELPYGQENRLSMLVMVPHPGVSLENMFFNFKNVTLDKVFTELRIAREDYGEDEVDCFLPRFKIESTIDMTETLRRQFGITDLFDSEQARLSKIARTPLYVSKMVHKAEIEVTEVGTVATGVTAAEFSNRFGVIRFEANRPFTYMIVERVTNSIVFGGFYQEPSLY
>OfSerpin-5
MKLALLLLVHVSACFCAIDFSDRPRNFSIELVHHTQLQKEGHVVISPFGIWTLMSAVALGATGNSYNQLARTFILPKDKRTLVSGYKELTSVVLNPSTTGVTLTSKNFVFLDSNFKVYPEFERSMRQDFNSTVTFLNFQDPNSANIANNEIERTGANVKNVLHSEDFEESRMILTNVISFKGLWSSPFNASDTKEEVFYDEGKNVIGRVNMMSQKSMFAFSNIRSMEAFALEIPYGDDKKYSMLFILPYPNVKVTDAYKNLAKTSLKDIFGQLEQDVEEFGEEEIDVKIPRFKISTNLVMNKPLNDMGVFDIFQPNLANFGRVSAEDIFVSAIVHKADIEVTESGTVASAVTEAFFADRISSPTFHANKPFIYFLMEKTTMTMIFGGIYSKPTVF
>OfSerpin-6
NSESYEFTNANKLFVDSELRARQCLLDLFSDEFEALDFHNDPKGARDYINEWVSQVTKNNIKDLLPADGVSEDTKLVLANAAYFKGVWASKFPQERTKKEAFFVSETRQTLVPFMKQKGTFHYMVSDELGAQILELPYKGNDISMYILLPPYSMKEGVTNIIQNLTPERLAAVVEESYMGREVIVEIPKFTIERSMPLRGILESMGVGDLFNVSADFTTLSDQPGVLFDDAVHKAKIQLDEEGTVAAAATAIFGFRSSRPAEPSRFVANFPFVYLVYERPTSSILFMGVYRDPKK
>OfSerpin-7
MLKSPFVLFVASAVLFYSTFAGSIETYEESNSSSASSSGSSSYSSTETKDGKTSSNSNSSAYADASANSSYKSGTKVKCCKNERYVKCPTILCVPNTCDQLGKPISCPRIDPNRCPDKPACVCIEGYVRDCNGVCIPKKQCPSCGGDPNAEAGCGLLCGPKCSGNRPVPEDCPCLLNGCVCKPGFLYDDKQGKCVKEGQCSPCQQNEVYTTCANSGCGKWNCTQYYEPDLCIDPLECIPGCVCREKYLRGPDGTCIPQDDCPAALCPNPNEIYDSCPLACPPRQCGIDDRAVLCAAGQPCLPPGCRCKDGFVRNDKGVCVTREECPPEPGTYTCDDSVEQLLSDGNNAFTGIFMHESMQTYPNQSCIMSAFSVFVPLGEFMMYSSGNTRNQLKKILNLRSDDDVRCVFPRLTKRLQAEQNVILNMASRTFPSDVYPLSDGFVEETREIFGAGVEPLNFNQPQAAADRINAWVANETNDRIKDIATPNMFNRDTRLVIANAIYFLGNWVDQFNPNNTKDRDFHVNNQKTVKIPTMYQESSFSYGENDTLDCKMLKMDYKGGNFSFLIYLPNDVEGLPALIEKLKQPGVFSDSYQAMFYAKVQVHLPKIKTESEFDLADILKSAGVTDLFDASKSNLTGILKVDDPLFVSAAKQKAFCLVDETGTEAAAANIFVGATTTSVGGPIPKVYVFDAKHPFAFYVMYERRIPIFSGYFVNAPESS
>OfSerpin-8
MSKLILLLCVTGFLFQITAADTSESNDSVSDQSSLESDEDCYYEVPEPQCLENEQFSQCPFSTCRPQTCQEAGFPVPCPIMGPDGQCPGEPGCICVSGYLRNDEGVCIPEKQCPSCGGDKNAVRGCGVHCRNTCATYKASKKLPCPLFCNLNGCDCRQGFVFDGNLKRCVKPQDCTPTCQVNEVFESCSNVVCRTQNCADKGKNIRCRGITDRRCDPKCLCRENYMRNKNGKCIPEDQCEPASNTTAQGPDSPSSTNTSTSTCTDAATQEANLERGNTIFTGKVLYQVVKNNPEKSVIVSPLSVLPPLGILALSSRGQTNQELLNALNLKSNDDVRCAFPGHLRQITATNGTELDYGAKIYVYEQGKLNQTVQNDAKNVFNASVESLDFTNANNASDVINNWVSDVTKGKITKLTSPDMFDAMTRLVIADAIYFKGLWKYEFNINNTKPRDFHVNSNKTIQVPTMQQKGKFQYAELSDLNVQVVELPYKDEDITFLVVLPRETDGLLSVAEKLQDPTVIDKIYGSLSEQTVTIFLPRIPEVSTRTNLIDVLRSIGITLVFDSAKSELSGMTVPDEALYVSDAVQEATITVNEEGAEAAAANAVVIVSRNMPLPPPVEFKLIADHPFVFLIRVRNLIIFIGTFANKA
>OfSerpin-9
MALIAIILVSSLGLAVEAQFTNIPLGPFNPDLIFFNNDAQSYSMNVLPIASRRQQDVVDSRNDNYVQGAYKVPTPVNMIPDTRVGPAPVNVNTLQRPSGDLTPPVYSPDNQLFLPQQQQALLQQTQTQAQQTQNQQQAQFQQSLPKVEERFGGDSDNKTENVVQNVPPAPVDYVSLAVSKFGIDIMKKVFYQEGNIVISPFSIGMLLALLQQGSLGVTQRQISHALQMSPNDAADGFRRLADNLEKRTSTNIFKVGNGVFLDNGFSVNPSFKQIAIKDFKSDVTQIKFSRPAQAAQKINNWIASKTNDKITQLVTPESIGTNMQMALVNAVYFKGLWAVKFRPDSTMPRDFFMYNGAKKTANFMRMRRYFRTDFDPSIGSQILSLPFEGEHYTLMIILPSETTNVMSAAAALTPEKLLSYQNYTPKEVALEIPKFTVKSDTNLISVFQQLGIINIFSPSSELTGLGNYREFAPQVSSALHSALLSIDEQGGTAAAATSFGVVALSYDDPSVIFKANRPFLAVLWDRQTSLPLFMAKIEDPVS
>OfSerpin-10
MRHFILVLCLAVGLSSARWVRRARSQQPKDTSFIGDATNELSTAIFQGYIDDDKNIAFSPLGYSAILAILAEGATGETREQLVSALHLPSDPNLTRKTYRFIMERLKNTHDYKYNHPELKNFFYIYKNYTINEEYKKILEDYYLTEVRSVEKYNPDQHYTKPDETDENSEFVIDIPERKTDDNKNDDIPELMPPKESDEKLILFAVEDKPEKVDVSQVDYKPAKNIKEKIKLVKTYPKKDESGDEEETMVAVEARNHARSLKVLEDKNDITSSISVNSVGKKSSKTPSNSLMIIFNGMYFRGSWKQAFDIVEPGVFYKSNTEKKQVPMMKTRGVFKTGFLPGLDSEAIKLPYDGGRYALLVVVPRSRDGLTRLTADLPATPLTDIKDSLQEEELLVSLPSFYVETTTKPVAALAKFGVSSIFSRDAELSKVSSADGLFVQELVQHVAVRVDNADSSASQLLAGEGVESLKNLPLGPAKPARRFNVEHPFLFYIVDCLDNLVVVAGKVTDPQQPTPFEI
>OfSerpin-11
MKIYVQLTILLCYASLAYPRPQEDSDVKTSTVVDDPPSSTSTTTAPAPAEDDGVAKAVNAFGFKMIKAMMNQSTDQNIVVSPTGVVGLLAMTLLGSAGTTYDEIAELIGFSQDILVNRKYHEDLGSRLRSLSANDTKTLYANAVFVSEQSRLRDIFRSYLQRVYHGEALRADFQDGDKVKQMINEWVSNHTNNKIENFQQQPLPASTKAVLLSALYFSGQWAEPFVPEYTRKLPFQTPTKEVLVDLMANFGDFDYVFSFEDGLQMIALPYNDTVTTMYVIKPRLPKRVNLTDLLDRLDYEKIDKLIDHMKRKKCVIRFPKMKLESKVDLKDTLSGLGARSMFTPGVANFAVMLESDQVANTNEEELISRINTGEGEARTLKDMVNGFVNPSVHVDSVMHEVKMTIDEYGTEAVAATSAVMARTAETFYADSPFYLFIRNEKTKLVTFSAIVFDPTIE
>OfSerpin-12
MAFYTAFSFVLLAVSLQTIHVNGGLRSEASRLNYFDIDLLRYCAEERKGNVMVSPASIKSTLAMLLEGAHGTTESEIRAALRLAPNKQEYREQLNVYLQGLKANSSGVVLENANSVFISTKLKMKKEYEQMMQHVYLTEVYKMNFTNPDADSNFINKWVSTKTHGLINDIVEPVNVNPSTEVLLANALYFKGSWKHSFDPKLTKGACFYSHGVCKNVAMMDMRAQINYAYIEELRAHALELPYEGGRYAMIILVPLDRDGCPVLIRDLPYMSLDQVVSNMEPTDVTLMMPKFTIDYAENMVGPLQSMRVTSLFSSKANLSGIFEGGSPLLNSLYHKIHMMVDEKGTIAAATSAAMVIPLIENGVQLKVDRPFVFFIRDNNLGLSLFEGRIEEPTLYVEPIAAKAPVPVPPPAPPTTTHSPAKISYARI
>OfSerpin-13
MARIHKLILTLCAIIPIVIGQCTLQRAEVLFRRSVYEFSVDLVRRIAEDNEGHFIASTLSPWTLLSAVSLGAADDTLSQIQQVLKHHRHKCFNNKYLELAKQIASSSNGATLEHSSNLFMDHSMILKERFRNQLTKTGVCDITPLSFDDFNRAAGIINNYVKEATHGVIDEIISPSDLEGVYLIMVDALYFKGSWRKAFLPEETEASTFYDAHRNPIGEVNLMFANNEFNITTIDAIEAKVLELPYGHDDRFSMLLFLPNDDVPLINVIGDLKKISLGSIFGLFQREGGPKKVFVQIPRFKITSDLDNLKELLIDMGLRDMFDANRARFPEISDYQLHVSSFIQKADVEVTEEGTVAAAVTEMGFSFRSSVQAENFLANKPFFFMIVDRKTEVPVFSGAYSKPKLF
>OfSerpin-14
LIVLDRLMAIKKPFIREIERLKSMDVMLLDFYNSALSAERANREISDATNGVIKEVFTPNDFNPKIHPGILMADTSYYKSDWKIPFDPVYTSSEPFYSRTGKEAGEVLMMTRIDYFNYAEIPVINAKVLELPCGSDDRVSMLVFLPIRNNIDDVFYLMQKVRLMSIFNAFKKNKPKLVHVKIPKFKITSDIDNIPELVYDMGVKSVFHPNLANLKGITDFKLYTSLMTQIADIEITEKGVQTAVAGFLVSDKNSIEFFANKPFAYMLVDKKTEIILFGGMYSIPLGMNDLSLSNET
>OfSpz1A
MAWTFLPIFL
ALTTISAYNYPYPSYYRPYQAHNYEASPYRRHDALFVHESGEADYEDRSSEVRQDYQEPR
AESSQYQERPEERSIRGPFRNNGQRLQEVLVASPEDIQPRNGNSSYKIVNSAPKTYPSIS
NRRGVDTESAVVFPGPTSETRKMFSPQVSKECEEVGICENSPDYPHEYVEALLAKSNVKF
NLDVDTPEIAQRGGPPSASVDQGEELCDLDVRILYPDKVQTKTGKWLYAVNTKQKKVQGF
RGTMCKSPSRPCKDIVFVAGDHVTTCEQKRMDRFIWVVNENGKLEEMPVPMPTCCTCVIR
KNTKVTDPS
>OfSpz1B
MAWKYLCLVFVALTTSSAYIHHQAAHRAKYQKGKAHITIEY
DVEYPNLQESRHTGSNQFIPKISLECEKLGVCESTSNYPHEYVDTLLTKIADRTSMLDQE
LPGGVISFHLDEEIPNMKLNQSFELCQPDVKIIYPQAIKTNAGNWVFVLNGKDNKVQGFV
GTLCRNPGYQCDHTVTFPDHCRTKCQQEYINQSMWGLDYSGNMKFVVGRIASCCKCMLQC
>OfSpz3
IPTTAAPLRVDLDDLLYSPEQAEYPPQPGNEPYAPPANQQRRSKLRKRAGAAYLPPPNQY
THYPHDDVPHNPYNGPLHAQVYQHNARLDVQIQNQRVQEVNPQFDNTGQYVHDPTGDYDY
EQRRLNANGPQRPYGGFADAPYPGATTPPSSRNFDVKSNQNVNNFNFASRTTTATAPPPR
PIEAGTKTSGGGGSNTQPPDRPRGFTKVETGSSGSGGKTQLHAVLDYDDDYYDDVPGPDS
GQPAVTPLQGPILLRNGTVPVVPLTSYPTVNNGSFYQIPILWTALSLALGYELQGQIIRG
VPCVKRNYQLYCPTAGNTYPLDKIENFIDENKALIKRMYGSFATPGGNRVRRAPGVPDMH
TGDSYFRHARQASNTQLPDAQSVNSTGRVDACESKTEIMTPYWALNSARKLRAIVNTMHF
EQAIHQEVCSKKTTSRCSNDCGCEQKYKWHRLLAYDPTDDCAGIFMDWFLFPSCCVCRCN
P
>OfSpz4
MLAIAIVIVACALPASAYDFASACTRPYRSTRAHAAPDAPCDL
TKHAYCATPGSSYPWQAIRRFVRENQGLMRRMYGEERHISVLKAELDNYIEDDDLDSPPD
FAEDIIKTKMMYSKRGRAMKDKPHFRPIQSSDKKKVENDSLRVKPLDASGNSTKLNRVET
GNKTSSTNNGTQSGDKGISYKTKLESIAHIEINNLDPDVITLDAVIKQSIETNSIYPNNS
DKSKSEALRGGGNNNTTTESDKNITLTTEPSMNATETTTVEQYDDTTTESDKGGWKAMNP
VPDASTLPPTLLFSEHEKVKVVDRVDTKVNDKKEEPPTKPTHQQEKIRPSVIKLRGANAC
ETKEELLAPFWANNTRGEKLVLVNMYPYEQYIHLETCVHERKQMYCREGCRCEQHYRLHR
LLAFDPHNPC
>OfSpz5
MATKTKRIGVHLRTFLLLIWSIARGGDGYSCPYGQSCAFEPAPPGRAPPCAQPGLTYCVHP
EPYPEYIIRQLIEAGQYDIRTLLSDESRDDFNANKKPEYPYGYGPNSLPHVDQISLVNDP
IYPKDYNTKFHNRYNHEIFNQKTPLQPPSPVDPSPYNINAYQSANFSKFGFQGYQQTGQG
YINPALNQYDSEYNKKVFRQNSLSATLGYNPNLYDTQNGYNYQAPEWFRQASSGVTQYNP
NEWWKYISPSRSDVTVERSVSFPARTMVQVARRRRNAELVQESAKRTLTGAEALRIALGL
ASAETTAERSRRQAAGAQELCQTRTEYITPRAALNNKGSWRYVVNMPDNMTQLVRAEICT
SSQCSGLCTVPPGYNSRCEQKYIQKRLVALESSGQSLYTDLFWIPSCCQCTIIPNNQ
>OfSpz6
VGGTSASVSPGAQPPAPAPVPADEPAPRAEDPAPEEEDAPEGYYAFVESPNATPPRVRPP
PYRKVDVECPEAGDAKPHVTAHNLCGDLNRGDIPRNPMGQSPDGEPYPFELIRNHTLRFL
SRALPALRNDDSLPRVAHLPHVSDAPAPQQQFDVQNNRLEERSKRSLFEADAEQRDSAAV
PSAELRAEHRGADARESRKFCDGGGVFCMLYRAINGDSESSAPLERREDPGTPHRGAPAP
HHRYEGPPTPCPARVEYATPVFARNYQGVWRYVVQIPYEGYFTQTVEVTRCMQSRCHYLE
GGCLSSPRWVSLLVAEMHYPLAQHVQDFQEYQQYLQKRAGPAEGEPSTDKPPHCDGHDKF
GCYQVRLYYDWFLVPGSCKCWRPDYFARYVRRRHNNEL
>OfToll1
MLSMGLLAVWCAAFWMWSGADGASLTSRVAEAPQECEWQRVSGAAGEPTRVQLAC
SLRTAAGATELLAGLTNSQAQRITALDLHCTDTLFFESSLDVGRRKEEGTELLSRFHNLK
ELRIESCKIRYVPSAVLSPLSGLRSLSIRTHNTDWSAMSMEFHRDTFRGLTDLRSLDLGD
NNIWVLPSEIFCPLYNLKELNVTQNRLQDISNLGFSDWGNGPTAPGKSCNTVLETLDMSH
NEISGLPDNGLSSLRALQKLFLQNNRISNVADRAFVGLNDLQILNLSTNALTALPPEMFQ
SSRDIKQIYLNNNSLSVLAPGLLEGLDQLQILDLSVNELTSEWINRDTFSGLVRLIVLNL
SHNRITKIDALLFQDLNNLQFLSLEFNNVARIADGAFSNLKNLHSLSLAHNNIIEVDSSH
FSNLYVLNQLFLDGNRITKVDLRSFENITKLHDLGLSGNQLSEVPEAIKTLRFLTSLDLG
MNRITKVTISHFEGLDDLYGLRLVGNKIEKISKDTFAALPSLQILNLASNNIDQIDDGAF
AANQQLKAIGLDGNKLVDLKGIFTNTQPLVWLNVSNNELLWFDYSHIPSNLEWLDMHENK
IEKLEDTYGVKESCNIKMLDVSYNKIRSIDEFSFPSSIETAVLNNNYIEKISPGTFLQKY
NLNKVMLYSNKIKTLEAAAFAISAVPEEKDLPEFYVSENPFACDCTMEWLQRINQLSDPR
QRPRVMDLESVRCSLTHSRTKSDVLLLEVKSSEFLCEYDSHCFTLCHCCDFDACDCKMTC
PDRCSCYHDLTWNSNVVDCSEAGYDHVPDRIPMDATEIYLDGNDLKELGNHVFIGKKRLQ
VLYLNNSNINTIQNRTFNGIDSLRVLHLENNNLEVLRNTQFTRLQNLNELYLRNNKIKVI
ENDTFNYLPSLEYLDLDNNGYVDYMPWRVITDNNPRTRVSVDGNNWICDCKDVAQLNQWL
IKKSKDTETMMCYFAHGQPMNKTIATVAKECKTEITTEETGTETLKRLFIESNDGVENYI
PYIAAVLIIVIILLLMCALLFMFREDFKLWMHSKYGIRVFSSTPKDMNDNKNKRFDAFFV
YNPRDEDFVTRAVSSGLENSGHSLCLQHRDLQLIERRSGDSLVSASESSKRLVIVLSINF
LQQEWYAPESKAAVQSAINSVNVRHRRQKIIFLVTTDLSAINIDPDLKVLLKTCTVIVWG
ERNCWEKLNFRLPDVDVTLPNRTLHNANNMKSGNREGFGRHGNLRYTAPPTSHDPWYKYG
MAPPILMMSSPMHSTSASAEVSARSTEDETCSVASSEGRPDDRLPHHHSYVSIDNHQCEE
RPLRPPQQIPMSNTRPSNMRKTYFV
>OfToll2
MLASTFARVLLLALAGRAFARACPENCV
CGESDGVRVFQCEQDGTRYEVKGLPHSYAEIHCEKTHLNWSAIPFFPFAYNSTLESFTLS
NCELPSALASVLESLGANDARGLILKGVSGQLEASHVEGLSAVEALMMVDAADQTRIPYD
VFDALPALKDFRIRGARLQLEENGGDSSSPPPAVSAHPALRLVELASSGITDAPPGAFAR
LSYVNKLFLWGNKISNFTSDTFRGLDNLDTLDLTGNPLGTLPPHAFAAAPRLRSLHVVAT
RLAIVPGDALRGHPGLETILFKFGMSKIKFGPGALAAMPALKQLIFDRTPLDQLPGDLLE
NSTALEELMIKGTGLEALPEGLFRTQQRIEKLDLSANKIKELKQNVFWPLKALKELNLDE
NKILELPEQLFSGLIRLTSVTANNNGMKHIAADAFQGSTSLQYLSLNDNQLTLKPKAGSN
TDYYNIEEQSPFKTLFNLKELLLQGNNISEIFSDWRWALVSHLKKLDLSRNNISDLTETD
VQFLASNLTIDLRFNRIASISVLEAPPGMPADQLPSGDTGSVMLLDDNPFRCDCDLFMFV
KRLLGSQPLATEPKLEVGKARCTSPPSLAGTLVRHLSPSSLTCSLRPQDCPANCTCDIRP
ATLSLELNCDAAPPKYPNPENFYVSTTKLRLRSFNSLSLPTHVVSLNLSGIGLTEPPSIY
LLKNVEELDLSQNNLTRAPVELFKDKLDLHLAGNPFECDCSHVDDVIALQANVDRIYDSD
NVTCRGGESPWHVDAARLCDVKRAALLGGCLAGLGLIAAVVAALSYRYILEIKVFLFSRG
WCQRLIQEDELDKDAEYDAFVSFSQEDAKWVSEQLLPKLEGAPDNFKLCVHYRDWVVGDM
IPAQIARSVEQSRRTIVVLTENFLKSTWASLEFRAANVRAQRERRARVLVIVLGDVPESK
EMDAELKAYLTTNTYLKWGDPWFWEKLRFAMPHRGPRGTQRLKEVYVPDKLKRSGLDARL
NSEGKIVNDATPPSY
>OfToll3
MTNGLLVPFLLWMLACLSGVACSIKRNQCLTGVMTDVQSW
VTETGELTSSVDIKKSMDLSAVQNPTLTLQQQLAVVTRDRKEHVTYLSLARNSLTRVPPV
FNGVLDSYGWDLAKSLEYLTLYGNRFIEVSSPGEQYDVSLNATGATEINTGMIHRGAIRA
MWAAGFQWVTFTSLRELDLRSCGIETLDSFIFQNMPKLEALYLSGNIITYINSNSFAGLT
NLVHLDLSRNHGPDDDNIVHLSIESDDVFASLENLRSLDLSHTMLNTRRISALRNLSASL
ERLSLCFVGAIRFESGFFANTSLRYLDLSGNFAVLENAGVLQGLENRLQVLYASDIGLKS
FDVFNRFRRLEILKLTNNEISDVQRTTARSLVDLQVLDLRRNRLTNWQRPLFSLMPSLRF
LDLRSNTVNVITEDMIRDLGRISFLALSDNPMVCNCHSKEFIELAAQNEAYSVKTLLRPM
HASNRETSDKFGFHLGFIEVNDIISSRRNISISVESLPEIAVKGNFVLVDYDKDSYSCLA
LSKSVTVPFGEGSGCKELRSDFEAQLESGRAHLLALLVIPGVLLPALIIGYTYRRNLRYC
YVTMRNSAMLSMVNEQKIISDDTIFNYDVFVSYCNEDRPWVLDQLLSHLENDCSVSLCLH
ERDFQVGLSILENIVSCMDRSKAIMLVISKQFLLSQWCQFEMHLAQHRLLETRREDLILI
LLEDIPRRLRPNTLHYLMLTKTYIVWPKNKSEQQLFWKRLKKSVLTQRQKHEDKVSLA-N
MYQMCLLRSQ
>OfToll4
MAMFTVLALYLLAFGLAHGFNGDSFELECPDECDCHYFRINWVTDCSESNLTEVPY
DELSMSVYILDLNGNNITTLKTFPADIKMRRLQIANNRLARVDKDAFKGLEYLIDVDLSG
NNISYVDPEAFLDSRGLLNVELQDNPITVVEGPFLISSTLQFLDISSCNLSTINPQFFDN
ITSLSTVDLSNNPLQTLEGSVFDALTSLETLKLNDCKLTSVAENVFSSLINLKFLELAGN
QLANTDWPEVLGKLARLEYLNLRKTGITSLSEDAFSNCTNLVSLILADNELRDLDVAATL
GSSVDHLEFLDLSNCKIKGPISGEAFANATRLKSLYLSGNPLFAPDLQEALEPLPKLEKL
FMSNCGLRNLPDNFNVFDNLQELDISHNPLVNVFTKLLAPLEKLEYLNMGYSNLSYIGPD
TFSKMTSMKRLVLSGNDLLSLEAGLFGNLTQLTTLELEFCGLKRPLNANAFFKNLTYMDL
REIRLGGNPLVIPENGPVFPKQLSQVSILDMSDCNITSLHADAFMNTENITDLNLSGNKI
KSGDKSLLFLERLEHLEKINLSNNNLTTIDPEVFIHNPKLHSLNLIGNPFRCDCKIAEMW
DWANMIKGNLDVLIGAKSAERDIVVKGNKKKKHLYCHYNETQLRNMTIAVNKTVPGRRPF
MKPRELTFANRTWAKYVRESGCEPVVKILRPVALMASILHINDGKLSTGFLIMAALAVAM
GVATALMTYRLFRKNNFQEVDTERTRKQR
>OfToll5
IRGLFVNLHNLVWLNISDNQLESFDYAMIPTGLQWLDIHANRIAELGNYFEIESRLSLST
FDASSNRLTEITGSAIPNSVEMLYLNDNLISKVQSYTFFKKPNLTRVDLYGNKITNLDPN
SLRISAVPQDKSVPEFFIGGNPLECDCTMEWLQKINTGNRARTQPKLMDLDSIYCKLLYN
RGNSHVALVDAAPHQFLCKYEFHCFALCHCCDFDACDCEMSCPNNCTCYHDQSWSANVVE
CSNAGYVKTLPERIPMEATQLYLDGNDIKMLPSHAFIGRKRLKILFLNSSNIETIHNRTF
NGLRELEVLHLDHNSLTTIEGQEFGGLDNLRELYINNNKIKHIGKEMFNHMSRLKLLHLH
HNRLVTLTVWQINPAITEITLSFNPWSCDCEYTEMFREWTKRVSSITDLSNIKCIYSKDN
HTDLMNYDDSIYNKPESGFNIIYENGSICTGLPSINNSINGNLTATKTIITNEDVQDYIP
LLVATLVAFLVVSFVSMVVFIFRQEMRVWFHSKFGVRLFYRTSDIDREDREKMFDAFVSY
SSKDEAWVTEELAPVLEGGDPSYKLCLHYRDLPVGGYVADNIAQAVESSRRTIMVLSENF
IRSEWCRFEFKSAHHRVLRDRRRRLIVVLLGDVPQKDLDQDIRLYLKTNTYLHTGDKMFW
EKLRFALPDVPANQRIRGVPSPGGGVAMHRHHHPRSHLGALPPPPVHGAHPVLPPHPSHG
PHQVPPRASPRTMSVHV
>OfToll6
NAFKGEFFNTGTSLEVIDLSDNQLSYLFPSSFKIHPRLREIILTNNKFNFFPSELISTLQ
YLELVDLSGNALKNVDELDFARLPKLRTILLARNEIETISEMAFHNSSQIQYLDLSDNKI
DRLGDRLFEGLIRLELLDLAGNSLTELPDNIFDRSRLHMLEKIVLSRNLFEHAPLKALQK
QYFFVSSVDLSYNEIIDIPAEDSVMVNIKKLDLSFNPLSEKTISNVLTEPKTVRELNLAG
TGMRSVGQLETPFLYSLNLSFNNITGLSEKTFTRTTLLESLDLSHNQIVDVSGALAISWP
KLKNLQRLNISNNPIVMIADGNFEGLSSLRILDIRYLDKCTRIEKNAFRSLPNLIELRAY
GYPRLGYLDMQGMLQYLLALEKLDVEVKDTNIGADQLHSTLHPRLEELGIRGSRLKTVSS
GVLAGLKSPAITVRFRNTSVSSLPPALLFPLPRSSQITIDVAGSQLSTLQPQLLVALDDR
RADLSMFGLDTNPIKCDCNARALRRWLPNVGIDNVRCDSPDHLSGFLLVEIGDDELSCET
RRRTTLPSSSSSIVTTTPPPRLVHRTSAEPDIIWSVAPSHDRPKANGEPKGAPVVGMAST
TNDDNLIIGIVGGVVAFIAILIIAICVVRLRMTTTSYRGGPLASSPATAGAPLWAGAWPG
YAATLPPASLSTATLPHKVQPGPGSVRYLAPPPAPYFISMPPHDDKIYR
>OfToll7
GRPLPEFYIGGNPFQCDCTMEWLQRINKLDHLRQHPRVMDLESIYCKLLYNRERTYIPLI
EAESSQFLCTYKTHCFTLCHCCDFDACDCEMTCPSNCTCYHDQPWSANIVDCSAAGYSEI
PNNIPMDATELYLDGNNFGGLTSHAFIGRKNLKILYANNSNIDALYNNTFSGLKRLTILH
LEKNNIKELLGFELSPLENLRELHLQDNKIHYIDNRTFMELRHLEVLRLEGNNIYGFAVW
QFTMNPYLVEISLSRNPWSCDCQYMHKFRNWFKNNLGKVEDSDKITCVFDNVTNAVGPHM
ADFNSSVCTRHVGGSSSIIENQVINDYLPLLLISLCVFVLSSVLICGVFYWRRELRVWIY
YHCGFRMCYKSTAFDDEADKDRLFDAYISYSVKDEAFVAQMLAPGLESTDPSFRLCLHYR
DFNASAYVADTIIEAVESSKRTIIVLSKNFINNEWCRFEFKTALHEVLKERRRRLIIILL
GELPNRDIDPELRLCLKANTCIEWGDRQFWQKLRFAMPDLRKCQYHRSTVNIYASVSPVG
AGRAPAPPPPPPPGKLPPLLGDGLALPAGVHARDAHSHRMPPHAQLWA
>OfToll8
MELKYSYVLVLVVLDCVCG
ELCPKKCDCDLYYGMNRATCVDQNIISIEVGVPNAVQIYSLSHNMISELENFCFKEAGYL
YIEVLNLSYNVIYWIGLHAFSGLDKLAHLDLSNNRLRFLPSDLFWDTPELISLDLSSNIF
ENDLKNEPFIMHEKLQVLNMNNCRIKSLPDRLFTRLPELRKLDISENNIITLNTKLLVPL
KKLQRIELRNDYFQLRQCTSDFVAAESWIISRGITYQKQCRKKAPNMSEKMISMVPEEKE
DVDVSQVWNITGTTAKNDTGPEIRATTLTPFEKFDKEFSSMQAFVIGIELGLAIGIVGTY
IWLRKFCHCGQLNCIRPQTGRQRRRAQRVRETDMRTNLLWSNMISPDLDTPPSYRRHPSL
PDRSPPLRTYGVPIVEAAALQVDAIRPPDRAETPPPPYNESCRIVV
>OfToll9
IRATVDDACCIGNEQVNKMKGLRYLALAGIFLSVKGTPSCSFHKDHHLLCVSDNDTDFEL
KRGLVSDNNATESVSLTFCGLSLLKCKAFFGLPSLKSLDLSANRIQTLHPCIFQGLDQLT
HLNLSNNRLEQFAGALDAVGDIEVLHLNGNKLKTIPHEAFDNLSKLTELNLANNELNGAQ
LNPRMFERTKRLTHLNLTRNDLSGVSEMLLSGLQSLQVLILDRCFLTEVPSFATRENLKT
VKHLSLNTNLISNLNSPTTFVNLDDLEILDLNGNAIESVHENVFAPLKKVKTIYLRRNRL
INIPDKLFQNLPKLVNVDLGFNAIEKIQTTPFKNSPMKNLNLAGNRLTYLPENFCHQLIK
DGGRLTKFLFSHNPWQCACLRDIIEEVKALKLVYNRDKYSGHNAVCVSGPQFTCVRD
>OfToll10
NNNILSYVSENAFRNCSDLKELDLSSNKLTKIPEAIVQLSLLKSLDLGENLLTEIMNSSF
QNLSQLTGLRLIDNQIGNLTAGMFSGLPSLQVLNLAKNKIQSIETETFQRNTQLEAVRLD
GNFISDINGVFVALTKLLWLNLSENHLVWFDYAFIPGSLKWLDIHANFIEILGNYYKIQN
ELHVKTLDASHNRLVTLSPMSIPNSVELLFINNNFISSIETDTFLEKRNLTRVDMYANEI
ESLDVNSLRVSRVPDDRALPEFYISGNPFRCDCTMKWLLLINSITSRQYPRVMDLENVIC
KESYVRGVKYLPVSSLLLKDFLCKYDNHCPENCNCCDFNNCNCRIVCPNNCSCYHDSTKS
TSVVDCSVKQLKFVPPYFPTDSTHIYLDGNVYTELNETIFNSMREALVI
>OfToll11
AFSFRQNVRLWAHSKYGVRLFKSASIQESELDRDRLYDGYAVYSLLDDDFVSKVVAPEME
HSGYTMCFHYRDLQHAPDSYLSEQITHAAESSKRILMFVSFNFLQNEWSKIAFKTAIKQV
ITSIHPSIRRHRIMFILTTDISALNLDVDFQNSLKTCNVLLWGEKKFWDKIRFGMPDISN
LHWNKDTMNYNHDAVCPNARKHPSRYTASPTAPEHWYKYDAIPPQTPTTTNVINIEDDTS
MLTNTTLTSQIQDGENLHHSYISIDTQNYEQPYGGRPRPPNTLRKHPGHHSPSMLDEQGY
LQPRSSVHECLPQTHSGTHR
>OfToll12
LNNNLLVNIDRKAFKNCSDLKELDLSSNQLMDVPEAIWELSFLKTLDLGENQISNFRNGS
FKNLNQLTGLRLIDNQIGNLSVGMFWDLPSLQVLNIAKNKIQSIERGTFSRNTQLEAIRL
DGNYLSDINGVFSSLASLLWLNLSENHLVWFDYAFVPSNLKWLDIHGNYIEHLGNYYKLQ
DEIRIKTLDVSHNHIVEISPIAIPNSVELLFINNNFLNNIHVNTFFDKKNLTRVDMYANE
IVRLDLNSLRLSTVPQNKSLPEFYIGGNPFQCDCSMEWLPIINNMTAMRQYPRVMDLENV
LCKMT
>OfMyD88-1
MEP
MEQDLDVSIPLSSLSYEFRTLVSNLLNTRRVITTDGPNKLPRDWRGLAFLLQISSELASS
ISESPDKTSRLLDIWMQRGDGTATLETLLDYLTQLDRYDIYDDIVELANLGRLIATPIDQ
SMFGNEISKINGNKNDGMIITYDDRRDGFPHYYHAYVLFAQKDWEFVRELLSRMKALGYK
LCTEYDIDVGYGTQYAPVAQLISERCYRIILVYSPDFLVSPANSFYSDYAQAVGIESNKR
NIIPIIYRKCTLPHHLMYYHRLVYKPDEWAPYDFWEKLGQTLGKIKLPGANGITSTQSTL
AITELPADDNVHFLNTKTMSSSYSVSDMNTLEVDISQLRNSGSLSSESQASSQTPVKKKG
LQKVMRFFTGKKKVYS
>OfMyD88-2
MDILGDFDDADNVSVDTLALE
KIVLEERSREISELKSLSTKVHNLHTSLLYYRNTKSKMGTVCYEAWKTLVKKVGGSQNGW
LDLGHCLQIAGSDLDYIKNSVKDDPVDTVLKVYMQNEKATLDKIIDAFVTLNRYDILKSI
EEPFLNLAQCFNKDDSGYQSNGKTNGSKEIISLTKNLPNDLPLALNKNIVIKDKDPQKPN
QPKPRSPPKKADKENKNDTPILFLTFTEDGHQTAQNIQDYVEGWTDVAPVTVITLSDKRE
EVYQNPEKFIREYFEKADFVVPIITSGYLNEIRSCDSNGPNTTDNLDYKYVNFIYTLIVN
HYIHATGCLNKKVRTVLPQRVDVDVFRHISMYPDLMPWTHESKFNEQFKAFLKKGQT
>OfTube
MYKNIELRKLPA
GSLVRVTETLEINDAWKKVMSRIPKNLDDDKFEPKYNNEHEEAIARDAKHTNRFCAEILF
DEWATSGNVPRVGRTLPDVAHS
>OfPelle1
ARDAKHTNRFCAEILFDEWATSGKVRPTLGTLQDIIKKAGILKAADEIAQMLQESPVTRP
DEGPGMKINTSITEILNESRAHNNVTKSKKDKTESTAQMKSLDIPSFFKKLKSKSIGNKT
TQQMQSEGEHYAIYNNDSSYSNEGVPNIPNLSRLIKPGNSQKNTIPYPRQLIKIDTDILQ
NKTLIQFDYNELKDITCGFSKDFIHGPTGPTGMIGSGGFGDVYAGWHRHHGTLAVKRFKN
LGMMTEKPDFMLQSFNSEVKFLAQLRHDNIVPIIGYSIQKEMSSFPSLCIVCQYIDGGSL
EQNLAAKRLSEKQRLEIMLGTARGLKYIHNTEILDPDSTSADPEANKVQFIHGDVKTANI
LLTRDYKPKLCDFGLAKPFKTTEITQSLIGTKPYMSPERLQGTVTQKMDVYSFGIVLLEL
LTGLQCAIKFKSIQHYIKEKAPNGDITELLDTVAQPWSKAQEVYELAKKCLVEDYILRHS
IDQVYEELIRINEEYKDVVVTNDADKM
>OfPelle2
MYIYDLPYEIRRELCRLLDDDNVWKELADNMSYKAF
EIKEIEQMAHRNAKSSTDQLFTNWGQLNHRVGELFILLYRMKHIPALRVLLPVVESKYHV
LLTKICPTGGREKDTSVIEDNKNKKQKVHTEDSLIPIPVKLIEQGVPLPTSSGGLVDSPT
DDDFDISKTTSSTDSRENDIRAEIMRNVAAIPMLKYEELKEATGNWSASNLLGQGGFAQV
FKGEWKQLTVAVKRLRATDARDRELIRELCLNQYRHDNIVPLYGYSCGGAEVCLVYQLMA
GGSLEVRLRGRNNMAPLSWPQRHKIAHGVARGLQFLHTMTSTPLIHGDIKPANILLDQCL
IPKIGDFGLARKGPYGDNRTHFKVSRVHGTRPYLPDEYLRSGCLSPAVDVFSFGVVLLEL
ATSLRPADASRPIQKLADFMRVQKEQRQDTAQYEDRVLYGTPHSNPQLCREFINMGIHCT
SYQRNERPKMLEVYKRLDSMMHPPKAT
>OfPellino
MVVKRAAD
SADSPILEEAGESGSEQKPKPLVKYGELVILGYNGYLPAGERGRRRSKFVLYRRPAANGV
RRSKHYVVKTPHSSKAILDASQHSISYTLSRSQAVIVEYTEDPDTDMFQIGRSSESPIDF
VVMDTVAGDKTGDTKVLQSTISRFACRIIADRNDVNNCRIYAAGFDSSRNIFLGEKATKW
TENHEIDGLTTNGVLIMHPRGDFCGGSATCGPWRETSVGGAVFSLRESRSAQQKGLPCQA
ETNVLRDGTMIDLCGATLLWRSAEGLKNSPTKRDLEALVDELNAGRPQCPVGLNTLVIPR
KLSTAHQDLNQPYVYLNCGHVQGEHSWGADGSEAGTRRCPMCMTAGPVVRVCMGIEPAFY
VDAGPPTYAFNPCGHMASERTVKYWAGVDIPHGTNGFHAICPFCAAPLEGSPGYVRLIFQ
DNLD
>OfTRAF
MDRSRTKNASEGIAPMGITALTETVLSNQPESRYECP
VCLNWLRDPVITTCGHKFCKSCITSWLQNSGHCPIDNINLSMKVDIFPDNYTKREIQEQR
MSCPFADKGCKLKVTPLDLDSHIASCEFNQPETSAQKEARVPCSFQAVGCRETFASQDDM
NTHLHEDTQTHMSYLMNAYSEMKISKDISSASLDAKEQEAMLLWDAPDKESKDGEGNTAP
PLTNTSALIRALYERVVVLEQRNREQDIVIANMSKQLGAFAVAKVKQSHDMLLRYCMGHF
VWRVDSFRNRLDAMLKDHYKMLYSPGFYTTPNGYRFCVRLNISPQNPHCFALHVHLMKTE
YDDCLEWPFNGRISFAMINQL
>OfCastus
MSADKGFDTKIPVEINTDSGFLSGPIDRLDSEDLGPPSETVKSEYVEENIDSGLDL
CSGFASIGISDVATHTSEPSRSSQQSTCSSEDLPVRLLFRQDDDGDTQLHIAAVHGCEKT
IGILIKLCPEKALLDIQNDYRHTALHLAVMGGFSVVTRMLVLAGSSLAVRDICGRTPVHI
AAETSNVDCLKALLAPIIEQPHRKLGPILNQKDYNGQTCVHAAAAAGHVKTLQTLVHYGA
EINAREGLAGWTALHIAARRGDVRLSQYLLEQCAGVVKNPRDNGGRTPRRLAKRTAAERL
FANVHADSDSESEDDDDYDSEGENLFERLRDNLNPINVA
>OfDorsal
MDVGGEGVAPDAV
VVHNAGDQSAHLSDVFEVISQADPSFGAGAAGDAHGMMAQAPAPYAYIIEQPAPKSLRFR
YECEGRSAGSIPGVNSTQENKTFPTIKVCGYKGCMVIVVSCVTKEEPYKPHPHNLVGRDC
QMGVCTVKVRTEGDADACQVQFKNLGIQCVKRRDIADALRTRQELRVNPFKTGYAHRSQP
QSIDLNAVRLCFQVFLTDDAYKVQRALPPVVSDVIYDKKAMSDLLIVRSSHCSGSVKGGT
TVILLCEKVTREDTEVWFFLEENGAVVWSERGHIDYVHKQLAIVLKTPPYRDQRLDHHVT
VQFQLQRLSDGAKSNAYSFEYIPNVQDKEIILGHKRRKKLSYNLQEYDERSMEMAIKAEP
HDRTPPHPMAAAYADQPQWRAEMVGGAQLGHAYAPQVSWQSPPYAPPSPHLQPSPMHQQP
SPMHQQPSPMHQQPSPMHQQPSPMHQQPSPMHQQPSPMHVQQVVSPGLHPTSPYAVHLLG
AQQQMQHQQQMHMQSLQVGAASPMGASPAASPALMQPGAMSMPMGLQPTMDPVMADLGAP
TYTQMDSTVNSTPSLTSLLQQAGDDDVSYTSGDLAHLSSLLADRHDLSDSLTRLSTRDLL
QP
>OfTollip
MTSTVPDDRNEERRRRVLLGPL
PSGFLRADGTTENVDADYQAALALQQQLSGSTLPPAGPPLTARLSITIVQAKLVKNYGLT
RMDPYVRLRVGHCIYETHTDPSGGKTPRWNKVIHCLLPPGVNSIYLEIFDECSFTMDELI
AWSHITIPQAVLNGETHEDWYPLNGKQGDGVEGMINLVLSYSVGPAAVAAFPPVLVVPST
GMGYAAMPVYPAPAQYPQPQPQPQPPQQPPVTAEQLQQIEEMFPSIDKEVIRSVLEANRG
NKDATINSLLQMSE
>OfImd
MAS
VGSRIFELFRSLKSDAVPKPPRPAEDTESRGAKPNITTEDSKEPVENEDEHEEIIFEEDD
FIKTEKKTKFRSPFKSKKGKDDHKDPKPEDHDKRGSFSSVNTQATGTVFNVVNATGVQFG
SNYTYYMSATNGNTEKSEKKGYTGDNIEKDNLIILLMESKIEPTHKYIDFISKNLGTNWK
SFFGSLGYLIGRIDTLQMEKGITEARYKLLKDWVDNDDDGSLGRLASLLWDEGERQIVKE
LSIIYKENKK
>OfDredd
MFRSDAQQQQNSSVSINMLNIEMIALIQKEIDPYDMISLVFLLYENPDTALQRLVI
YQRVSMDIDGNDTNLLHDWVVHSQSRPTWRNEFLEALTTCQLYSIIRKLGLNVSAVKQFY
QNSGNNTLIHPMKKALYKLCEHMNTENIYKLKKTLLTYEIDCTDYESCELIFLDLICQRF
ISISKQNARGNSDCGIENLAKIIDNFSDVQSFADELRRIEDIHSDKSKVNDVLFTSTPSA
SVKDVSKEEDNTKKYANDLSDVFKWFNGLNVDDIPDKELKSDTKLLSTDAYPIKDSKNVG
VCLIINQEKFHPSKESITGNVQSNPLGDRLGSTKDKEALKSTMSGLNFEVITYDNINHQE
MFEKIKDVVKYRVHDDHSMFMLCILSHGTKGHVYAADSVKVKVEDIESLLDSDEFTKLRH
KPKLIILQACQ
>OfFADD
MTLSEYTQLKQQLVFYVGGSERHSQLLSTLKEHFRDD
INSPRRYEKIVSIGQLLRVLEIRDVLSENNVGPLKEIARRIPNSNDLLQKINEYELNRVP
TEFVNLYASENIHSTPHRPAESFVTSNPNTAMSEAKKQRIIDTVIDNIGTYWRDLARSLD
IKEKIIDELNESNKPLHLRAKTIMDMYQKIADSQNWFFELCDALETCRRRDLVKKLKKIA
TMNI
>OfRelish
MLSATSSDTEASNMGSPRSHMGSPYSSPSQQVPQLAYSMTELTCADKKYIHD
NEFVGANQPFLRITEEPQHYFRFRYRSEMVGTHGCLLGESSSTSKSKTHPTVELANYKGR
AIIRCRLAQKKSPEEHPHKLLEEEQDRDVSYEVPENGSYKVGFAGMGIIHTAKKDVPGLL
FKKYSETLTNRNVDLKELRMHCENEAKSIDLNIVRLRFSAHDLLTNKEICPPVFSKPIHN
LKSAATNDLKITRASRSCGRASGNEDVFLLVEKVNKKNVLVRLFELNDSGEVVWTANGRF
LQSDVHHQYAIVFSTPPYKDKNITSAKKVYIELVRPSDGRTSEPKEFEYKPEKYGGRSNT
PGKKRKANSPYSSYSSSNSLKSNGEVPATVLLYMNQHANENANDNLVHDVQMCTIPQLPQ
IPHASPSSSSDLGEAILYGMRAEGSPSTQFYDSPMMPQGVADPPDLQLNSTELDRLLKDN
PSIPAEEKERFCKADWSEYLKFTDSVTDIGETHGSSYSIDIVRSLLSSDSGKGNSSNETG
SKQRIGEKEEKISNPVDKPKGIGEYTAFYKAEDGAEVKKLVKELCEMIRDKSNVKRPIVK
EKLERLFKMRLSNGDTFLHMTLCSKQPSLDYIVKLIHSMKMPHLLNLTNNQSQTILHLAV
VYDMPKTVSFLVSKGCNPMIEDSEGNNVIHYAVIYQNSLEPLLTALKSNNVPYDLDACNN
EKQTPLHLAVIYKSDESARILLAGGAGCGTRDAAGRTALHLAALDDCLPVAALLLGHMHP
GEVDAINGSGYTALQAACDGEMRENTLAMVELLLEKGANPLKREEYGASAWQLAIDKPAV
RDAMRARVPEPPLDDDVKSEPDDEPEDEFESADEGEACGLSDLPLYVEELSRALDASGGW
RALASHLELEALHSWYSNTRSPARTLLYHVKECGENNVTSRTLALVLEKIGQNEAAKIIR
KYCD
>OfCaspar
CQCLSDLSAIVNVILVFFELNNIRMAENREEILANFQGITAIEDVAEAIYHLEEANWDLL
AAINRVMPQDGSSSSARNNDTHDVEMIDDDISVITPKTHPPDREDSNQASTSSPRNSSTD
LLEFQVHFNNKLHDVKMSPVATVGDLKKRIESVCGVPVCRQQISGLGGSKATTGALLGNL
GLPRNAVLRLKAADQIMADDEVAERLTTTYVLHVKHDDKDYTLKYPGTKTVQEVKNDIYS
LTDIPVRHQSWTGWPAVSGLDDTVLAMVGLEQPQHTLAVRRAPHNKQKEYKRIIVESSDS
ENSSVEEVEASDGFTGEDDMFVDIVQSERLQPLMSEHVEDEALGCIEFAQRFKARYGPNT
PNFFEGTLQDAIKEACLKPAKDRKLLGLYLHHEQSVLSNVFCAQLLGCEAVLQTLATNFV
VYGWDLTHPDNNVMLLNSVSNALGAVASMTIRSIPVERLPALVLIMRVRSNTEIYSVING
NVGVSELVGGLMEALERFASQRDEDARMERERDARQKVKREQDEAYQRSLEADRAKEEIK
KQQELERHQELERAESERQMEEARKEAMRSSAEARVPAEPAADARDVCRIRVRLPPPHER
CLERRFHPHDTVAALLDFLASKGYPQENYKVISSWPRRDLTTESHSSTLKALKLYPQETV
MLEER
>OfIKKgamma
MATNVDNNDDDSFII
LGTSAASSLDVKCGPVNGDVQMDKSHLEDALKDLSDEANMAYKAHFQLGDCPSPASMMAA
STIVTDNSSTEELQKRFGELLDENVILKETLKQNNDSMKEQFLLIASCQEDMLRTQELHK
EKFEETKELVERLRLENKKLKADLLRKVEVEVQTSDTVVASGPSSGLEFVSSPDDDTIYK
LTAQLELVEKQRRQVLVENEKLTWQKESLEHIVDATSKERDELKEKLQNLELKLSSKDSD
YGSQIISLKSTVQDLHGKLQSANSVSSISSDELTKRDSHIQQLEAKVSRLQTELKESQLR
VWDLENVRLEFSKHKSEQSEAARLYKEQLQELQTKLKDAQITVFQPVRLSLSAERDASRE
SDSPSRECNGLMANVRLYDRTLKHLADLMNALTHGLTDSIVGTLGLVASLQDFKLEKTTV
DQFKASLSEVKQQLDKLHNNSLGYVVQVRSTLSIFEGIFKDYNELLKKSLTQQEQKPATP
NVEALTNALLARAEEIANLQTEVRRLRNVTDDTDVLKAQLDLYRSDFDAEREAREKMACE
KENIMVDLRTAQRRIQELVLQLDEVRKINPDVFWTATTSRNPQPTAPSAPSTRQAGSRPT
SSTSRPGTTGRPAGSAGTTRPAGNGATKKTVYQCPKCMRFKSESYAVMDDHLDYCLDSNN
DPCSPV
>OfIKKbeta
MDNLVFIGDWIKDRVLGSGSFGVVVLWKHQKT
QERLAIKTCKWGDELTEKHKERWTKEVEMLQNCQNPNIVGTKQLPPEFKEGLKPVNPSKL
PILCMEYCAGGNLRQYLNLPESCNGLREVQVRQILGDMRSALQFLHHNKITHRDVKPENI
VIHVLDGPGNMDNGLQGKKKVTYKLIDLGYAKEIDSNSVCASFVGTLQYLAPEIFYSKTY
SNSVDFWSFGLLAFEVICGTRPFLPFMAPVQWMHHVKAKTHDNICIYETFHGDIKCSNEM
FPENFISKPLKASLEQWLKVALEWDPKLRGRDAPSKVTFNIPSEEKETSSNVVIFNLLET
ILSKKIMKVFSVATLTHYAYEIDDKTTAFMLKKWIQDDTHIPVEEQILISQNYVITDGED
TVMKYWDENSISVYLYNKQYLIEEKSDIIVPEIVQRSLKPSLPVELIQNFKNCQLLHRNG
FYFVMSQMELYDSLIKGLFVRAESLKNESKELVLRHNFVDKNIGKLHVKEETLKKFTTMG
KEHVQNLKANGVGTNLLGGFEKLFKEADELSDDISKLQNAWSQLTVRLESAARRRIEGLS
TDLNNFISKFNYQALFTKGQTVYVSYKKIENYNDSKGRDKI
>OfTak1
ATVVIALVLNGKLFVANVGETRALLCRTDDNSVLRVVQLTMDHSLNNEDELLRLSQLGLD
VNKLRNAQYLGNQTGTRCLGNYLVKGLYKAFPTISAASSEPVVATPEIHGPIALDESCRF
LVLVSAGVYKRIQEVRGSCEQANKQLAQIIVENFRKETNFKHVSQSVLGEIEEEFVSYCV
KNNLTPKANTHMSLVIRNFNFLPPIDDDPIPKNPSVRFNPIVQSKSTTLLNEIDSEQYSS
GNEIETNDSIVDTNRSDRSVESSSDIYPARQFEKERKIKGYVDFSCYYENV
>OfIAP2
MN
FEKNRLDTFGTWPASAPVEPIRIAKAGFYYTGQGTEVQCFSCDGKISQWNYGDQVMWRHR
QLEPSCAFVVNPDQSGNVPIVLNSSSDSPTECPPDEWNPADWSFTFGQHEVEEEYGNFEH
YGVNEDDFLYRNDALRLLSFSNWVDGSISREALAAAGFYHSGEGRLRCAWCGGELAPFRR
FGSLGAPLEVHRMYFPNCAHAQRLMESARDVTRQIQEARAAAPPRVRRDESPGYSFSDSM
SEPERAGGTPPLPEPPSQSSGAEHNTRLLDGNTWRNLGVVSGCARNPSQASLAARLATFS
RWPTDRPQAPQTLAEAGFYYSGNEDHVRCFYCDGGLAKWETTDKPWDEHAHWFPHCGYVL
LIKGRDFVETCRKKPSQGQVERTLSSDNARRRRGNNNNNNNPAAANPPPQSVLDTQVETV
MDSNIVTAALGAGLDAARVRRAITRRLRATGGIPYGSAEALIDAVLNEQLNEEAWSVNPQ
SQQLARDILAETLMEISPRVGNQMPTSWEDNQPERRLTITLPREPRELIFNTADPRAFSP
AIFFTNRASTTPSPPPPVFGAPHA
>OfTab2
MSAPSDSATSPSPCACTNISLMQLFHELKQKFPGVPDHVVSNTIELYCHD
KQACETHLHSEVKASLTHAYHASSSAAARQLNELKLNPPSKCRNQPIVKHEIAKSTPIQS
ITCQGPQTAIISSNDSDDGDKKVNTDANQNVVETVEETPRSNNNTSPITINLDNCFAKYS
VESPSDLELTNENVKDEKPATDSAPLDKNLEQPESTNYRILKSNKIKSNLHERLEKGKEK
KTIKKEEPEDKKEPEPKPEHQEKPKRPNTLDFIKPNPDIAFKQTLKEPEPDVSHTVSPVP
SLKHESQSAKPSPLYRQERVYPLNLSVNVNCHMDLSRAYDDPWLEDYDSPRAITSVNLTV
CTPTSSMASPVRDSRGGEDEGGFEGHVTVTVSPNTARPPRRRAPPPPSQPSRIETPRPAR
SAPEPPGSTPDRSLIERQKQRLDCLVKALSQEKGHLAQLKRETQILAAPLPPPSATQKLR
EYVELLRDQCDTMAKRLEMTGNVRERERERDDSGNFYSNIYTGQQPSASWQCHLCTFRNH
PLLNKCEQCEMPRIVGTPPPRTQDSGFGSFRDSSRSIRSNKQLTNTDTDLEDFLSALPKL
NC
>OfSTAT
EQQRYFVEELVHEINTHAELLLSSDMFVTRMKLLEAAKNIHMQYNHAPQELYAYMRRCLA
LEMEVIQSAMGPQYAPPTERKYSELITGLQTVRQKVNLVSDEIRNLQTNMESFSIQYHEC
IKNKGHITYLQQAGPMTTERRDLEACLRIQIEEMERKLNVLVAQINQSQLELADHMKENI
AALRQLQSQVLDEELIKWKREQQLSGNGVPMQSNLNTIQEWCELLADLIWTSRQQVTNVS
RINNKTIPELRQPHLIEMLEDMSKQVTNLLSTLVTSTFVIEKQPPQVMKTNTRFTATVRL
LVGGQLNVYMTPPRVSVAIISEQQAQLLLKSETQAGKGKAPVECGDILNNSGVMEYQATS
RQLSVSFRNMQLRKIKRAEKKGTESVMDEKLTLLFQSQFNVGGGELVFQVWTLSLPVVVI
VHGNQEPHGWATVTWDNAFSPPGRVPFAVPDKVSWGQLAETLRIKFYSATSGGDLSEDNL
RFLAEKIFRTSLPMNLLELNAMMVSWTQFCKDALPERNFTFWEWFYMVVKVTRDYLRTLW
CDGLIMGFIQKKQAEEMLAKCTPGTFLLRFSDSELGGITIAWVGEGNEVFSLQPFTSRDL
MLRSLADRVLDLPQLQLLYPNVAKDTVFSKYYTKPENEMLKNGYVKPVLVTTLPPYMSSM
ASYAHSPDSHRHTPAHSSCFSAATPAPTESTFMDSELFEQMRAFDAEGFDDFNIYDSMAM
K
>OfDomeless
MANVCTSTKRTKCSGLKRGPQYGFWI
WCTLIKCFVSLPCIFSTCLGVDLSVRLQPEGVVSVRFGEPLEIFCIVDNNEYTNYTSNDL
EFTYSGRPVPSTIVNDTTIRLYIDRPEKQISAYYCWNKKTKKKCTSRVLVDSPPMNVTDF
NCVSRNLEMLNCSWTSPPNVATINYSLTFLVNGNVVPSCKPEKTSNQLLFCTWNTSSEPR
YRQQEEEYIFILKSSNQFGPNIQNFTVNHFAVVKPDPPSNLKLEQVNSHSILLKWNIPNT
MANLLTCGVDHRIEYQIAKIDSRTHFRTVDTSGLPPNNKTYKFLLKDLPYAYMQYEVRIY
IKSKKAVEEEFWSDFTYKVFYTRSEKPRRPPELIAGAFSEAEFHEHKRIWIYWKQLEEYE
EAGANFTYQVQIAQGSKTQVLFPDKNKSLSYVELTAPWEAMEVTVWSYNEKGKSENSSQL
YIPPKTDASLRVTTFTQLAYKSGTYKLSWVGKEKIDNYTLFWCQYNVTLICAGRMNFTVL
DATKNSYEITLNKDHRYQFAISANSGTRTSGIVWAQCAISKDSIPMYGFPVTVQNDAPGK
SFVRVTWTMTCTLQERIITGYLLKYCVVVNTSNTCDPSYKQNSTYIPNPDQMDVNITDLL
PHKTYLFNLDLNTTFGLKTVNASRSITTTEDTPTSPRNVRVTDVQSNSLVISWDPPYPRN
GIIGHYAIYDQNTELLTVKVEEDSKDVKRRSVVLENLIGFRNYTLSVQACNTGIHSCSKS
GPSGGIFVRTKIGAPSRLKAPTVNNSPDLLKWEPPEIPGGIVDQYQIRKIKDDAEPEILN
TTNLSYELILCEGVVERETYQVRAVNFDYGSDIMADTRYVTIPEEKQREEIEHPGLWSEP
STVTCRSKDGLTMTLIFMIVFFLLGIGYGTLKLYKKYRKTGFISPIFLYFLYN
>OfPIAS1
MVKTRSSARVGSAVPSAPSENGTTSELRTRLKTTENGHRSQKSGNNRNNQALPSGGTG
HSGGSQGKDPLAPALPGSRNMYQHPAVTGYNPQDSRAQAMPVTARQNPMYAGGMYHYGHG
AGSAALTSMPSLSPSTQMPPFPVHPDVKFKKLPFYDVMAELMKPSTMMPMQAGRLQEGTY
IFHLTPQQATEIASGKDLVGPSNKLDFVIQAQLRFCLLETSCEQEDYFPPSVNVKVNNKM
CPLPNPIPTNKPTPEPKRPPRPVNISSLVKLSPTVANTIHVTWAADFTRAYVVSVFMVRK
LTSAELLQRLKNKGTKNPDYTRSLIKEKLSEDYDSEIATTSLRVSLMCPLGKMRMACPCR
PANCPHLQCFDASLFLQMNERKPTWLCPVCDRPAPYDSLVVDGYFQEVLTSSRLASECNE
IQLHADGSWSAHAPPARAPAPLQPTPEPVTLIADDLDVIPVEGGSSGGAKRAAVGETRAP
KATEAVVDLTSDSEDELPLKRKVPAPKATPPAPETAIKTDETFSNSEAVSSSGYRSPTES
GGGGSGAVISLDSPSPPAPASPQPAADSLPDHPHLSITPVDRSKSRRRMSRDGSPAAPAS
PLPNADALAEHPHLSITPVDRCTNNTERDEGEAAPAHWAPYAESDRETHDSYRRY
>OfPIAS2
MSRYYDYGNAISWNNQALPS
GGTGHSGGSQGKDPLAPALPGSRNMYQHPAVTGYNPQDSRAQAMPVTARQNPMYAGGMYH
YGHGAGSAALTSMPSLSPSTQMPPFPVHPDVKFKKLPFYDVMAELMKPSTMMPMQAGRLQ
EGTYIFHLTPQQATEIASGKDLVGPSNKLDFVIQAQLRFCLLETSCEQEDYFPPSVNVKV
NNKMCPLPNPIPTNKPTPEPKRPPRPVNISSLVKLSPTVANTIHVTWAADFTRAYVVSVF
MVRKLTSAELLQRLKNKGTKNPDYTRSLIKEKLSEDYDSEIATTSLRVSLMCPLGKMRMA
CPCRPANCPHLQCFDASLFLQMNERKPTWLCPVCDRPAPYDSLVVDGYFQEVLTSSRLAS
ECNEIQLHADGSWSAHAPPARAPAPLQPTPEPVTLIADDLDVIPVEGGSSGGAKRAAVGE
TRAPKATEAVVDLTSDSEDELPLKRKVPAPKATPPVPETAIKTDETFSNSEAVSSSGYRS
PTESGGGGSGAVISLDSPSPPAPASPQPAADSLPDHPHLSITPVDRSKSRRRMSRDGSPA
APASPLPNADALAEHPHLSITPVDRCTNNTERDEGEAAPAHWAPYAESDRETHDSYRRY
>OfPIAS3
MVKTRSSARVGSAVPSAPSENGTTSELRTRLKTTENGHRSQKSGNNRNNQALPSGGTG
HSGGSQGKDPLAPALPGSRNMYQHPAVTGYNPQDSRAQAMPVTARQNPMYAGGMYHYGHG
AGSAALTSMPSLSPSTQMPPFPVHPDVKFKKLPFYDVMAELMKPSTMMPMQAGRLQEGTY
IFHLTPQQATEIASGKDLVGPSNKLDFVIQAQLRFCLLETSCEQEDYFPPSVNVKVNNKM
CPLPNPIPTNKPTPEPKRPPRPVNISSLVKLSPTVANTIHVTWAADFTRAYVVSVFMVRK
LTSAELLQRLKNKGTKNPDYTRSLIKEKLSEDYDSEIATTSLRVSLMCPLGKMRMACPCR
PANCPHLQCFDASLFLQMNERKPTWLCPVCDRPAPYDSLVVDGYFQEVLTSSRLASECNE
IQLHADGSWSAHAPPARAPAPLQPTPEPVTLIADDLDVIPVEGGSSGGAKRAAVGETRAP
KATEAVVDLTSDSEDELPLKRKVPAPKATPPVPETAIKTDETFSNSEAVSSSGYRSPTES
GGGGSGAVISLDSPSPPAPASPQPAADSLPDHPHLSITPVDRCTNNTERDEGEAAPAHWA
PYAESDRETHDSYRRY
>OfPIAS4
MSRYYDYGNAISWNNQALPS
GGTGHSGGSQGKDPLAPALPGSRNMYQHPAVTGYNPQDSRAQAMPVTARQNPMYAGGMYH
YGHGAGSAALTSMPSLSPSTQMPPFPVHPDVKFKKLPFYDVMAELMKPSTMMPMQAGRLQ
EGTYIFHLTPQQATEIASGKDLVGPSNKLDFVIQAQLRFCLLETSCEQEDYFPPSVNVKV
NNKMCPLPNPIPTNKPTPEPKRPPRPVNISSLVKLSPTVANTIHVTWAADFTRAYVVSVF
MVRKLTSAELLQRLKNKGTKNPDYTRSLIKEKLSEDYDSEIATTSLRVSLMCPLGKMRMA
CPCRPANCPHLQCFDASLFLQMNERKPTWLCPVCDRPAPYDSLVVDGYFQEVLTSSRLAS
ECNEIQLHADGSWSAHAPPARAPAPLQPTPEPVTLIADDLDVIPVEGGSSGGAKRAAVGE
TRAPKATEAVVDLTSDSEDELPLKRKVPAPKATPPAPETAIKTDETFSNSEAVSSSGYRS
PTESGGGGSGAVISLDSPSPPAPASPQPAADSLPDHPHLSITPVDRCTNNTERDEGEAAP
AHWAPYAESDRETHDSYRRY
>OfSOCS
MGQQTSRKSGECTCGCG
AWERRRYAESPSSVHRYVSAVTDRWSGRECACRRRRAACVCTAYRRVSDPEPCPDDRLAA
VLTLGARDLRRELDAIVINEDGDAFRRTNGEPTAEVYVLSVAPRTADGEASSERRNDLAQ
PADGSIRLHPHFQVVCGEEIRALLLRAHAAPQPQPPAKVHTQVDYIHCLVPDLQQITACS
FYWGKMDRYEAERLLDNKPEGTFLLRDSAQEEHLFSVSFRKYGRSLHARIEHYQHRFSFD
SHDPAVFAAPTVTGLIEHYKDPACVMFFEPMLTAPLPRAAPFPLQQLARAVIVSHTTYDG
VEKLPLPLRLRAYLKEYHYRLRVRVRRLEPDLFPPHC
>OfHopscotch
MASRDDTVTVSVVTERAP
VIIECPTRTFTAEQLCIILCKKYNIPPLTRTLFALRIKGSRYFLKDNCEVLSSSRDYELR
IRFKVPRLGLLMSLDEITFDYYFQQARIDINDNQVSEIRYPDHKQELLGLGITDMCRAIT
EEKLSMNEVVRNCKKYIPKIINKRHGPFPKRHANYYLPKLFEMHYSVNYLKDKYMVQLYG
LAPNYLAEEYDNVLWLTADNIVPVRLVVAPFHPQQPGIRLYDTNKGEWMQVCTIEGLIYL
MRNGNCTLEVSRRGTPLFFKFKSDDQLSSFISVCDGYYRLMVKWTFNLSKDDETPSLKEL
QEIKC
>OfPPO1
MADAEAKKNLLLFFDRPTEPCFMQKGDDKTVFQL
PEHYYPDKYRALSTTLSDRFGTDDARVVPVANIGLPDLSVPMQLPYNEQFSLFIQKHREM
AGNLIDTFVGMRNVEDLTSLCTYCQLRINPYMFNYCLSVALLHRDDTKGFNVPTLVQTFP
DKFMDPKVFRKAREVSNVVTTGSRMPVEIPTNLTASELEPEQRVAYFREDIGINLHHWHW
HLVYPFETDFAIVNKDRRGELLYYMHQQIIARYTSERFCNGLGRVVRYTNFRAPIEEAYF
PKLDSQVASRAWPPRFAGSILRDLDRPVDRIRIEVSELERWRDRFLQAIEENAVLVPGNR
KVPLTEETGIDVLGNLMESSILSRNRGYYGDLHNMGHVFCSYAHDPDHRHLEQYGVMGDS
ATAMRDPFFYRWH
>OfPPO2
MADVVKSFELLFDRPNEPLITPKGDNNALFQLTEQLLPE
DYKNNGIELNDRFGDDAGERIPLQNLSQVPQFRVASQLPTDADFSLFLPRHQEMATEVID
VLMNVPENQLQELLSTCVFARTNLNPQLFNYCYSVAIMHRRDTRNVKIPSFAETFPSKFL
DSQVFSQAREMAAVVPQNIPRIPIIIPRDFTASDLESEHRLAYFREDIGVNLHHWHWHLV
YPFTATDRSIVAKDRRGELFFYMHQQIIARYNCERLNNNLKRVEKFSNWREPIPEAYFPK
LDSLTSSRGWPPRQSNMTWRDLDRPVDGLKIGVRDMEQWRTNIEEAIATGMARLPNGSTV
DLNIDLLGNMMEASILSPNRDLYGSLHNNGHSFTAYMHDPNHRYLESFGVMADEATTMRD
PFFYRWHAFIDDIFQKHKESTFVRPYSNSELGNPGVRVMSASIETQGGNQNELSTFWMSS
DVDLSRGLDFSNRGPVYARFTHLNHRPFQYVINVNNTGNARRTTVRIFISPKVDERNQPW
ILSDQRKMFIEMDRFVTPLNAGQNRIVRQSTESTFTIPFEQTFRDLSVQGEDPRQVDLAA
FNFCGCGWPQHMLVPKGSEAGSPYVLFVMLSNYEFDAVERTDGRQATCKEASSFCGIRDS
LYPDKRAMGFPFDRPSNTATSIEDFIQPNMFLQDINIRLQSTPIVPNPRNPTQ
>OfPPO3
MTTSVVRGLELLFDRPNEPLITPKGEEQVLFKLNKELLPPG
YEDNGIVLNNRFGEEPGVQTIELKPLANPPRFRRASQLPRDEDFSLFLPRHQEMADEVID
VILAVPRNHMEELLSTCVYARGRLNPQLFHYCAAVAFLHRHDTKAVKIPNFAETFPSKFL
TSTVVGEARTTTSVIPKGLNRPIITIPRDFTASNLEDEHRLAYFREDLGINLHHWHWHLI
YPFRATHGNRTIVDKDRRGELFFYMHQQIIARYNNERLNNSLKRVKKFSDFREEIPEAYY
PKLDSLTSSRGWPPRQANMKWQDLNRPVNGVNVRVSDMERWRNNVQEAIATGLVVMPDNS
TQPLTIDMLGNMIESSILSPNPER
>OfLys1
MPRGQLVLPACMFGAFVIWATGSTGQFIPNLNNACYACL
CHVATMCDMSNGCVGGYCGPYNISRVYWVDAGMVVLPDDVPERNHAWSDCARSFSCAKRI
IAGYLVKFGKDCNGDGVTNCFDYMMVNGNGGYGCHAPLNRSANGRRWLQRFDQCRL
>OfLys2
MPKLAVVVVFVVAALWSTEAKILKRCDIARELRSQGFPESQMRDWVCLVE
NESAGNTGKVSPTNKNGSKDYGLFQINDKYWCTRSGPAGKDCHVTCAEVITDDITKAATC
AKKIYKRHGFRAWYGWRNHCQGSLPDISNC
>OfLys3
MPKLAVVVVFVVAALW
SSDAVRLRRCEIVQELRTQGFPEAQMRDWVCLIENESGGNTGKVSPVNKNGSKDYGLFQI
NDNYWCTRSGPAGKDCHVTCAELTTDDITKASTCAKKIYKRHGFRAWYGWRNHCQGSLPD
ISNC
>OfLys4
MRVLYLIVFCLSSVYGVYISNLS
GACLRCLCHVAGCDMSHGCTDGYCGPFYISRVYWVDAGRPTLPEDNPDRVEAFEDCAKDY
YCSIKIVENYMARFGKVSFKKLVIKHFSLVPGICSRLTFSAVVRSFQPNDVHCW
>OfLys5
MARFVLFATVQLCVILLCQGRTMDRCQIARELNNHGLPRHQL
ADWVCLVEAESSGRTEVVGGPNTDGSHDHGLFQINDRYWCENGPNPGKECNVRCSDITQD
DISAAVGCAKKIFGQRGFQAWVAWVNKCQGKALPDLGSCGL
>OfLys6
MKYVWVLFLAVFVAHSQAFKFTRCGLVRELRRQGFPEDKMRDWVCL
IEHESGRRTNVVGPRNKNGSYDYGLFQINDGIWCSNSNTPGKDCNVKCSDLITDDITKAC
TCAKKIFRIQGFLAWYGWRNHCTHPSDLPDISMC
>OfLys-L1
MRIKVLIVLAVIVLSEGRKFTRCQLAMELLKTRIIEKTFLGNWVCLIEKVSNRDTKAFT
VTPSGKKSYGLYQIPQKWCREGKPGGGCKISCESLLDDDIRDDTRCANQIFQMEGFKYWT
QWTARCKNNDMITKEIYKCPDLNSPRSSPERSARLSDSTLHYRLRRRRSIRQLIMLKNRA
ILEDLVV
>OfLys-L2
MAGGRAVTLLAVLALSCCVVQSTVYSRCQLTRELLKLQFSRTFLSNWVCLIEQVSDRN
TATMVVKSPRRKYYGLFQIGSEWCKEGRKGGKCDLTCESLLDDDIRDDASCAQKVFEMEG
FKYWTKWEARCKGQTLPDIEKCPDWQHPPSRASPVREKRTLPGRTSRKFSFVPYPVMTVL
RI
>OfCec1
MKYTTIFFVVVVFVAVFATVSATPWNLGKELEGIGQRVRDSIISARPAVDTIL
EAQKIFKGGDDDDDD
>OfCec2
MNFSKILFAVFAIFMAFAAVSAAPNPRWNPFKKLERVGQNIRDG
IIKAAPAVAVVGQAATIYKGGK
>OfCec3
MNFFKILFAIFACFMAFAAVSAAPEPRWNPFKKLERVGQNIRDGIVKAQPA
IQVVGEAATIYRGGK
>OfCec4
MKFSKVFFVFFAFVAAFATVTASPFNLGKELEGIGQRVRDSIISAR
PAVDTILEAQKIFKGGDKD
>OfCec5
MNFAKVFF
FVFALFLAMSTVSAAPKWKIFKKLEKVGRNVRDGIIKAAPAVQTIGQAATIYRGGK
>OfCec6
MNFAKFFLFFFACLVALSTVNAAPRWKGWKKIERVGQHIRDGIIKAGPAVAVVGSASAI
AG
>OfDefensin
MEFKVSLIFPVLLICLVHIASSFPEPKESNLAKHDEIV
EINDTVIKKIQDTLALETAKVNEKAISDIPGRVRCHNASEDPMDDEDCQRHCIPKGYTYG
LCFNNVCSCA
>OfAttacin
MLSLVFALGCLLVGVNSQGTISMGVNSDGS
SSFGAKLPLVTGSRNQLSAIGQIAQPSGAITKGLALDNAAGHGLSVSHTSLPGFGSQLTG
AGRLGLVHSGNHQLDVNAFATRNMPTKFPGAPNFNTVGGNLDYMFKNRVGATLSASHTPF
LQRTDYSAMGKLNLFQSPSTRFDVNAGLQRSITPQFSQTQPFGGFSLTKFFKRR
>OfGloverin1
MKLIVFAACLMVASAQEYFIQDDDTSIFRAIPEPASEHVLSSDEYLVPHYV
ALPRVRRDVSIDPKTGDLTAAHKMDNGRVFGTVGSNDAGLFGKAGYEHNIFDDARGKMDA
QAFGTRTLGPYGDSSALGGALKWRDDHAQASFDINKQVHGPTSWTAAGGGRWPVGKNGDF
GLEGTYSRMGGMKDYGGRASYNYRW
>OfGloverin2
MQVIIFSALLMVAAAQEFYVPPYAQDTGYLLEEPMYNDEHAFTSDGETEPLFGV
HPRFRREVSIDPKTGDLTADHKMDNGRVFGTVGSNDAGLFGKAGYEHNIFDDARGKMDAQ
AFGTRTLGPYGDSSALGGALKWRDDHAQASFDINKQVHGPTSWTAAGGGHWPVGKNGDFG
LEGTYSRMAGMNDYGGRAVYNYRW
>OfLebocin1
MQRVVLCSLAAVLLAFVAESSAQRFIQPTYRPPPQRPPKIYRVRRDAGEPL
WLYQGDDVQRAPATGDHPYLPPNIDDIHLDPNTRYARSVDSPSAKRGGGSHSTSSGSRDT
GATHPGYNRRNARSIRFDPISPLPSPTFPKPFDPFNPRPVSPTRPFPLYARSRRDIQFPQ
KPKHHDIVLTGWNPNARVQPWQKIRVRA
>OfLebocin2
MRRTILLSLAAVILAFVAESAAQHIILPTYRPPPQRLPKIYRVRRSEPLRLTDV
DPEPSPEPCDYPYVPPHLCGLVDPYEYANSANPDVYGSSHIDQQGSKSRDARSVDSPSAK
RGGGSHSTSS
>OfLebocin3
MRRTVLLSLAAVVLAFVAESAAQHIILPTYRPPPQRLPKIYRVRRSEPLRLTD
VDPEPSPEPCDYPYVPPHLCGLVDPYEYANSAHLDVEGSSQQKPKSRYARSVDSPSAKRG
GGSHSTSS
>OfMoricin1
MKITALLMMVMAMLAMFIGAGQANPAPKVPVKQV
AKVVGKGLKVISAAGTAHDVYRSIKDRRG
>OfMoricin2
MKFTAIFMMVMALLAMFVGSHANPAPKVPVKQIGKAVGKG
IGVLGAAGTAHEIYRNIKDRRSG
>OfMoricin3
MKFTALFTVVMAVLAMFFGAGHANPAPKVPVKQIGKAIKTGLGVLGAAGTAHEVYNNIKNRG
>OfMoricin4
MKFAALLMAVMAVLAMLFGAGLGNPEPKVPVKQIGKAVKTGF
GIASAAGTARDVYDSIRNR
>OfNOS1
ENKSRGGCPSDWVWIVPPMSGSLTSVFHQEMALYYIRPSYDYQEPPWKTHQWTKSVGNKT
GHRKFHFKQIARAVKFTSKLFGRALSKRIKATILYATETGKSEQYAKELGTIFGHAFNAQ
VHCMSDYDMFSIEHETLLLIVTSTFGNGEPPANGMDFADHLFQMFYNEAKNIGDQTADTN
SANIKVPTPKSLMRTNSVMTPSIEYKRQLTRLESNKSSIGGTSSVEQIGPLSNVCFAVFA
LGSSAYPKFCNFGKTVDKILGDLGGERLLEIACGDEMYGQEQQFRSWSSNIFHVACESFC
LDENDMVKDAKRALGTMPLTEETVRFGKPTEPVTLKGALECGFRKQLIRCTVKENKMLGD
FTADRATIFVDMEPEHEVKYDPGDHVGVMACNRKEIVDAVLKRLNDVDQYDEPVQLQLMK
ETLTPTGTFKTWEKHERLPAATVRDIFTRFLDITTPPSTTVLKYLASRCSDQNEANQLKE
LATDSNKYDDWRHLYFPHLAEVLEQFPSCQPQASLLAALLPPLQPRFYSISSSPLAHQKR
IHITVAIVTYKTQNGEGPTHYGVCSTYLQNSKPGEELLIFTRRAPNFHMPKNLSVPLILV
GPGSGIAPFRGFWHHRREQNKNLRPDNKKPAPMWLFFGCRNSGMDLYKEEKQKALEDGVL
DKVLLALSREPCSDKKHVQTLLEENGAEVTRMLVDEDGHFYVCGDCKMAEEVQQKLKSIV
KKHAAMSDREVEEFILEMMDENRYHEDIFGITLRTAEVQSASREFAKKTRLNSTKSQ
>OfNOS2
RYAAGNPKKLSRLESLKGSATDATSIDSFGPLSNVRFAVFALGSSAYPNFCNFGKYVDKL
LGDLGGERIHDIATGDEMCGQDQAFRKWASSVFNVACETFCLDDDETLQEAKRALGTVAL
SEETVRFAHAVGRPPTLPAALQSALNKQFVTCIVRANKDLGDASAERSTIFIDMEPKDEI
KYDPGDHVGIIACNRKELVDGLLARLQDVDDFDEPLQLQLMKETHTSSGPVKSWEPHERL
PVLSVRDLFTRFLDITTPPTTILLQYLAKTCEDEEERKQLSILATDPGAYEDWRHFHFPT
LPEVLDQFQSARPSASLIAALLSPLQPRFYSISSSPIAHPKRLHLTVAVVTYRTQDGEGP
VHYGVCSNYLMDRKPGDEVYLFIRSAPNFHLPQDLSVPLILIGPGTGIAPFRGFWHHRRA
MLNSRSRQNAGPVWLFFGCRTKTMDLYREEKEQALKEGVLSKVFLALSREKCVPKMYVQE
VAEKEGQEIHDLLINRGAHFYVCGDCKMAEDVHQKLKGIIKKHGNMTDDQVQNFMFMLKE
ENRYHEDIFGITLRTAEVHNASRESARRNRVAAQP
>OfReeler
MKMYSLVVLVALVACAQGYSSGAPESACEDMIPRHPVPPQKSKA
PYTITTNTKVVKAGSPLEVVISGKGASDTIRGLLLQARVGDKPLGTFTIPPNEPFQLLNC
GTAGNSVTHTKHDAKLDKQTVSFTWTPPADLNDEIKFRATIALNGAVFWVGVESAPIKVT
N
>OfNOX
EFHYLRRILGVGLCISRGTASVLNISSALVLLPLCKKLNLVVYRLLSGFCPGVFFFWLEK
AKSFHMTVAVTLVLFAVIHSISHFVNLWNFSRGYDEERSEINFANYKNQNPLSLLMSQAG
LTGVSMLLIVVSMALTSMRAVRRRLYNAFWYTHQLYMLFLVLLIVHPLSGVLKKEVIDED
ASLTSQNMHYSNTSSENVPHKFVSIKSQTWLWMVFPLSCFIMDLIWRILSRNRARVNILQ
VTYMAGRTMSLTLSCPPEGFACRAGQYVLLQCLDASLLEWHPFTVVKIPESSQNDFVIWI
RVTGDWTEALERLLLDKGPARLSVLVDGPFSSPMEGVAGCSVAICVAAGVGITPFVALLR
NMFLYPRSYLPGRIHLLWIVRHEEEITWLADLATKTMMRLRDSNRPDRLHIELYVTSTKN
NLNANKETIHLVTFNGKGVIHKREFTDDEKATLLTPNLRRNGNLVKGVDNEGSSVREYSI
AKEYPLLGCRVRRGRPHWDRVFGYWVHLYPQAQLNLYCCGPKKLVKLLRNKCKYISST
>OfPox1
MGTF
GMFRLSLALLAVVSAAQTHAQKSKDDSIQTVPSDLRRAVSEALALERRFLAGANDAQNCT
SDADEGSSVPCPPSKYRSPSGECNNVRHRPWGRRGDVFLRLMPPNYADGVAEPMSPPHLP
NPFMAVRAASQLSGSADHDYVTSLIAAWGQMLMHDLVATANGNKECQGSGCEYTRSAPAR
NYDSCGFEHRDQMNLATSFLDGSALYGSSEKELRSLRLYDAGKLDLDSCRKCNDGKPTAP
LYKALVSEHNRIAGELYSLNPFWDDTTLFLEARRAVAAVIQHITYNEFLPVLLGEVGMAK
AELKLQSLGFWRGYSSANRAGAYTELVAVAPIFKAMMNEKLINTTVTLSQLVRTSAQHVS
HFPPSAEWDVNRARDHGVSPYLRALRMCEPTSSIKTFGDFEKMGFDRTQMEVMADMYRNA
EDVELLFGGAMEKPATGAVVGHTLACVLALQFANLKKSDRFWYENDIPPSSFLPEQLAAI
RKVSLAGLLCTSDDSLSKIQPKAFVKEDPYLNAAQHCSQHSRLELSAWRDESGAKAAERL
SQDMLSAALEKAKQEMADRKKLEYMLWETSGGADPKSPVGTAASFSKANKYALKLANTSL
FFEFATNELLNTIHGSHRRRRRQIFDDSLGFGTNDFVDSLQSVDVTGFLGQDLGPTIEPQ
CDENGSCDPDTPFRSYTGYCNNLRNPNLGKSLTTFARLLPPVYEDGVSRPRINSVTGTPL
PSPRIISTVIHPDISNLHTRYTLMVMQFAQFVDHELTMTPIHKGFHESIPDCRSCESPRT
VHPECNPFPVPRGDHYYPEVNVTSGERLCFPFMRSLPGQQQLGPREQVNQNTAFIDGSVV
YGENPCIVRKLRGFNGRLNATTNPLGGKDLLPRSDSHPECKAPSGYCFIAGDGRASEQPG
LTAIHTIFVREHNRLVEGLRGVNPHWDAELLFEHARRILAASFTHIIYNEFLPRLLSWNA
VNLYGLKLLPSGYYKEYSPTCNPAIVTEFATAAFRIGHSLLRPHLPRLSHTYQPVEPPIL
LRDGFFKPDMFMNHASMVDELMRGLSSTPMETLDQFITGEVTNHLFEDRRIPFSGIDLIA
LNIQRGRDHGMPSYNNYRALCNLKRAATFEDLSREIPDEVIARLKRIYPTVDDIDLFPGG
MSERPLQGGLVGPTFACIIAIQFRQLRKCDRYWYENDNTAARFTEHQLAEIRKSTLSKVL
CENFDVPGDIQRAAFDLPSNFLNPRVPCSSLPKIDLSAWRESSAQGCLIAGRSVSVGESA
FPSPCTSCICTVEGAQCASLRITDCAQLLREWPREAVARDDVCAAQCGAAAPSQPSRAPR
RPPLNFKFPDLSPFIAK
>OfPox2
MLFKR
IIEGKSMLNADAKNKSVEKCSRRKSECDGCNEHSTILEEMMKMVLLGVVLWAGLTFGSLV
APYPLNLLITTTDITHPPPMYDFPFPSAQMLKKIPPVTAAHTNKSINVSKLGVAMLQRLE
NNLESAGVTPKAGSPAQGFAILGYPSSDAMHYEQSSMVVTKASQNLVYTRCGRYGLASDE
CASFISTLNLRESEFGGECAALERFTCRSNKMSSRYRTFDGSCNNPVRSSWGQALTGYKR
LLHPRYADGIEEPRRSLSHKALPSARTVSTKMAGNLDKPDDTKTIALAVWSQFIFHDLVH
TPVRKTIHTNQAIRCCDNDGFTLTPRYIHPSCMPISVSYDDPFFKSQFVSCMEYTRSVTT
YRGDCTFGASEQMNQATHFLDGSHIYGSNSRDAAALREKTGGLLKTSTVDGEELLPLAAN
PTEKCLVESASGTCFNAEKSTVKVRLYVHPWLTSFHTLWVREHNRIARSLASINPGWNSD
KLYHEARRIVVAELQHITFKHWLPALTGKAFDELYDAYDTGYNSDLDPTITNSFATAAFH
FVNSLFDQDIEVEGHSSRLVDGYFKPEMVAQKGMMQKLVKGMVTQKSQGLDFNYDDDLRH
RWLGGLDVLAIDIQRGRDHGLPGYSQYRVLCGLSQATTFQHLTDVIAQETVDKLSQLYEA
PGDVDLVVGMMAETPLPGSLLGPTATCFLKEQLWRTRSGDRYFYSHTDEAGSFTKRQLAE
LRRATLARLVCDNADVASVQRDVFQPPSDSNPIVSCEEIKKVNLDAWQDPSQQPDILTRT
NKWIKNKVSNSTK
>OfPox3
MIPKILYVFSLLSLVFGNENSCLYYDSYHGEPITEEEYQQRV
VENTTFWCTNVLSTCNPDEWRRIDGSCNNLCHPNRGMPHTPTLRLLPASFSGNVEEGFQI
RDSKSGDPLPDERPLRTSLLPEARVPDQVFTQLVAHYLLFSVSDTLSIHDSINFVRWKPY
CCLPQGKKDRDCVQVKIPNDDPVHRFSHLRCMKITRPLSYQSEGCLQNDTVPERIISATP
SLDLSGLYGADPAKLAKKGRLFKDGLLQYELINGKMWPPNVKSNDTLCILNEPPAETRCH
ATPEDALNSLPGINLFGIWFWRLHNYIASELAKVNTCWDDDKLFYTARDINIAISLQIYF
YELMPSLMGVTNLLRAGVLSPHPGFRDVYNPQHFPQISAEFAYALRWFHIIQENEQKMYD
TKGNYLKSMPLTNLTLRTGYLAIDNNLDHITQGAFRQPGGRFESSVDPDIAEIGLSRATE
GTDIPTFDLVKNRYFGLGPYVKYLALCSGRKFKKFDDLVGYIKPERLDIIKDKYKNVEDI
DLMAGLWTELPAEGSFLPKTLQCIMEEQFIRFIVSDRHWFERPNRPHAFTLKQLLEIRKS
TISRLLCDVGDKMTEIQPYGFIRPGPGNKIASCDRIPKIDFRAWKDRSCVSSNYAGNPYA
RDELSE
>OfPox4
MFPKLFLFCAVLAYVFGGEIPIYYDSFDGEPISAEEYRQRVAKNTTFWCTNVVEPCD
PNEWRRIDGSCNNLKNPNRGMPHTPNLRLLPHTFDGNGEKGFEPRKAQSGDPLPSERPLR
TSLLPEGRVPDRVFTQLVSHFLVFLVSDVLSIHDTINYVLWKPYCCTPKGKEDKDCIQVK
IPDDDPVHRFGHLRCMKLTRPLTYQSEGCLKNDTVPDRIVTPTPTIDLSKLYGQNLETLY
SKGRLFKHGLLKYELEEGRMWPPSTKTKDNLCILNQKPVETRCHDTPEPISNSLPGINLF
SIWFWRLHNYIATALSKVNPCWDDDKLFYTAREINIAFMVQTIYYELLPALMGRNNLIVE
GVISDNPGFRNLYNEQVLPQITAEYAFVLRWFHVIQENEQKMYDAEGNYLRSVPLTNITL
RTGYLAIDNNIDYITQGVFRQAGGRFDNLVDPDIAEIGLGPMTEGTDITTFDLVKNRHFG
LAPYVKYLEFCNGRHFDTFDDLAGYIKPEMLDVIKDKYKHIEDIDLMAGLWTELPAEGSF
LPKTLQCLMMDQHVRFVVSDRHWYERNNRPHAFNLEQLLEIRKSTVSRLLCNVGDTVTEI
QPNSFLRPGPGNEITSCENLPSIDFWAWKDPACGGGGSTYWYSSGDNEGNPHFWAEATD
>OfPox5
MSSTILLLALCAAAQALTVN
LQPTPSQAFLNNIGFQLTGPGAQYAKVVAAGPTAQRLPVFGFGELSGEAPVPSGPGLSFS
NPPPPLGTGTDPGAQTCGLSPPFCTKSRYRAIDGSCNNLARPSWGMPQTPYGRLVPYNYA
DGVSAWPRAASGAPLPNARLLSLRLFPDRQLVSPIWNLNAQQWGQIITHDMSLTAGVAQT
HKDNVTSNSNSTCRHSGSREDSSSSEESDKDQLTCCDNNGRLAPDSATNPTCAPILIPPN
DPVHAPQGTQCMNFVRTTSTRDRGCTGPNAPAEPLSTVTAYMDMSLTYGSSTSQATPIRA
FRGGRLLTVLRGGREWPPQDPNITLTCESAQSRNEPCYLTGDIRTNQNPQLAILQVLLLR
EHNRLADSLASLNPHWSDEILYQEARRIHIAQFQHINYYEYLPIFLGYDNMVKNKLIYPG
AQGYINDYNPNVDPSVLDEHATAAFRHFHTLIRGYLKMFSERRAVVGTVRLSDWFNRPLI
LELRSAFDDLARGLTTQEEDYSDQFWDSEITQFLFKRNNTFGGDLRATDIQRGRDHGLGT
YVATRAACGLPVPNDFHDLLDFISEENVAVLEDTYQSVHDVELVVAGSLERNVPGAQAGP
TFLCILTEQFYRTRVGDRYFYENGKDSNTAFTPSQLKTIRSGSSMARILCDNSDGINVMQ
PKAFQQIGHGNQLVPCNHLPRIDLTLWQDARGRLTK
>OfPox6
ACIIAQQFSNLRKGDRFWYENGGFDSSFTPAQLQQIRRISFAQVLCRTLDTIESIQPFVF
LSHDNPDNERISCQNGLLNNFDLSPWVEIHSDSNNDISKSDDFKTSTEKPKKTKPTTTVK
PTTKKPQKIATAASNIINEKKPKPANVNKTQNTKPKPTNTTAKDKDNLTNKNVTAATNKL
NMTTKIDDKLDFKNKSRRYENSDKHDTRRNDKPEKTYDYDYDEEDDSDVQHVQSVVVNNL
PHKRPYHRPVITVTENVNKYTYLINYVPRATESWRKTTRRPQYDGDVVKVTYQTYDDTYR
RPNKPHYYNNRDKNTNNNDYDYYRNNRPTHTTNRENAHSSARSNDEDILTTTKTKPTNDK
PDKNVDQVPTSTDN
>OfPox7
REHNRIARALARLNPMWDEERIFMEARRIAQAEFQNIIYSEWLPLLLGPQAVQAFGLLPS
PGYSSLYDPHVNPALSAEFATAAMRFGHSVVDGKIMIPSTSTGTIYESISIPEVMFQPAR
MRLKPFFDRLIAGLSWQPMQSVDPFVTEGLTRYLFHGGNPFGLDLASINIQRGRDYGVRP
YNAYRRLVGLDPIVDFNQFTPNTAQRLGSVYQSPDDIDLWVGGLLEEAVGGGVVGVTFSN
ILADQFSKIKRGDRYFYENGPDVNPGAFSPYQLAEIKKVTLARIICDNRDGIELLAQPPN
AFIRADLPGNEPVPCDSSVIPAMDLSRFREI
>OfPox8
LVDEGGVDPLLRGMFMTPAKLKTPTQNLNSELTEKLFYATHAVALDLAAINIQRGRDHAI
PPYTKWRQFCNMTEVESFDDLATEIPDKGIRDKLQKLYGSVHNIDVWVGGVLEEQVEGGK
VGPLFKCLLLEQFQRSRDGDRLWYENPAMFKPDQLKEIKKTSLARILCDNGDNIDTIAEN
VFLLPELQDGLISCDDLPAMDLRFWVDCETCAENEIERNKRRARRDLDILGGEEASTDYT
DERVDKLESSQYDLAATLDSLKKRIEYLEETCKRD
>OfPox9
DYRPRLAKSGNELPLARKVRTTMVSEGNVPDADITHLAAHILVFSATDITNTRDTTNYVS
WRPHCCQAAGANDTACAPNYVPADDPVHRFSGIRCLNMTKPLTYQTSGCLPNTTVPLRIV
DATPTFDLSPVYGSVVEPARRANTSGLLVTETINNRTYPPTSGINLLLGINFFGIIFYWR
YHNHIATKLAEVNPCWTDDQLFYAAREINIALAQQHYYYELMPILMGSDNLVADNVVSKD
FGFRDLYDDSLLPQISLEYPAVLRWLHLIQDG
>OfPox10
YLKMYDSEGHYLRQYPIVNLTARIAYIKEDDNMDGITQGCFRQGTGNTKDTIADNDIVQN
GLGALQKANDIMTNDLAKHRYFGFQPYINYLAYCNNDTNITSFNDLLTFMRPERIQQLKD
AYEDVEDIDLLAGLWAETLTDGTYVPPTFYCLIKDQMLRSIQSDRHWYERETRPDAFTEE
QMYEIRYGTVARMMCDIGDSVASIQPQAFKMIGDDNVEVSCDEINDIDYYAWQDTTCDDA
PTRPDITERVPPAFYTS
>OfPox11
MNYLIFVTLIISLITHSKCTLFESDS
CYSFGSGNVFPGGARKIDHKLQFTKAMISKPAPEWEATAVIDGEIKQLSLSSFKGKYLVF
FFYPLDFTFVCPTEILAFSERIEEFKKINTEVVACSVDSHFTHLAWINTPRKEGGLGKIN
IPLLSDLTHSIAKDYGVYLEDLGHTLRGLFIIDEKGILRQITMNDLPVGRSVDETLRLVQ
AFQYTDKHGEVCPAGWKPGQDTIIPNPDEKKKYFEKVAKNKQA
>OfPox12
MSFLVKQLTRRVLAP
ALSTLKQVNFSTTTAVFTPKVQKPAPDFSATAVVNGEFNNLKLADFAGKYVVLLFYPLDF
TFVCPTELIAFSDRAKEFANIGCQVIGISTDSEYSHLAWTNTPRKEGGVGKLDFPLLADY
KKTISSDYGVLIDEGIALRGMFIIDKNGILRHMSVNDLPVGRSVEEALRLVKAFQFSDKH
GEVCPANWNPETNADTIKPNPKESKEYFQKAN
>OfPox13
MLLLGDVFPNFSANTTEGVINFHNWLGDSWGILFSHPSDFTPVCTTE
LARVLNLLPEFAKRNVKVIGLSCDSVASHVEWCKDIKTYAGYNEDEKFPYPIIEDEDRKI
AMQLGMVDKDELDTAGMPLTARAVFVVDPNKKFRLSLLYPATTGRNFDEILRILDSLQLT
DRAKVATPVDWKMGDDCMVLPTLPEDQVKKVFPQGVTVVPLPSGKNYLRKTSCPKL
>OfPox14
MTIALRALSSLVVPFVGTAICRFQTTAIKMVDNNPDYKSATSI
HEFTVKNIKGEDVKLDVYKGHVCVIVNVASQCGLTANNYKQLNELYEQYGESKGLRILAF
PCNQFAGQEPGGSDEICSFAEKRNVKFDLFEKIDVNGDTASPLWKFLKHKQGGTLGNFVK
WNFTKFIVDKDGVPVERHGPQTDPIDLVKSLEKYW
>OfPox15
MPLQLTKPAPQWKTTAVVNGEFKDI
SLSDYKGKYVVLFFYPLDFTFVCPTEIIAFSERADDFRKIGCEVIAASTDSHFTHLAWIN
TPRKQGGLGPMNIPIISDKSHRIARDYGVLNEETGIPFRGLFIVDDKQNLRQITVNDLPV
GRSVEETLRLVQAFQYTDKYGEVCPANWQPGSKTIKPDTKAAQEYFVDAN
>OfPox16
ASLANSDLPGPGSSRSQLEAAFLKKNLNTVDMVALSGAHTIGKAQCSNFRTRIYGGDTNI
NTAFATSLKANCPQSGGNSNLANLDTTTPNAFDNAYYTNLLSQKGLLHSDQVLFNNDTTD
NTVRNFASNAAAFSSAFTTAMIKMGNIAPLTGTQGQIRLSCSKVNS
>OfPox17
EEQEEFYKLKANDYKGEEVDFSYFRGTPVLISNVASTCGLAKNNYESFADLLVMYYKKGL
RVLLFPCGQYLNQELEDITKIHDFISKYSDKFILFDKVSVFGKNIHPVFEHLVKYSTGFC
GSFIKWNFTKFLINEDGKIIKRYGPNELITTGDKYMTKLFKNAEIDNSNVDVEQKYTHDP
YECSDSSDEL
>OfSOD1
MLSSKLEVLVDLGSKPDEQLLEKTLSE
LKLKDGVQEAVFKDGAIVVETSLPSAVVLDIVTKTSGRRAVLQGFGETQSAVAMVSSQSC
CKANVMGVIRFQQTPEGPLVADGSIDGLSPSSVHGLHVHDAGDLSQGCESIGGHYNPYNS
PHGGPDDPKSSRHAGDLGNIVADENGRATFRILDNVLKVWDIVGRSVAVSAKVDDLGRGG
SPTSRVDGDSGTPIACGIIARSAGIFQNPKRICACDGVVVWDERDRPLAGKGRRKDTGDA
GERDSCCKKETEKKPCCKF
>OfSOD2
MNLRLHVFFGQFLWLVSALNGKSFQGVPGYGRNLVIKALPA
IEDYQSNVYEVFMEPYLYDLSRPAFPLTGSRAEKQIDLAFAPRSAPGLQAIVHLRPDAES
GVEGTLIFTQIVPNGPVTVEGNVTGLAPGLHGVHVHQTGAIDDNCNDIGPHFIAYYGRHG
GPRDHIRHVGDLGNIKAEEGPVTVKIVDHLISLAGPRSIVGRSLAISKDEDDYGRSSTED
STMTGTSGPAVACGVIGYLN
>OfSOD3
MFASRRVGSLVWAVG
GARQKHCLPNLPYEYNALEPVISREIMNLHHSKHHATYVNNLNVAEEKLAQAQAKGDIET
VINLAPALRFNGGGHINHTIFWQNLSPNGGKPSDELTKAIEKDFGSWENMKNQLAAASVG
VQGSGWGWLGYNKQMKKLMIATCQNQDPLQATTGLIPLFGIDVWEHAYYLQYKNVRADYV
KAIFDIANWKDVSCRYENALK
>OfSOD4
MYFCFAVCLVLASVASCFADNEYRVAVAYLRTENVTGKILFTETDE
GLRVSGAIVGLEEGHYGFHVHELGDVDTCLTTGAHFNPDNIQHGGRDDEVRHVGDLGNVI
FAGAQIPVSNFQFVDGTISLRGRNNILGRGLVLHEQEDDLGRGDHPDSLTTGNAGARVAC
AVIGMHAPVDAWHYNSSFNIGPSLSL
>OfSOD5
MLKLAVALVSVAIVAAHHDVDEKHSATVFLLGTDVHGTINFNEVEG
GKVRVQGTITGMPAGEYGFHVHEKGDVSGGCATAGAHFNPEKVDHGHPNDKVRHVGDLGN
VRFNEQGVADIDFVDSQISLRGAHSIIGRAVVLHEKADDFGRSDHPDSRKTGNAGGRVAC
GVIGIL
>OfSOD6
MPAKAVCVLKGDVSGTV
FFDQQDDKGPVVVSGEVSGLSKGKHGFHVHEFGDNTNGCTSAGAHFNPAKQEHGAPDASV
RHVGDLGNIVATADGGVTKVCIQDSQISLVGPNSIIGRTLVVHADPDDLGVGGHELSKTT
GNAGARIACGVIGLAKI
>OfCAT
MFGVIVVYRSQLYIKGLARVASGICVFG
ARPVCRSGLLIQINNMASRDPASDQLISYKRSQKDSPGFITTKFGAPVGVKTAIQTVGKN
GPALLQDVNFLDEISAFDRERIPERVVHAKGAGAFGYFEVTHDITKYSAAKVFETIGKKT
PIAVRFSTVGGESGSADTVRDPRGFAVKFYTDDGNWDLVGNNTPIFFIRDPTLFPSFIHT
QKRNPATHLKDPDMFWDFLTLRPETAHQVLYLFGDRGIPDGYRHMNGYGSHTFKLVNAQG
VAHWVKFHYKTNQGIKNLTVEKAGELASSDPDYSIRDLYNAIGKGDFPSWTLYIQVMTMA
QAENCKFNPFDLTKIWPHGDYPLIPVGKLVLDKNPKNYFAEVEQIAFSPSNLVPGIEPSP
DKMLQGRLFAYSDTHRHRLGANFLQIPVNCPYRVKVANYQRDGPQAMDNQEGCPNYFPNS
FSGPQECPRAQRLQPRYNVSGDVDRYDSGQTEDNFSQATLLYKTVFDDGAKQRCVENIVG
NLKDAAGFLQERAIKIFTQVHPDLGSKVAAGLAPYKKYHANL
>OfTrxR
MAPIDGNFDYDLAVIGGGSGGLACAKEAVNQGAKVAVLDYVTPSPQGTKWG
LGGTCVNVGCIPKKLMHQAALLGESIHEAVAYGWQVPQLNAVKIDWSALTESVQNHIKSV
NWVTRVDLRDKKIEYINGLGEFKDPHTIIATLKNGSKKELTARNIVIAVGGRPHYPDIPG
ATEYCISSDDIFSLSHPPGKTLVVGAGYIGLECAGFLNSLGYPATVLVRSVPLRGFDQQM
ARMVTNEMEERGVKFQHRCVPQSVEKLESGQLKARWLNTETNEQFEDVFDTVLIATGRYM
LTKALNLEAAGVNSLSENGKIVAPTEQTNVPHIFAVGDVLEARPELTPVAIHAGRLLARR
IFTGATQQMDYDNVATTVFTPLEYGCVGLSEEAATEKFGQDNVEVYHAFYKPTEFFIPQR
NIKNCYIKAVALREAPQRVLGLHFVGPVAGEVIQGFAAAMKCGLTMELLMNTVGIHPTVA
EEFTRLNITKRSGRDPNPASCCS
>OfTrx1
MGLVTAIENEAHFQSEMANAGTKLVVVDFTAS
WCAPCQRIAPFFEQLPAKFPRAVFLKVDVDRCAETASAQGVSAMPTFVFYRNRTKIDRLQ
GADPGTLENKVRQYYGTETDGEEDNAVAGHMDLGTFITKSECECLNEADDHPLAHALTSG
GGYLASDCDEQLIINISFNQLVKLHSLKIKGPADKGPKTVKLFINQPRTLDFDQASGNSS
VQDLEFTPSDLEGNPVPLKFVKFQNVQNIQLFIKDNQSGGDVSQIDHLAFYGSPISTTNM
GEFKRVAGKKGESH
>OfTrx2
MCNHLLQTKMSNTICQGLRSP
IRNLAKLRQAKAISTSIVHNETILVKNNEEFINKVMNNNKPVIVNFHAEWCEPCKILTPK
LKELIEPLNNLDLAVVDVEDNADLVHTFEVKAVPAVIAINNGLIVDKFIGLVDADMITSL
IDRMAGKKKEGA
>OfTrx3
MLVKNITNLVVRSSFAA
GKNAQILRNFSMTSAKCDIVKIQSTDDFKAKVINSKVPVVVDFFATWCNPCRLLTPRLES
IISESKGKVILAKVDIDEQTDLALDYEVSSVPVLVAIKDGKVQQRLVGLQDTDKLRKWIE
QFTSEESKAEVKA
>OfTrx4
MSIHIKDSEDLKNRLAEAGEKLVVIDFMATWCGPCKMIGPKLDEMATEMADSLVVLKVDVD
ECEDIATEYNINSMPTFVFVKSSKKLEEFSGANVDKLRNTILKHK
>OfPrx1
MNYLIFVTLIISLITHSKCTLFESDS
CYSFGSGNVFPGGARKIDHKLQFTKAMISKPAPEWEATAVIDGEIKQLSLSSFKGKYLVF
FFYPLDFTFVCPTEILAFSERIEEFKKINTEVVACSVDSHFTHLAWINTPRKEGGLGKIN
IPLLSDLTHSIAKDYGVYLEDLGHTLRGLFIIDEKGILRQITMNDLPVGRSVDETLRLVQ
AFQYTDKHGEVCPAGWKPGQDTIIPNPDEKKKYFEKVAKNKQA
>OfPrx2
MSFLVKQLTRRVLAP
ALSTLKQVNFSTTTAVFTPKVQKPAPDFSATAVVNGEFNNLKLADFAGKYVVLLFYPLDF
TFVCPTELIAFSDRAKEFANIGCQVIGISTDSEYSHLAWTNTPRKEGGVGKLDFPLLADY
KKTISSDYGVLIDEGIALRGMFIIDKNGILRHMSVNDLPVGRSVEEALRLVKAFQFSDKH
GEVCPANWNPETNADTIKPNPKESKEYFQKAN
>OfPrx3
MLLLGDVFPNFSANTTEGVINFHNWLGDSWGILFSHPSDFTPVCTTE
LARVLNLLPEFAKRNVKVIGLSCDSVASHVEWCKDIKTYAGYNEDEKFPYPIIEDEDRKI
AMQLGMVDKDELDTAGMPLTARAVFVVDPNKKFRLSLLYPATTGRNFDEILRILDSLQLT
DRAKVATPVDWKMGDDCMVLPTLPEDQVKKVFPQGVTVVPLPSGKNYLRKTSCPKL
>OfPrx4
MPLQLTKPAPQWKTTAVVNGEFKDI
SLSDYKGKYVVLFFYPLDFTFVCPTEIIAFSERADDFRKIGCEVIAASTDSHFTHLAWIN
TPRKQGGLGPMNIPIISDKSHRIARDYGVLNEETGIPFRGLFIVDDKQNLRQITVNDLPV
GRSVEETLRLVQAFQYTDKYGEVCPANWQPGSKTIKPDTKAAQEYFVDAN
>OfPrx5
MYLPLRGISAFAKQATS
RTVHTTPLAMAPVKVGDQLPAADLFEDSPANKVNTCELTAGKKVIVFGVPGAFTPGCSKT
HLPGYVQSADKLKAEGVSEIVCVSVNDPYVMSAWGAQHNTKGKVRMLADPKGAFIKALDL
GTDLPPLGGFRSKRFSMVVNDSKIEELNVEPDGTGLSCSLADKIKVKK
