# Supplementary material for: Identification of Immunity-Related Genes in Ostrinia furnacalis against Entomopathogenic Fungi by RNA-Seq Analysis
Source: PLoS One. 2014 Jan 17;9(1):e86436. doi: 10.1371/journal.pone.0086436 (PMC3895045; doi:10.1371/journal.pone.0086436)
Supplement: Table S1 — Primers for qRT-PCR analysis. (XLS) [file pone.0086436.s008.xls]

## Sheet: Sheet1
gene	ID	Forward	Tm	Reverse	Tm
rpL8		AAGCGAGGAACATCAGCC	48	GGTCTTGCCACCACGAAT	49
ofPGRP2	CL3377.Contig2	ATAGTGTCGCGGACGGACTG	61.99	GGTTCCGTAGCAGTGTGGGT	62.11
ofPGRP6	Unigene20173	TATGCGGGGCATGCAGAACT	62.27	CCCATCCGCGACCTTCGTAT	62.08
ofPGRP7	Unigene287	GCCAGGACTGGGGCGATATT	62.06	TGGCTCTACCAGCGTGGATG	61.96
ofPGRP10	Unigene10881	CGCTCACACCAAGGGCTACA	62.45	GCTGCTTTCAGGGCTTCAGG	61.59
ofβGRP1	Unigene4875	GCCATGGCGCCTTTTGATGA	61.95	TCGTACCACGGCTTGGAGTC	61.87
ofβGRP3	Unigene9808	GGACGAGTGGAGATCAGGGC	62.02	CGCATCAGGCCAGACTCGTA	62
ofCTL1	CL106.Contig3	GCTGCTACAAGTTCCACGGC	61.91	CCGTCGCTTCTTGTGCACTG	62.16
ofCTL3	Unigene5307	GTCGTCGTACCTGGCCATCA	61.94	AGAAGTCGCCCTGGACATCG	61.95
ofCTL6	Unigene14484	ATAGTTGGCAGTGGCCGTCA	61.84	CACCTGAGTCGAGCCTCGTT	61.87
ofCTL7	CL1725.Contig1	CAGAACTACCCTGACGACGCC	62.73	TGTCCACCAGATCTTCGTTGC	60.61
ofCTL12	CL4786.Contig1	CTCTGGAGACCAGCGACGAG	61.99	GGTTGCAGCCCTTGAAGTCG	61.86
OfSpn3	CL7904.Contig2	ATTGCAGCACAAATCGCCCC	62.23	GTGGGCAACTGCTGCAAACT	62.02
OfSpz-1A	Unigene9842	GAACAGCCCCGACTACCCTC	61.96	GCTGCGCTATCTCAGGCGTA	62.41
OfSpz-1B	Unigene6173	CCAGGATACCAGTGCGACCA	61.61	GCTGTAGTCCAACCCCCACA	61.77
ofToll1	Unigene13709	GTGCTACTTTGCTCACGGGC	61.91	CCGTCCCGGTTTCTTCGGTA	61.88
ofToll5	Unigene9148	AGAAGTTGCGGTTCGCGTTG	62.1	GTGATGGTGCCTGTGCATCG	61.99
ofPPO2	CL997.Contig1	GCTTCACCGCCTACATGCAC	61.98	AGCGGTAGAAGAACGGGTCG	61.93
ofAttacin	CL8975.Contig1	TCTCCATGGGCGTGAACTCG	62.23	CGATCTGTCCGATTGCGCTG	61.82
ofCecropin3	CL7041.Contig1	CGCTTGTTTCATGGCGTTCG	61.06	ACGATGCCGTCTCGGATGTT	61.95
OfDefensin	CL4424.Contig1	ACGCTAGCATTGGAGACTGC	60.46	ATCGTCCATCGGGTCTTCGC	62.35
ofGloverin2	CL516.Contig2	GGAGACCTCACTGCTGACCA	61.19	GTGCTCGTAGCCAGCTTTGC	62.25
ofLebocin2	CL8528.Contig2	GATCCTGGCATTTGTGGCCG	62.01	GTTCGCTTCTTCGCACTCGG	61.95
ofLys2	CL5427.Contig1	TATTGGTGCACTCGGTCGGG	62.23	TCTTCTTAGCGCAGGTCGCA	61.87
ofMoricin3	CL4055.Contig5	TTCACGGCTCTGTTCACGGT	62.02	TGCCGATTTGCTTCACAGGG	61.24
