# Supplementary material for: Identification of Immunity-Related Genes in Ostrinia furnacalis against Entomopathogenic Fungi by RNA-Seq Analysis
Source: PLoS One. 2014 Jan 17;9(1):e86436. doi: 10.1371/journal.pone.0086436 (PMC3895045; doi:10.1371/journal.pone.0086436)
Supplement: Table S3 — The ID, length, expression and functional annotation of each unigene. (XLSX) [file pone.0086436.s010.xlsx]

## Sheet: annotation
ID	Length(nt)	C_rawfragments(18296789)	C_FPKM	T_rawfragments(17099713)	T_FPKM	Nr-annotation	Swissprot-ID	Swissprot-annotation	COG-Protein-or-Domain	COG-ID	COG-Function-Description	KEGG-Gene	ko_definition	GO-BiologicalProcess	GO-MolecularFunction	Go-CellularComponent
CL1.Contig1	1430	21	0.8026	16	0.6543	cAMP-dependent protein kinase R2 [Danaus plexippus]	sp|P81900|KAPR2_DROME	cAMP-dependent protein kinase type II regulatory subunit OS=Drosophila melanogaster GN=Pka-R2 PE=1 SV=2	YIL033c	COG0664	cAMP-binding proteins - catabolite gene activator and regulatory subunit of cAMP-dependent protein kinases	tca:661163	cAMP-dependent protein kinase regulator	GO:0007411//axon guidance;GO:0045475//locomotor rhythm;GO:0001932//regulation of protein phosphorylation;GO:0048148//behavioral response to cocaine;GO:0048149//behavioral response to ethanol;GO:0007165//signal transduction	GO:0004691//cAMP-dependent protein kinase activity;GO:0008603//cAMP-dependent protein kinase regulator activity;GO:0005515//protein binding	GO:0005737//cytoplasm;GO:0005952//cAMP-dependent protein kinase complex
CL1.Contig2	1248	10	0.4379	9	0.4217	cAMP-dependent protein kinase R2 [Bombyx mori] >gi|159498529|gb|ABW97443.1| cAMP-dependent protein kinase R2 [Bombyx mori]	sp|P81900|KAPR2_DROME	cAMP-dependent protein kinase type II regulatory subunit OS=Drosophila melanogaster GN=Pka-R2 PE=1 SV=2	YIL033c	COG0664	cAMP-binding proteins - catabolite gene activator and regulatory subunit of cAMP-dependent protein kinases	tca:661163	cAMP-dependent protein kinase regulator	GO:0007411//axon guidance;GO:0045475//locomotor rhythm;GO:0001932//regulation of protein phosphorylation;GO:0048148//behavioral response to cocaine;GO:0048149//behavioral response to ethanol;GO:0007165//signal transduction	GO:0004691//cAMP-dependent protein kinase activity;GO:0008603//cAMP-dependent protein kinase regulator activity;GO:0005515//protein binding	GO:0005737//cytoplasm;GO:0005952//cAMP-dependent protein kinase complex
CL1.Contig3	2383	148	3.3944	103	2.5277	cAMP-dependent protein kinase R2 [Danaus plexippus]	sp|P81900|KAPR2_DROME	cAMP-dependent protein kinase type II regulatory subunit OS=Drosophila melanogaster GN=Pka-R2 PE=1 SV=2	YIL033c	COG0664	cAMP-binding proteins - catabolite gene activator and regulatory subunit of cAMP-dependent protein kinases	tca:661163	cAMP-dependent protein kinase regulator	GO:0007411//axon guidance;GO:0045475//locomotor rhythm;GO:0001932//regulation of protein phosphorylation;GO:0048148//behavioral response to cocaine;GO:0048149//behavioral response to ethanol;GO:0007165//signal transduction	GO:0004691//cAMP-dependent protein kinase activity;GO:0008603//cAMP-dependent protein kinase regulator activity;GO:0005515//protein binding	GO:0005737//cytoplasm;GO:0005952//cAMP-dependent protein kinase complex
CL1.Contig4	1819	54	1.6225	203	6.5264	cAMP-dependent protein kinase R2 [Danaus plexippus]	sp|P81900|KAPR2_DROME	cAMP-dependent protein kinase type II regulatory subunit OS=Drosophila melanogaster GN=Pka-R2 PE=1 SV=2	YIL033c	COG0664	cAMP-binding proteins - catabolite gene activator and regulatory subunit of cAMP-dependent protein kinases	tca:661163	cAMP-dependent protein kinase regulator	GO:0007411//axon guidance;GO:0045475//locomotor rhythm;GO:0001932//regulation of protein phosphorylation;GO:0048148//behavioral response to cocaine;GO:0048149//behavioral response to ethanol;GO:0007165//signal transduction	GO:0004691//cAMP-dependent protein kinase activity;GO:0008603//cAMP-dependent protein kinase regulator activity;GO:0005515//protein binding	GO:0005737//cytoplasm;GO:0005952//cAMP-dependent protein kinase complex
CL10.Contig1	1024	14	0.7472	50	2.8555	hypothetical protein [Papilio xuthus]	--	--	--	--	--	--	--	-	-	-
CL10.Contig2	1096	92	4.5878	89	4.7489	hypothetical protein [Papilio xuthus]	--	--	--	--	--	--	--	-	-	-
CL100.Contig1	1454	1150	43.2273	211	8.4865	aldose-1-epimerase [Danaus plexippus]	sp|Q5EA79|GALM_BOVIN	Aldose 1-epimerase OS=Bos taurus GN=GALM PE=2 SV=1	CC1418	COG2017	Galactose mutarotase and related enzymes	aag:AaeL_AAEL010590	aldose 1-epimerase [EC:5.1.3.3]	-	-	-
CL100.Contig2	1373	168	6.6875	125	5.3242	aldose-1-epimerase [Danaus plexippus]	sp|Q5EA79|GALM_BOVIN	Aldose 1-epimerase OS=Bos taurus GN=GALM PE=2 SV=1	TM0282	COG2017	Galactose mutarotase and related enzymes	aag:AaeL_AAEL010590	aldose 1-epimerase [EC:5.1.3.3]	-	-	-
CL1000.Contig1	444	59	7.2626	38	5.0051	--	--	--	--	--	--	--	--	-	-	-
CL1001.Contig1	681	28	2.2472	29	2.4904	short-chain dehydrogenase, partial [Papilio polytes]	sp|Q9MYP6|DHB14_BOVIN	17-beta-hydroxysteroid dehydrogenase 14 OS=Bos taurus GN=HSD17B14 PE=2 SV=1	MA2686	COG1028	Dehydrogenases with different specificities (related to short-chain alcohol dehydrogenases)	dre:393539	dehydrogenase/reductase SDR family member 4 [EC:1.1.-.-]	GO:0008152//metabolic process	-	-
CL1001.Contig2	263	0	0	12	2.6683	short-chain dehydrogenase, partial [Papilio xuthus]	sp|Q01782|PTR1_LEIMA	Pteridine reductase 1 OS=Leishmania major GN=PTR1 PE=1 SV=2	SA2119	COG1028	Dehydrogenases with different specificities (related to short-chain alcohol dehydrogenases)	dre:393539	dehydrogenase/reductase SDR family member 4 [EC:1.1.-.-]	-	-	-
CL1002.Contig1	1724	619	19.6236	341	11.5672	--	--	--	--	--	--	--	--	-	-	-
CL1002.Contig2	387	11	1.5535	28	4.2311	--	--	--	--	--	--	--	--	-	-	-
CL1002.Contig3	635	3	0.2582	8	0.7368	--	--	--	--	--	--	--	--	-	-	-
CL1003.Contig1	372	9	1.3223	0	0	--	--	--	--	--	--	--	--	-	-	-
CL1003.Contig2	302	18	3.2575	23	4.4538	--	--	--	--	--	--	--	--	-	-	-
CL1004.Contig1	1148	98	4.6656	97	4.9413	--	--	--	--	--	--	--	--	-	-	-
CL1004.Contig2	1006	45	2.4448	105	6.1038	--	--	--	--	--	--	--	--	-	-	-
CL1004.Contig3	300	16	2.9149	5	0.9747	--	--	--	--	--	--	--	--	-	-	-
CL1005.Contig1	2687	328	6.6716	289	6.2899	reverse transcriptase [Aedes aegypti]	sp|P21328|RTJK_DROME	RNA-directed DNA polymerase from mobile element jockey OS=Drosophila melanogaster GN=pol PE=1 SV=1	Q0055	COG3344	Retron-type reverse transcriptase	hmg:100213972	ATP-binding cassette, subfamily B (MDR/TAP), member 1	-	-	-
CL1005.Contig2	721	7	0.5306	18	1.46	unnamed protein product [Bombyx mori] >gi|3721637|dbj|BAA33573.1| unnamed protein product [Bombyx mori]	sp|Q95SX7|RTBS_DROME	Probable RNA-directed DNA polymerase from transposon BS OS=Drosophila melanogaster GN=RTase PE=2 SV=1	--	--	--	hmg:100213972	ATP-binding cassette, subfamily B (MDR/TAP), member 1	-	-	-
CL1005.Contig3	277	7	1.3812	12	2.5335	putative ORF2-encoded protein [Danaus plexippus]	--	--	--	--	--	hmg:100208869	DNA-directed RNA polymerase II subunit RPB2 [EC:2.7.7.6]	-	-	-
CL1005.Contig4	730	50	3.7435	102	8.1712	PREDICTED: hypothetical protein LOC100120441 [Nasonia vitripennis]	--	--	--	--	--	nvi:100121977	glucuronosyltransferase [EC:2.4.1.17]	-	-	-
CL1006.Contig1	374	2	0.2923	12	1.8764	--	--	--	--	--	--	--	--	-	-	-
CL1006.Contig2	366	32	4.7785	10	1.5978	--	--	--	--	--	--	--	--	-	-	-
CL1006.Contig3	554	34	3.3542	7	0.7389	--	--	--	--	--	--	--	--	-	-	-
CL1007.Contig1	235	79	18.3732	90	22.3968	PREDICTED: uncharacterized protein LOC100904251 [Metaseiulus occidentalis]	--	--	--	--	--	--	--	-	-	-
CL1007.Contig2	1357	696	28.032	1378	59.3855	PREDICTED: uncharacterized protein LOC100904251 [Metaseiulus occidentalis]	--	--	--	--	--	--	--	-	-	-
CL1008.Contig1	294	3	0.5577	17	3.3815	PREDICTED: similar to orf [Tribolium castaneum] >gi|270016528|gb|EFA12974.1| hypothetical protein TcasGA2_TC004277 [Tribolium castaneum]	--	--	--	--	--	--	--	-	GO:0005488//binding	-
CL1008.Contig2	246	6	1.333	10	2.3773	--	--	--	--	--	--	--	--	-	-	-
CL1009.Contig1	651	29	2.4347	8	0.7187	--	--	--	--	--	--	--	--	-	-	-
CL1009.Contig2	648	23	1.9399	46	4.1514	--	--	--	--	--	--	--	--	-	-	-
CL101.Contig1	3371	1	0.0162	1	0.0173	discs large 1, isoform L [Danaus plexippus]	sp|P31007|DLG1_DROME	Disks large 1 tumor suppressor protein OS=Drosophila melanogaster GN=dlg1 PE=1 SV=2	YDR454c	COG0194	Guanylate kinase	tca:663521	discs large protein	GO:0007015//actin filament organization;GO:0001935//endothelial cell proliferation;GO:0009888//tissue development;GO:0007411//axon guidance;GO:0007268//synaptic transmission;GO:0016337//cell-cell adhesion;GO:0031575//mitotic cell cycle G1/S transition checkpoint;GO:0030866//cortical actin cytoskeleton organization;GO:0044260;GO:0045930//negative regulation of mitotic cell cycle;GO:0070830//tight …	GO:0004385//guanylate kinase activity;GO:0008022//protein C-terminus binding;GO:0015459//potassium channel regulator activity;GO:0097016//L27 domain binding;GO:0019902//phosphatase binding;GO:0008092//cytoskeletal protein binding;GO:0031434//mitogen-activated protein kinase kinase binding;GO:0004721//phosphoprotein phosphatase activity	GO:0005923//tight junction;GO:0043005//neuron projection;GO:0001772//immunological synapse;GO:0005783//endoplasmic reticulum;GO:0044463;GO:0005829//cytosol;GO:0016323//basolateral plasma membrane;GO:0009898//internal side of plasma membrane;GO:0044456//synapse part;GO:0043209//myelin sheath;GO:0048471//perinuclear region of cytoplasm;GO:0005794//Golgi apparatus;GO:0005874//microtubule;GO:0097025/…
CL101.Contig2	3341	0	0	4	0.07	discs large 1, isoform L [Danaus plexippus]	sp|P31007|DLG1_DROME	Disks large 1 tumor suppressor protein OS=Drosophila melanogaster GN=dlg1 PE=1 SV=2	YDR454c	COG0194	Guanylate kinase	tca:663521	discs large protein	GO:0007015//actin filament organization;GO:0001935//endothelial cell proliferation;GO:0009888//tissue development;GO:0007411//axon guidance;GO:0007268//synaptic transmission;GO:0016337//cell-cell adhesion;GO:0031575//mitotic cell cycle G1/S transition checkpoint;GO:0030866//cortical actin cytoskeleton organization;GO:0044260;GO:0045930//negative regulation of mitotic cell cycle;GO:0070830//tight …	GO:0004385//guanylate kinase activity;GO:0008022//protein C-terminus binding;GO:0015459//potassium channel regulator activity;GO:0097016//L27 domain binding;GO:0019902//phosphatase binding;GO:0008092//cytoskeletal protein binding;GO:0031434//mitogen-activated protein kinase kinase binding;GO:0004721//phosphoprotein phosphatase activity	GO:0005923//tight junction;GO:0043005//neuron projection;GO:0001772//immunological synapse;GO:0005783//endoplasmic reticulum;GO:0044463;GO:0005829//cytosol;GO:0016323//basolateral plasma membrane;GO:0009898//internal side of plasma membrane;GO:0044456//synapse part;GO:0043209//myelin sheath;GO:0048471//perinuclear region of cytoplasm;GO:0005794//Golgi apparatus;GO:0005874//microtubule;GO:0097025/…
CL101.Contig3	4463	440	5.3883	380	4.9793	discs large 1, isoform L [Danaus plexippus]	sp|P31007|DLG1_DROME	Disks large 1 tumor suppressor protein OS=Drosophila melanogaster GN=dlg1 PE=1 SV=2	YDR454c	COG0194	Guanylate kinase	tca:663521	discs large protein	GO:0007015//actin filament organization;GO:0001935//endothelial cell proliferation;GO:0009888//tissue development;GO:0007411//axon guidance;GO:0007268//synaptic transmission;GO:0016337//cell-cell adhesion;GO:0031575//mitotic cell cycle G1/S transition checkpoint;GO:0030866//cortical actin cytoskeleton organization;GO:0044260;GO:0045930//negative regulation of mitotic cell cycle;GO:0070830//tight …	GO:0004385//guanylate kinase activity;GO:0008022//protein C-terminus binding;GO:0015459//potassium channel regulator activity;GO:0097016//L27 domain binding;GO:0019902//phosphatase binding;GO:0008092//cytoskeletal protein binding;GO:0031434//mitogen-activated protein kinase kinase binding;GO:0004721//phosphoprotein phosphatase activity	GO:0005923//tight junction;GO:0043005//neuron projection;GO:0001772//immunological synapse;GO:0005783//endoplasmic reticulum;GO:0044463;GO:0005829//cytosol;GO:0016323//basolateral plasma membrane;GO:0009898//internal side of plasma membrane;GO:0044456//synapse part;GO:0043209//myelin sheath;GO:0048471//perinuclear region of cytoplasm;GO:0005794//Golgi apparatus;GO:0005874//microtubule;GO:0097025/…
CL101.Contig4	3671	54	0.804	41	0.6531	discs large 1, isoform L [Danaus plexippus]	sp|P31007|DLG1_DROME	Disks large 1 tumor suppressor protein OS=Drosophila melanogaster GN=dlg1 PE=1 SV=2	YDR454c	COG0194	Guanylate kinase	tca:663521	discs large protein	GO:0007015//actin filament organization;GO:0001935//endothelial cell proliferation;GO:0009888//tissue development;GO:0007411//axon guidance;GO:0007268//synaptic transmission;GO:0016337//cell-cell adhesion;GO:0031575//mitotic cell cycle G1/S transition checkpoint;GO:0030866//cortical actin cytoskeleton organization;GO:0044260;GO:0045930//negative regulation of mitotic cell cycle;GO:0070830//tight …	GO:0004385//guanylate kinase activity;GO:0008022//protein C-terminus binding;GO:0015459//potassium channel regulator activity;GO:0097016//L27 domain binding;GO:0019902//phosphatase binding;GO:0008092//cytoskeletal protein binding;GO:0031434//mitogen-activated protein kinase kinase binding;GO:0004721//phosphoprotein phosphatase activity	GO:0005923//tight junction;GO:0043005//neuron projection;GO:0001772//immunological synapse;GO:0005783//endoplasmic reticulum;GO:0044463;GO:0005829//cytosol;GO:0016323//basolateral plasma membrane;GO:0009898//internal side of plasma membrane;GO:0044456//synapse part;GO:0043209//myelin sheath;GO:0048471//perinuclear region of cytoplasm;GO:0005794//Golgi apparatus;GO:0005874//microtubule;GO:0097025/…
CL101.Contig5	3247	31	0.5218	13	0.2341	discs large 1, isoform L [Danaus plexippus]	sp|P31007|DLG1_DROME	Disks large 1 tumor suppressor protein OS=Drosophila melanogaster GN=dlg1 PE=1 SV=2	YDR454c	COG0194	Guanylate kinase	tca:663521	discs large protein	GO:0007015//actin filament organization;GO:0001935//endothelial cell proliferation;GO:0009888//tissue development;GO:0007411//axon guidance;GO:0007268//synaptic transmission;GO:0016337//cell-cell adhesion;GO:0031575//mitotic cell cycle G1/S transition checkpoint;GO:0030866//cortical actin cytoskeleton organization;GO:0044260;GO:0045930//negative regulation of mitotic cell cycle;GO:0070830//tight …	GO:0004385//guanylate kinase activity;GO:0008022//protein C-terminus binding;GO:0015459//potassium channel regulator activity;GO:0097016//L27 domain binding;GO:0019902//phosphatase binding;GO:0008092//cytoskeletal protein binding;GO:0031434//mitogen-activated protein kinase kinase binding;GO:0004721//phosphoprotein phosphatase activity	GO:0005923//tight junction;GO:0043005//neuron projection;GO:0001772//immunological synapse;GO:0005783//endoplasmic reticulum;GO:0044463;GO:0005829//cytosol;GO:0016323//basolateral plasma membrane;GO:0009898//internal side of plasma membrane;GO:0044456//synapse part;GO:0043209//myelin sheath;GO:0048471//perinuclear region of cytoplasm;GO:0005794//Golgi apparatus;GO:0005874//microtubule;GO:0097025/…
CL1010.Contig1	480	43	4.8961	0	0	--	--	--	--	--	--	--	--	-	-	-
CL1010.Contig2	474	51	5.8805	0	0	--	--	--	--	--	--	--	--	-	-	-
CL1011.Contig1	337	40	6.4872	34	5.9001	--	--	--	--	--	--	--	--	-	-	-
CL1012.Contig1	380	3	0.4315	11	1.6929	--	--	--	--	--	--	--	--	-	-	-
CL1012.Contig2	423	17	2.1965	6	0.8295	--	--	--	--	--	--	--	--	-	-	-
CL1013.Contig1	1205	193	8.7538	302	14.6565	hypothetical protein KGM_08735 [Danaus plexippus]	--	--	--	--	--	--	--	-	-	-
CL1013.Contig2	693	28	2.2083	14	1.1814	hypothetical protein KGM_08735 [Danaus plexippus]	--	--	--	--	--	--	--	-	-	-
CL1014.Contig1	1544	805	28.4953	1530	57.9502	calcyphosine-like protein [Manduca sexta]	sp|Q8WWF8|CAPSL_HUMAN	Calcyphosin-like protein OS=Homo sapiens GN=CAPSL PE=2 SV=4	SPAC3A12.14	COG5126	Ca2+-binding protein (EF-Hand superfamily)	bfo:BRAFLDRAFT_106363	troponin C, skeletal muscle	-	GO:0005509//calcium ion binding	-
CL1014.Contig2	1430	14	0.5351	3	0.1227	calcyphosine-like protein [Manduca sexta]	sp|Q8WWF8|CAPSL_HUMAN	Calcyphosin-like protein OS=Homo sapiens GN=CAPSL PE=2 SV=4	--	--	--	mmu:80796	calmodulin	-	GO:0005509//calcium ion binding	-
CL1014.Contig3	1002	31	1.6909	42	2.4513	similar to CG31345 [Papilio xuthus]	sp|Q8WWF8|CAPSL_HUMAN	Calcyphosin-like protein OS=Homo sapiens GN=CAPSL PE=2 SV=4	--	--	--	rno:364774	calmodulin	-	GO:0005509//calcium ion binding	-
CL1014.Contig4	2204	163	4.042	69	1.8308	calcyphosine-like protein [Manduca sexta]	sp|Q8WWF8|CAPSL_HUMAN	Calcyphosin-like protein OS=Homo sapiens GN=CAPSL PE=2 SV=4	--	--	--	--	--	-	GO:0005509//calcium ion binding	-
CL1014.Contig5	965	0	0	75	4.5451	--	--	--	--	--	--	--	--	-	-	-
CL1015.Contig1	275	47	9.3409	32	6.805	--	--	--	--	--	--	--	--	-	-	-
CL1016.Contig1	430	113	14.3627	58	7.8881	40S ribosomal protein S13 [Brugia malayi]	sp|P62300|RS13_WUCBA	40S ribosomal protein S13 OS=Wuchereria bancrofti GN=RPS13 PE=3 SV=2	ECU08g1060	COG0184	Ribosomal protein S15P/S13E	bmy:Bm1_18940	small subunit ribosomal protein S13e	GO:0000184//nuclear-transcribed mRNA catabolic process, nonsense-mediated decay;GO:0006415//translational termination;GO:0006413//translational initiation;GO:0040007//growth;GO:0006414//translational elongation;GO:0008406//gonad development;GO:0033119//negative regulation of RNA splicing;GO:0009792//embryo development ending in birth or egg hatching;GO:0002119//nematode larval development;GO:0019…	GO:0005515//protein binding;GO:0003729//mRNA binding	GO:0005730//nucleolus;GO:0022627//cytosolic small ribosomal subunit
CL1016.Contig2	337	1	0.1622	6	1.0412	40S ribosomal protein S13 [Naegleria gruberi] >gi|284088828|gb|EFC42489.1| 40S ribosomal protein S13 [Naegleria gruberi]	sp|P62300|RS13_WUCBA	40S ribosomal protein S13 OS=Wuchereria bancrofti GN=RPS13 PE=3 SV=2	ECU08g1060	COG0184	Ribosomal protein S15P/S13E	tad:TRIADDRAFT_36727	small subunit ribosomal protein S13e	GO:0009792//embryo development ending in birth or egg hatching;GO:0002119//nematode larval development;GO:0016477//cell migration;GO:0040007//growth;GO:0008406//gonad development	-	-
CL1017.Contig1	511	3	0.3209	2	0.2289	putative Ser/Thr-like protein kinase lyk4 [Danaus plexippus]	sp|Q7T0B1|STK40_CHICK	Serine/threonine-protein kinase 40 OS=Gallus gallus GN=STK40 PE=2 SV=1	SPAC1805.01c_2	COG0515	Serine/threonine protein kinase	spu:587240	tribbles [EC:2.7.11.-]	GO:0006468//protein phosphorylation	GO:0005524//ATP binding;GO:0004674//protein serine/threonine kinase activity	GO:0005737//cytoplasm;GO:0005634//nucleus
CL1017.Contig2	521	10	1.049	5	0.5612	putative Ser/Thr-like protein kinase lyk4 [Danaus plexippus]	sp|Q7T0B1|STK40_CHICK	Serine/threonine-protein kinase 40 OS=Gallus gallus GN=STK40 PE=2 SV=1	SPAC1805.01c_2	COG0515	Serine/threonine protein kinase	spu:587240	tribbles [EC:2.7.11.-]	GO:0006468//protein phosphorylation	GO:0005524//ATP binding;GO:0004674//protein serine/threonine kinase activity	GO:0005737//cytoplasm;GO:0005634//nucleus
CL1018.Contig1	325	54	9.081	169	30.4099	--	--	--	--	--	--	--	--	-	-	-
CL1019.Contig1	2330	8	0.1877	1	0.0251	putative integrase core domain protein [Trichinella spiralis] >gi|316971451|gb|EFV55218.1| putative integrase core domain protein [Trichinella spiralis]	sp|P04146|COPIA_DROME	Copia protein OS=Drosophila melanogaster GN=GIP PE=1 SV=3	--	--	--	nvi:100122749	BTB/POZ domain-containing adapter for CUL3-mediated RhoA degradation protein	-	-	-
CL1019.Contig2	2663	42	0.862	29	0.6369	putative integrase core domain protein [Trichinella spiralis] >gi|316971451|gb|EFV55218.1| putative integrase core domain protein [Trichinella spiralis]	sp|P04146|COPIA_DROME	Copia protein OS=Drosophila melanogaster GN=GIP PE=1 SV=3	--	--	--	nvi:100122749	BTB/POZ domain-containing adapter for CUL3-mediated RhoA degradation protein	-	-	-
CL1019.Contig3	1957	6	0.1676	1	0.0299	putative integrase core domain protein [Trichinella spiralis] >gi|316971451|gb|EFV55218.1| putative integrase core domain protein [Trichinella spiralis]	sp|P04146|COPIA_DROME	Copia protein OS=Drosophila melanogaster GN=GIP PE=1 SV=3	--	--	--	nvi:100122749	BTB/POZ domain-containing adapter for CUL3-mediated RhoA degradation protein	-	-	-
CL1019.Contig4	2707	5	0.101	1	0.0216	putative integrase core domain protein [Trichinella spiralis] >gi|316971451|gb|EFV55218.1| putative integrase core domain protein [Trichinella spiralis]	sp|P04146|COPIA_DROME	Copia protein OS=Drosophila melanogaster GN=GIP PE=1 SV=3	--	--	--	nvi:100122749	BTB/POZ domain-containing adapter for CUL3-mediated RhoA degradation protein	-	-	-
CL1019.Contig5	1624	7	0.2356	1	0.036	putative integrase core domain protein [Trichinella spiralis] >gi|316971451|gb|EFV55218.1| putative integrase core domain protein [Trichinella spiralis]	sp|P04146|COPIA_DROME	Copia protein OS=Drosophila melanogaster GN=GIP PE=1 SV=3	--	--	--	nvi:100122749	BTB/POZ domain-containing adapter for CUL3-mediated RhoA degradation protein	-	-	-
CL1019.Contig6	2001	4	0.1093	1	0.0292	putative integrase core domain protein [Trichinella spiralis] >gi|316971451|gb|EFV55218.1| putative integrase core domain protein [Trichinella spiralis]	sp|P04146|COPIA_DROME	Copia protein OS=Drosophila melanogaster GN=GIP PE=1 SV=3	--	--	--	nvi:100122749	BTB/POZ domain-containing adapter for CUL3-mediated RhoA degradation protein	-	-	-
CL102.Contig1	3002	191	3.4773	266	5.1818	putative eukaryotic translation initiation factor 3, theta subunit [Danaus plexippus]	sp|B0W6N3|EIF3A_CULQU	Eukaryotic translation initiation factor 3 subunit A OS=Culex quinquefasciatus GN=eIF3-S10 PE=3 SV=2	NMB0700	COG3468	Type V secretory pathway, adhesin AidA	tca:662100	translation initiation factor 3 subunit A	GO:0006412//translation	-	-
CL102.Contig2	203	0	0	31	8.9305	--	--	--	--	--	--	--	--	-	-	-
CL102.Contig3	379	72	10.3829	21	3.2403	--	--	--	--	--	--	--	--	-	-	-
CL1020.Contig1	246	10	2.2217	29	6.894	--	--	--	--	--	--	--	--	-	-	-
CL1020.Contig2	728	197	14.7897	113	9.0773	--	--	--	--	--	--	--	--	-	-	-
CL1021.Contig1	491	55	6.1222	24	2.8585	--	--	--	--	--	--	--	--	-	-	-
CL1021.Contig2	505	41	4.4373	42	4.8637	--	--	--	--	--	--	--	--	-	-	-
CL1022.Contig10	1605	2	0.0681	2	0.0729	hypothetical protein KGM_20146 [Danaus plexippus]	sp|Q9UQ35|SRRM2_HUMAN	Serine/arginine repetitive matrix protein 2 OS=Homo sapiens GN=SRRM2 PE=1 SV=2	--	--	--	hsa:23524	serine/arginine repetitive matrix protein 2	-	-	-
CL1022.Contig11	1580	2	0.0692	2	0.074	hypothetical protein KGM_20146 [Danaus plexippus]	sp|Q9UQ35|SRRM2_HUMAN	Serine/arginine repetitive matrix protein 2 OS=Homo sapiens GN=SRRM2 PE=1 SV=2	--	--	--	hsa:23524	serine/arginine repetitive matrix protein 2	-	-	-
CL1022.Contig12	1807	2	0.0605	8	0.2589	hypothetical protein KGM_20146 [Danaus plexippus]	sp|Q9UQ35|SRRM2_HUMAN	Serine/arginine repetitive matrix protein 2 OS=Homo sapiens GN=SRRM2 PE=1 SV=2	--	--	--	hsa:23524	serine/arginine repetitive matrix protein 2	-	-	-
CL1022.Contig13	1904	2	0.0574	1	0.0307	hypothetical protein KGM_20146 [Danaus plexippus]	sp|Q9UQ35|SRRM2_HUMAN	Serine/arginine repetitive matrix protein 2 OS=Homo sapiens GN=SRRM2 PE=1 SV=2	--	--	--	hsa:23524	serine/arginine repetitive matrix protein 2	-	-	-
CL1022.Contig14	1584	50	1.7252	51	1.8829	hypothetical protein KGM_20146 [Danaus plexippus]	--	--	--	--	--	--	--	-	-	-
CL1022.Contig1	1431	0	0	1	0.0409	hypothetical protein KGM_20146 [Danaus plexippus]	--	--	--	--	--	--	--	-	-	-
CL1022.Contig2	1406	0	0	1	0.0416	hypothetical protein KGM_20146 [Danaus plexippus]	--	--	--	--	--	--	--	-	-	-
CL1022.Contig3	1359	12	0.4826	7	0.3012	hypothetical protein KGM_20146 [Danaus plexippus]	--	--	--	--	--	--	--	-	-	-
CL1022.Contig4	1334	14	0.5736	24	1.0521	hypothetical protein KGM_20146 [Danaus plexippus]	--	--	--	--	--	--	--	-	-	-
CL1022.Contig5	1749	2	0.0625	2	0.0669	hypothetical protein KGM_20146 [Danaus plexippus]	sp|Q9UQ35|SRRM2_HUMAN	Serine/arginine repetitive matrix protein 2 OS=Homo sapiens GN=SRRM2 PE=1 SV=2	--	--	--	hsa:23524	serine/arginine repetitive matrix protein 2	-	-	-
CL1022.Contig6	1677	2	0.0652	2	0.0697	hypothetical protein KGM_20146 [Danaus plexippus]	sp|Q9UQ35|SRRM2_HUMAN	Serine/arginine repetitive matrix protein 2 OS=Homo sapiens GN=SRRM2 PE=1 SV=2	--	--	--	hsa:23524	serine/arginine repetitive matrix protein 2	-	-	-
CL1022.Contig7	1076	0	0	1	0.0543	hypothetical protein KGM_20146 [Danaus plexippus]	--	--	--	--	--	--	--	-	-	-
CL1022.Contig8	1652	6	0.1985	5	0.177	hypothetical protein KGM_20146 [Danaus plexippus]	sp|Q9UQ35|SRRM2_HUMAN	Serine/arginine repetitive matrix protein 2 OS=Homo sapiens GN=SRRM2 PE=1 SV=2	--	--	--	hsa:23524	serine/arginine repetitive matrix protein 2	-	-	-
CL1022.Contig9	1004	0	0	0	0	hypothetical protein KGM_20146 [Danaus plexippus]	--	--	--	--	--	--	--	-	-	-
CL1023.Contig1	634	40	3.4482	46	4.2431	putative Neural Wiskott-Aldrich syndrome protein [Danaus plexippus]	sp|Q95107|WASL_BOVIN	Neural Wiskott-Aldrich syndrome protein OS=Bos taurus GN=WASL PE=1 SV=1	--	--	--	phu:Phum_PHUM577310	Wiskott-Aldrich syndrome protein	GO:0035212//cell competition in a multicellular organism;GO:0008407//chaeta morphogenesis;GO:0045886//negative regulation of synaptic growth at neuromuscular junction;GO:0035017//cuticle pattern formation;GO:0009913//epidermal cell differentiation;GO:0003383//apical constriction;GO:0034314//Arp2/3 complex-mediated actin nucleation;GO:0006886//intracellular protein transport;GO:0007520//myoblast f…	GO:0005515//protein binding	GO:0016028//rhabdomere;GO:0005902//microvillus;GO:0043234//protein complex
CL1023.Contig2	409	22	2.9398	18	2.5737	--	--	--	--	--	--	--	--	-	-	-
CL1024.Contig1	1953	13	0.3638	12	0.3593	putative phosphatidylinositol 3-kinase catalytic subunit type 3 [Danaus plexippus]	sp|Q6AZN6|PK3C3_XENLA	Phosphatidylinositol 3-kinase catalytic subunit type 3 OS=Xenopus laevis GN=pik3c3 PE=2 SV=1	SPAC458.05	COG5032	Phosphatidylinositol kinase and protein kinases of the PI-3 kinase family	tca:656409	phosphatidylinositol 3-kinase [EC:2.7.1.137]	GO:0046488//phosphatidylinositol metabolic process;GO:0016310//phosphorylation	GO:0016773//phosphotransferase activity, alcohol group as acceptor;GO:0016301//kinase activity	-
CL1024.Contig2	1498	3	0.1095	1	0.039	putative phosphatidylinositol 3-kinase catalytic subunit type 3 [Danaus plexippus]	sp|Q6AZN6|PK3C3_XENLA	Phosphatidylinositol 3-kinase catalytic subunit type 3 OS=Xenopus laevis GN=pik3c3 PE=2 SV=1	SPAC458.05	COG5032	Phosphatidylinositol kinase and protein kinases of the PI-3 kinase family	tca:656409	phosphatidylinositol 3-kinase [EC:2.7.1.137]	GO:0044237//cellular metabolic process	GO:0016772//transferase activity, transferring phosphorus-containing groups	-
CL1024.Contig3	2171	86	2.165	31	0.8351	putative phosphatidylinositol 3-kinase catalytic subunit type 3 [Danaus plexippus]	sp|Q6AZN6|PK3C3_XENLA	Phosphatidylinositol 3-kinase catalytic subunit type 3 OS=Xenopus laevis GN=pik3c3 PE=2 SV=1	YLR240w	COG5032	Phosphatidylinositol kinase and protein kinases of the PI-3 kinase family	tca:656409	phosphatidylinositol 3-kinase [EC:2.7.1.137]	GO:0000910//cytokinesis;GO:0016310//phosphorylation;GO:0036092//phosphatidylinositol-3-phosphate biosynthetic process	GO:0016303//1-phosphatidylinositol-3-kinase activity	GO:0030496//midbody
CL1024.Contig4	1858	57	1.6767	13	0.4092	putative phosphatidylinositol 3-kinase catalytic subunit type 3 [Danaus plexippus]	sp|Q6AZN6|PK3C3_XENLA	Phosphatidylinositol 3-kinase catalytic subunit type 3 OS=Xenopus laevis GN=pik3c3 PE=2 SV=1	YLR240w	COG5032	Phosphatidylinositol kinase and protein kinases of the PI-3 kinase family	tca:656409	phosphatidylinositol 3-kinase [EC:2.7.1.137]	GO:0010506//regulation of autophagy;GO:0000045//autophagic vacuole assembly;GO:0046854//phosphatidylinositol phosphorylation;GO:0006897//endocytosis;GO:0033227//dsRNA transport	GO:0046934//phosphatidylinositol-4,5-bisphosphate 3-kinase activity;GO:0016303//1-phosphatidylinositol-3-kinase activity;GO:0035005//1-phosphatidylinositol-4-phosphate 3-kinase activity	-
CL1025.Contig1	301	15	2.7236	7	1.36	aminopeptidase N3c [Ostrinia nubilalis]	sp|Q11000|AMPM_HELVI	Membrane alanyl aminopeptidase OS=Heliothis virescens PE=1 SV=1	TVN0800	COG0308	Aminopeptidase N	aga:AgaP_AGAP004809	aminopeptidase N [EC:3.4.11.2]	GO:0006508//proteolysis	GO:0008237//metallopeptidase activity;GO:0008270//zinc ion binding;GO:0004177//aminopeptidase activity	-
CL1025.Contig2	1804	318	9.6342	588	19.0613	aminopeptidase N3 [Ostrinia nubilalis]	sp|Q11000|AMPM_HELVI	Membrane alanyl aminopeptidase OS=Heliothis virescens PE=1 SV=1	SPBC1921.05	COG0308	Aminopeptidase N	nvi:100122611	aminopeptidase N [EC:3.4.11.2]	-	GO:0070011	-
CL1025.Contig3	1959	216	6.0262	182	5.4331	aminopeptidase N [Ostrinia furnacalis]	sp|Q11000|AMPM_HELVI	Membrane alanyl aminopeptidase OS=Heliothis virescens PE=1 SV=1	SPBC1921.05	COG0308	Aminopeptidase N	nvi:100122611	aminopeptidase N [EC:3.4.11.2]	GO:0006508//proteolysis	GO:0008237//metallopeptidase activity;GO:0008270//zinc ion binding;GO:0004177//aminopeptidase activity	-
CL1026.Contig1	695	6	0.4718	4	0.3366	chiffon, isoform A [Danaus plexippus]	--	--	--	--	--	--	--	-	-	-
CL1026.Contig2	925	6	0.3545	4	0.2529	chiffon, isoform A [Danaus plexippus]	--	--	--	--	--	--	--	-	-	-
CL1026.Contig3	1024	8	0.427	4	0.2284	chiffon, isoform A [Danaus plexippus]	--	--	--	--	--	--	--	-	-	-
CL1026.Contig4	1123	9	0.438	5	0.2604	chiffon, isoform A [Danaus plexippus]	--	--	--	--	--	--	--	-	-	-
CL1026.Contig5	465	2	0.2351	1	0.1258	chiffon, isoform A [Danaus plexippus]	--	--	--	--	--	--	--	-	-	-
CL1027.Contig10	1787	142	4.343	58	1.8981	PREDICTED: hypothetical protein LOC100678979 [Nasonia vitripennis]	sp|P20825|POL2_DROME	Retrovirus-related Pol polyprotein from transposon 297 OS=Drosophila melanogaster GN=pol PE=4 SV=1	SPAC9.04	COG2801	Transposase and inactivated derivatives	acs:100566993	sex comb on midleg-like protein 2	-	-	-
CL1027.Contig11	1093	9	0.45	1	0.0535	--	--	--	--	--	--	--	--	-	-	-
CL1027.Contig1	1118	10	0.4889	3	0.1569	--	--	--	--	--	--	--	--	-	-	-
CL1027.Contig2	1631	19	0.6367	1	0.0359	PREDICTED: hypothetical protein LOC100678979 [Nasonia vitripennis]	sp|P20825|POL2_DROME	Retrovirus-related Pol polyprotein from transposon 297 OS=Drosophila melanogaster GN=pol PE=4 SV=1	SPAC9.04	COG2801	Transposase and inactivated derivatives	acs:100566993	sex comb on midleg-like protein 2	-	-	-
CL1027.Contig3	1606	23	0.7827	1	0.0364	PREDICTED: hypothetical protein LOC100678979 [Nasonia vitripennis]	sp|P20825|POL2_DROME	Retrovirus-related Pol polyprotein from transposon 297 OS=Drosophila melanogaster GN=pol PE=4 SV=1	SPAC9.04	COG2801	Transposase and inactivated derivatives	acs:100566993	sex comb on midleg-like protein 2	-	-	-
CL1027.Contig4	1423	13	0.4993	1	0.0411	PREDICTED: hypothetical protein LOC100678979 [Nasonia vitripennis]	sp|P20825|POL2_DROME	Retrovirus-related Pol polyprotein from transposon 297 OS=Drosophila melanogaster GN=pol PE=4 SV=1	SPAC9.04	COG2801	Transposase and inactivated derivatives	acs:100566993	sex comb on midleg-like protein 2	-	-	-
CL1027.Contig5	1398	15	0.5864	1	0.0418	PREDICTED: hypothetical protein LOC100678979 [Nasonia vitripennis]	sp|P20825|POL2_DROME	Retrovirus-related Pol polyprotein from transposon 297 OS=Drosophila melanogaster GN=pol PE=4 SV=1	SPAC9.04	COG2801	Transposase and inactivated derivatives	acs:100566993	sex comb on midleg-like protein 2	-	-	-
CL1027.Contig6	1301	15	0.6301	1	0.045	--	--	--	--	--	--	--	--	-	-	-
CL1027.Contig7	714	788	60.3189	286	23.425	--	--	--	--	--	--	--	--	-	-	-
CL1027.Contig8	1452	787	29.6233	747	30.086	--	--	--	--	--	--	--	--	-	-	-
CL1027.Contig9	1421	131	5.0385	108	4.4447	PREDICTED: hypothetical protein LOC100678979 [Nasonia vitripennis]	sp|P20825|POL2_DROME	Retrovirus-related Pol polyprotein from transposon 297 OS=Drosophila melanogaster GN=pol PE=4 SV=1	SPAC9.04	COG2801	Transposase and inactivated derivatives	acs:100566993	sex comb on midleg-like protein 2	-	-	-
CL1028.Contig1	1129	251	12.1508	68	3.5223	aspartylglucosaminidase [Bombyx mori] >gi|110645051|gb|ABG81362.1| aspartylglucosaminidase [Bombyx mori]	sp|O02467|ASPG_SPOFR	N(4)-(Beta-N-acetylglucosaminyl)-L-asparaginase (Fragment) OS=Spodoptera frugiperda PE=1 SV=1	CC2359	COG1446	Asparaginase	cqu:CpipJ_CPIJ012618	N4-(beta-N-acetylglucosaminyl)-L-asparaginase [EC:3.5.1.26]	-	GO:0016787//hydrolase activity	-
CL1028.Contig2	869	41	2.5786	14	0.9421	aspartylglucosaminidase [Bombyx mori] >gi|110645051|gb|ABG81362.1| aspartylglucosaminidase [Bombyx mori]	sp|O02467|ASPG_SPOFR	N(4)-(Beta-N-acetylglucosaminyl)-L-asparaginase (Fragment) OS=Spodoptera frugiperda PE=1 SV=1	CC2359	COG1446	Asparaginase	nvi:100119424	N4-(beta-N-acetylglucosaminyl)-L-asparaginase [EC:3.5.1.26]	-	GO:0016787//hydrolase activity	-
CL1029.Contig1	508	32	3.4428	18	2.0721	--	--	--	--	--	--	--	--	-	-	-
CL1029.Contig2	694	56	4.4102	46	3.8762	--	--	--	--	--	--	--	--	-	-	-
CL1029.Contig3	515	18	1.9103	101	11.469	--	--	--	--	--	--	--	--	-	-	-
CL103.Contig1	378	26	3.7593	7	1.083	--	--	--	--	--	--	--	--	-	-	-
CL103.Contig2	375	10	1.4575	15	2.3392	--	--	--	--	--	--	--	--	-	-	-
CL1030.Contig1	1036	92	4.8535	117	6.6045	hypothetical protein KGM_07399 [Danaus plexippus]	--	--	--	--	--	--	--	-	-	-
CL1030.Contig2	407	4	0.5371	4	0.5747	--	--	--	--	--	--	--	--	-	-	-
CL1031.Contig1	247	15	3.3191	12	2.8412	--	--	--	--	--	--	--	--	-	-	-
CL1031.Contig2	665	21	1.7259	35	3.0779	--	--	--	--	--	--	--	--	-	-	-
CL1032.Contig1	291	49	9.203	9	1.8087	--	--	--	--	--	--	--	--	-	-	-
CL1033.Contig1	753	72	5.2259	35	2.7182	--	--	--	--	--	--	--	--	-	-	-
CL1033.Contig2	699	66	5.1605	65	5.4381	--	--	--	--	--	--	--	--	-	-	-
CL1034.Contig1	438	7	0.8735	0	0	hypothetical protein KGM_09251 [Danaus plexippus]	--	--	--	--	--	--	--	-	-	-
CL1034.Contig2	379	0	0	0	0	hypothetical protein KGM_09251 [Danaus plexippus]	--	--	--	--	--	--	--	-	-	-
CL1035.Contig1	2229	539	13.2161	346	9.0777	CG3862-PA-like protein [Plutella xylostella]	sp|Q9CYF5|WBS16_MOUSE	Williams-Beuren syndrome chromosomal region 16 protein homolog OS=Mus musculus GN=Wbscr16 PE=2 SV=1	ECU04g1500	COG5184	Alpha-tubulin suppressor and related RCC1 domain-containing proteins	mgp:100540700	E3 ubiquitin-protein ligase HERC4 [EC:6.3.2.19]	-	-	-
CL1035.Contig2	1946	37	1.0392	68	2.0435	CG3862-PA-like protein [Plutella xylostella]	sp|Q9CYF5|WBS16_MOUSE	Williams-Beuren syndrome chromosomal region 16 protein homolog OS=Mus musculus GN=Wbscr16 PE=2 SV=1	SPBC557.03c	COG5184	Alpha-tubulin suppressor and related RCC1 domain-containing proteins	dre:794652	RCC1 and BTB domain-containing protein	-	-	-
CL1036.Contig1	1510	26	0.9411	39	1.5104	--	--	--	--	--	--	--	--	-	-	-
CL1036.Contig2	1421	44	1.6923	77	3.1689	--	--	--	--	--	--	--	--	-	-	-
CL1036.Contig3	1299	9	0.3787	11	0.4952	--	--	--	--	--	--	--	--	-	-	-
CL1037.Contig1	470	1	0.1163	49	6.0969	--	--	--	--	--	--	--	--	-	-	-
CL1038.Contig1	586	42	3.9172	74	7.3849	--	--	--	--	--	--	--	--	-	-	-
CL1038.Contig2	536	124	12.6439	96	10.4741	--	--	--	--	--	--	--	--	-	-	-
CL1038.Contig3	302	2	0.3619	43	8.3267	--	--	--	--	--	--	--	--	-	-	-
CL1039.Contig1	1690	277	8.9581	93	3.2182	hypothetical protein KGM_02729 [Danaus plexippus]	--	--	--	--	--	--	--	-	-	-
CL1039.Contig2	478	16	1.8294	38	4.6491	hypothetical protein KGM_02729 [Danaus plexippus]	--	--	--	--	--	--	--	-	-	-
CL104.Contig1	2436	13	0.2917	15	0.3601	putative serine/threonine-protein kinase (LMTK1) [Heliconius melpomene]	sp|Q6ZQP7|YV021_HUMAN	Uncharacterized protein LOC284861 OS=Homo sapiens PE=2 SV=1	DR2133	COG4372	Uncharacterized protein conserved in bacteria with the myosin-like domain	mdo:100010857	serine/arginine repetitive matrix protein 1	GO:0044237//cellular metabolic process;GO:0044238//primary metabolic process	GO:0003824//catalytic activity	-
CL104.Contig2	2407	29	0.6585	30	0.7289	putative serine/threonine-protein kinase (LMTK1) [Heliconius melpomene]	sp|Q6ZQP7|YV021_HUMAN	Uncharacterized protein LOC284861 OS=Homo sapiens PE=2 SV=1	DR2133	COG4372	Uncharacterized protein conserved in bacteria with the myosin-like domain	bta:784123	serine/arginine repetitive matrix protein 1	GO:0044237//cellular metabolic process;GO:0044238//primary metabolic process	GO:0003824//catalytic activity	-
CL104.Contig3	3127	248	4.3346	159	2.9736	putative serine/threonine-protein kinase [Danaus plexippus]	sp|Q6ZQP7|YV021_HUMAN	Uncharacterized protein LOC284861 OS=Homo sapiens PE=2 SV=1	DR2133	COG4372	Uncharacterized protein conserved in bacteria with the myosin-like domain	ptr:456632	serine/arginine repetitive matrix protein 1	-	-	-
CL104.Contig4	730	37	2.7702	0	0	--	--	--	--	--	--	--	--	-	-	-
CL104.Contig5	6025	1293	11.7292	1212	11.764	putative serine/threonine-protein kinase [Danaus plexippus]	sp|Q8IYB3|SRRM1_HUMAN	Serine/arginine repetitive matrix protein 1 OS=Homo sapiens GN=SRRM1 PE=1 SV=2	DR2133	COG4372	Uncharacterized protein conserved in bacteria with the myosin-like domain	oaa:100075123	serine/arginine repetitive matrix protein 2	-	-	-
CL1040.Contig1	224	9	2.1959	0	0	--	--	--	--	--	--	--	--	-	-	-
CL1040.Contig2	734	336	25.0189	307	24.4598	--	--	--	--	--	--	--	--	-	-	-
CL1041.Contig1	786	65	4.5198	3	0.2232	--	--	--	--	--	--	--	--	-	-	-
CL1041.Contig2	807	7	0.4741	30	2.174	--	--	--	--	--	--	--	--	-	-	-
CL1042.Contig1	1499	635	23.1525	1382	53.916	putative apolipoprotein D [Danaus plexippus]	sp|P05090|APOD_HUMAN	Apolipoprotein D OS=Homo sapiens GN=APOD PE=1 SV=1	--	--	--	--	--	-	-	-
CL1042.Contig2	1689	1389	44.9467	3661	126.76	putative apolipoprotein D [Danaus plexippus]	sp|P05090|APOD_HUMAN	Apolipoprotein D OS=Homo sapiens GN=APOD PE=1 SV=1	--	--	--	--	--	-	-	-
CL1042.Contig3	1258	1739	75.5517	3690	171.537	putative apolipoprotein D [Danaus plexippus]	sp|P05090|APOD_HUMAN	Apolipoprotein D OS=Homo sapiens GN=APOD PE=1 SV=1	--	--	--	--	--	-	-	-
CL1042.Contig4	257	3	0.638	4	0.9102	--	--	--	--	--	--	--	--	-	-	-
CL1043.Contig1	293	16	2.9845	4	0.7984	conserved hypothetical protein [Toxoplasma gondii GT1]	--	--	--	--	--	--	--	-	-	-
CL1044.Contig1	3701	892	13.1726	1309	20.6839	putative Cyclic AMP-dependent transcription factor ATF-6 beta [Danaus plexippus]	sp|P29747|CREBA_DROME	Cyclic AMP response element-binding protein A OS=Drosophila melanogaster GN=CrebA PE=1 SV=2	--	--	--	tca:655333	cAMP response element-binding protein 3	GO:0003002//regionalization;GO:0007431//salivary gland development;GO:0045893//positive regulation of transcription, DNA-dependent;GO:0008363//larval chitin-based cuticle development;GO:0006366//transcription from RNA polymerase II promoter	GO:0043565//sequence-specific DNA binding	GO:0005622//intracellular
CL1044.Contig2	2719	5	0.1005	3	0.0645	putative Cyclic AMP-dependent transcription factor ATF-6 beta [Danaus plexippus]	sp|P29747|CREBA_DROME	Cyclic AMP response element-binding protein A OS=Drosophila melanogaster GN=CrebA PE=1 SV=2	--	--	--	tca:655333	cAMP response element-binding protein 3	GO:0003002//regionalization;GO:0007431//salivary gland development;GO:0045893//positive regulation of transcription, DNA-dependent;GO:0008363//larval chitin-based cuticle development;GO:0006366//transcription from RNA polymerase II promoter	GO:0043565//sequence-specific DNA binding	GO:0005622//intracellular
CL1044.Contig3	2687	36	0.7323	113	2.4594	putative Cyclic AMP-dependent transcription factor ATF-6 beta [Danaus plexippus]	sp|P29747|CREBA_DROME	Cyclic AMP response element-binding protein A OS=Drosophila melanogaster GN=CrebA PE=1 SV=2	--	--	--	tca:655333	cAMP response element-binding protein 3	GO:0003002//regionalization;GO:0007431//salivary gland development;GO:0045893//positive regulation of transcription, DNA-dependent;GO:0008363//larval chitin-based cuticle development;GO:0006366//transcription from RNA polymerase II promoter	GO:0043565//sequence-specific DNA binding	GO:0005622//intracellular
CL1044.Contig4	865	12	0.7582	127	8.5862	--	--	--	--	--	--	--	--	-	-	-
CL1045.Contig1	578	0	0	22	2.2259	putative centrin [Danaus plexippus]	sp|P41208|CETN2_HUMAN	Centrin-2 OS=Homo sapiens GN=CETN2 PE=1 SV=1	SPAC3A12.14	COG5126	Ca2+-binding protein (EF-Hand superfamily)	xtr:549903	centrin-2	-	GO:0016491//oxidoreductase activity;GO:1901363;GO:0097159//organic cyclic compound binding	-
CL1045.Contig2	569	0	0	15	1.5417	putative centrin [Danaus plexippus]	sp|P41208|CETN2_HUMAN	Centrin-2 OS=Homo sapiens GN=CETN2 PE=1 SV=1	SPAC3A12.14	COG5126	Ca2+-binding protein (EF-Hand superfamily)	xtr:549903	centrin-2	GO:0006289//nucleotide-excision repair;GO:0000086//G2/M transition of mitotic cell cycle;GO:0032465//regulation of cytokinesis;GO:0007067//mitosis;GO:0007099//centriole replication	GO:0005509//calcium ion binding;GO:0097159//organic cyclic compound binding;GO:0005515//protein binding;GO:1901363	GO:0005829//cytosol;GO:0005814//centriole;GO:0071942//XPC complex
CL1046.Contig1	725	1411	106.369	148	11.9381	unknown secreted protein [Papilio xuthus]	--	--	--	--	--	--	--	-	-	-
CL1046.Contig2	337	2	0.3244	13	2.2559	--	--	--	--	--	--	--	--	-	-	-
CL1047.Contig1	2392	980	22.3919	619	15.1335	putative thymus-specific serine protease [Danaus plexippus]	sp|Q9QXE5|TSSP_MOUSE	Thymus-specific serine protease OS=Mus musculus GN=Prss16 PE=2 SV=1	--	--	--	acs:100559475	protease, serine, 16 (thymus) [EC:3.4.-.-]	-	GO:0008236//serine-type peptidase activity	-
CL1047.Contig2	488	19	2.1279	7	0.8389	--	--	--	--	--	--	--	--	-	-	-
CL1048.Contig1	378	3	0.4338	1	0.1547	hypothetical protein KGM_02071 [Danaus plexippus]	--	--	--	--	--	--	--	-	-	-
CL1048.Contig2	336	2	0.3253	0	0	hypothetical protein KGM_02071 [Danaus plexippus]	--	--	--	--	--	--	--	-	-	-
CL1049.Contig1	1544	2006	71.0082	2760	104.538	--	--	--	--	--	--	--	--	-	-	-
CL1049.Contig2	1767	407	12.5888	311	10.2928	--	--	--	--	--	--	--	--	-	-	-
CL1049.Contig3	864	436	27.5802	538	36.4149	--	--	--	--	--	--	--	--	-	-	-
CL1049.Contig4	1013	37	1.9963	19	1.0969	--	--	--	--	--	--	--	--	-	-	-
CL1049.Contig5	397	75	10.3251	22	3.2407	--	--	--	--	--	--	--	--	-	-	-
CL1049.Contig6	200	6	1.6396	3	0.8772	--	--	--	--	--	--	--	--	-	-	-
CL1049.Contig7	640	47	4.0137	20	1.8275	--	--	--	--	--	--	--	--	-	-	-
CL105.Contig1	451	0	0	0	0	optomotor blind, partial [Neanthes arenaceodentata]	sp|Q24432|OMB_DROME	Optomotor-blind protein OS=Drosophila melanogaster GN=bi PE=1 SV=3	--	--	--	tca:661159	T-box protein 3	GO:0000122//negative regulation of transcription from RNA polymerase II promoter;GO:0015889//cobalamin transport;GO:0035265//organ growth;GO:0001745//compound eye morphogenesis;GO:0006546//glycine catabolic process;GO:0048100//wing disc anterior/posterior pattern formation;GO:0007476//imaginal disc-derived wing morphogenesis;GO:0048066//developmental pigmentation	GO:0031419//cobalamin binding;GO:0003677//DNA binding;GO:0003700//sequence-specific DNA binding transcription factor activity;GO:0004047//aminomethyltransferase activity	GO:0005737//cytoplasm;GO:0005634//nucleus
CL105.Contig2	413	1	0.1323	1	0.1416	optomotor blind, partial [Neanthes arenaceodentata]	sp|Q24432|OMB_DROME	Optomotor-blind protein OS=Drosophila melanogaster GN=bi PE=1 SV=3	--	--	--	tca:661159	T-box protein 3	GO:0000122//negative regulation of transcription from RNA polymerase II promoter;GO:0015889//cobalamin transport;GO:0035265//organ growth;GO:0001745//compound eye morphogenesis;GO:0006546//glycine catabolic process;GO:0048100//wing disc anterior/posterior pattern formation;GO:0007476//imaginal disc-derived wing morphogenesis;GO:0048066//developmental pigmentation	GO:0031419//cobalamin binding;GO:0003677//DNA binding;GO:0003700//sequence-specific DNA binding transcription factor activity;GO:0004047//aminomethyltransferase activity	GO:0005737//cytoplasm;GO:0005634//nucleus
CL105.Contig3	535	1	0.1022	0	0	PREDICTED: hypothetical protein LOC100158703 [Acyrthosiphon pisum]	sp|Q7TST9|TBX3_RAT	T-box transcription factor TBX3 OS=Rattus norvegicus GN=Tbx3 PE=2 SV=1	--	--	--	pon:100437663	T-box protein 2	-	-	-
CL105.Contig4	497	2	0.2199	2	0.2353	PREDICTED: hypothetical protein LOC100158703 [Acyrthosiphon pisum]	sp|Q7TST9|TBX3_RAT	T-box transcription factor TBX3 OS=Rattus norvegicus GN=Tbx3 PE=2 SV=1	--	--	--	pon:100437663	T-box protein 2	-	-	-
CL105.Contig5	1131	19	0.9182	9	0.4654	bifid, isoform D [Drosophila melanogaster] >gi|383293215|gb|AFH07241.1| bifid, isoform D [Drosophila melanogaster]	sp|Q24432|OMB_DROME	Optomotor-blind protein OS=Drosophila melanogaster GN=bi PE=1 SV=3	--	--	--	tca:661159	T-box protein 3	GO:0060596//mammary placode formation;GO:0060021//palate development;GO:0035909//aorta morphogenesis;GO:0042733//embryonic digit morphogenesis;GO:0000122//negative regulation of transcription from RNA polymerase II promoter;GO:0048596//embryonic camera-type eye morphogenesis;GO:0060560//developmental growth involved in morphogenesis;GO:0001745//compound eye morphogenesis;GO:0003256//regulation of…	GO:0005515//protein binding;GO:0003677//DNA binding;GO:0003700//sequence-specific DNA binding transcription factor activity	GO:0005667//transcription factor complex
CL105.Contig6	1215	23	1.0346	8	0.3851	bifid, isoform E [Drosophila melanogaster] >gi|383293216|gb|AFH07242.1| bifid, isoform E [Drosophila melanogaster]	sp|Q24432|OMB_DROME	Optomotor-blind protein OS=Drosophila melanogaster GN=bi PE=1 SV=3	--	--	--	tca:661159	T-box protein 3	GO:0060596//mammary placode formation;GO:0060021//palate development;GO:0035909//aorta morphogenesis;GO:0042733//embryonic digit morphogenesis;GO:0000122//negative regulation of transcription from RNA polymerase II promoter;GO:0048596//embryonic camera-type eye morphogenesis;GO:0060560//developmental growth involved in morphogenesis;GO:0003256//regulation of transcription from RNA polymerase II p…	GO:0005515//protein binding;GO:0003677//DNA binding;GO:0003700//sequence-specific DNA binding transcription factor activity	GO:0005667//transcription factor complex
CL1050.Contig1	1165	49	2.2988	2	0.1004	deoxyribonuclease I [Danaus plexippus]	sp|Q8BTI8|SRRM2_MOUSE	Serine/arginine repetitive matrix protein 2 OS=Mus musculus GN=Srrm2 PE=1 SV=3	DRA0212	COG2377	Predicted molecular chaperone distantly related to HSP70-fold metalloproteases	cfa:100684979	krueppel-like factor 17	-	-	-
CL1050.Contig2	1035	0	0	0	0	deoxyribonuclease I [Danaus plexippus]	sp|Q8BTI8|SRRM2_MOUSE	Serine/arginine repetitive matrix protein 2 OS=Mus musculus GN=Srrm2 PE=1 SV=3	DRA0212	COG2377	Predicted molecular chaperone distantly related to HSP70-fold metalloproteases	cel:F28D9.1	serine/arginine repetitive matrix protein 1	-	-	-
CL1050.Contig3	959	99	5.6421	6	0.3659	deoxyribonuclease I [Danaus plexippus]	sp|Q8BTI8|SRRM2_MOUSE	Serine/arginine repetitive matrix protein 2 OS=Mus musculus GN=Srrm2 PE=1 SV=3	DRA0212	COG2377	Predicted molecular chaperone distantly related to HSP70-fold metalloproteases	cel:F28D9.1	serine/arginine repetitive matrix protein 1	-	-	-
CL1051.Contig1	726	22	1.6562	8	0.6444	arrestin domain containing 4 [Danaus plexippus]	--	--	--	--	--	dgr:Dgri_GH16049	calpain, invertebrate [EC:3.4.22.-]	-	-	-
CL1051.Contig2	477	1	0.1146	1	0.1226	--	--	--	--	--	--	--	--	-	-	-
CL1051.Contig3	841	20	1.2997	37	2.5729	hypothetical protein Y50E8A.g - Caenorhabditis elegans	sp|O93367|TLX3_CHICK	T-cell leukemia homeobox protein 3 OS=Gallus gallus GN=TLX3 PE=2 SV=1	Rv3876	COG0455	ATPases involved in chromosome partitioning	cqu:CpipJ_CPIJ009948	single-minded	-	-	-
CL1052.Contig1	1230	6	0.2666	1	0.0475	regucalcin [Papilio xuthus]	sp|Q6TLF6|RGN_DANRE	Regucalcin OS=Danio rerio GN=rgn PE=2 SV=1	BS_yvrE	COG3386	Gluconolactonase	nvi:100113493	gluconolactonase [EC:3.1.1.17]	GO:0032504//multicellular organism reproduction	-	GO:0005615//extracellular space;GO:0005811//lipid particle
CL1052.Contig2	1138	3	0.1441	10	0.5139	regucalcin [Papilio xuthus]	sp|Q6TLF6|RGN_DANRE	Regucalcin OS=Danio rerio GN=rgn PE=2 SV=1	BS_yvrE	COG3386	Gluconolactonase	nvi:100113493	gluconolactonase [EC:3.1.1.17]	GO:0032504//multicellular organism reproduction	-	GO:0005615//extracellular space;GO:0005811//lipid particle
CL1052.Contig3	916	0	0	6	0.3831	regucalcin [Papilio xuthus]	sp|Q9I923|RGN_CHICK	Regucalcin OS=Gallus gallus GN=RGN PE=2 SV=1	BS_yvrE	COG3386	Gluconolactonase	nvi:100113493	gluconolactonase [EC:3.1.1.17]	GO:0032504//multicellular organism reproduction	-	GO:0005615//extracellular space;GO:0005811//lipid particle
CL1052.Contig4	894	1	0.0611	7	0.4579	regucalcin [Papilio xuthus]	sp|Q9I923|RGN_CHICK	Regucalcin OS=Gallus gallus GN=RGN PE=2 SV=1	BS_yvrE	COG3386	Gluconolactonase	nvi:100113493	gluconolactonase [EC:3.1.1.17]	GO:0032504//multicellular organism reproduction	-	GO:0005615//extracellular space;GO:0005811//lipid particle
CL1053.Contig1	791	1	0.0691	1	0.0739	hypothetical protein KGM_08056 [Danaus plexippus]	--	--	--	--	--	--	--	-	-	-
CL1053.Contig2	591	0	0	2	0.1979	hypothetical protein KGM_08056 [Danaus plexippus]	--	--	--	--	--	--	--	-	-	-
CL1053.Contig3	608	5	0.4495	5	0.4809	hypothetical protein KGM_08056 [Danaus plexippus]	--	--	--	--	--	--	--	-	-	-
CL1053.Contig4	737	1	0.0742	3	0.238	hypothetical protein KGM_08056 [Danaus plexippus]	--	--	--	--	--	--	--	-	-	-
CL1053.Contig5	3651	540	8.0836	253	4.0525	hypothetical protein KGM_08056 [Danaus plexippus]	sp|Q7YZA2|Y7065_DROME	Uncharacterized protein CG7065 OS=Drosophila melanogaster GN=CG7065 PE=1 SV=1	PA2976	COG1530	Ribonucleases G and E	spu:588572	serine/arginine repetitive matrix protein 1	-	-	-
CL1055.Contig1	724	97	7.3225	15	1.2116	RecName: Full=Glutathione S-transferase 1; AltName: Full=GST class-theta >gi|487844|gb|AAA92880.1| glutathione S-transferase [Manduca sexta]	sp|P46430|GSTT1_MANSE	Glutathione S-transferase 1 OS=Manduca sexta GN=GST1 PE=2 SV=1	alr4570	COG0625	Glutathione S-transferase	dgr:Dgri_GH15974	glutathione S-transferase [EC:2.5.1.18]	GO:0006749//glutathione metabolic process	GO:0004364//glutathione transferase activity	-
CL1055.Contig2	802	636	43.3419	137	9.9898	RecName: Full=Glutathione S-transferase 1; AltName: Full=GST class-theta >gi|487844|gb|AAA92880.1| glutathione S-transferase [Manduca sexta]	sp|P46430|GSTT1_MANSE	Glutathione S-transferase 1 OS=Manduca sexta GN=GST1 PE=2 SV=1	alr4570	COG0625	Glutathione S-transferase	dpe:Dper_GL17771	glutathione S-transferase [EC:2.5.1.18]	-	GO:0016740//transferase activity	-
CL1056.Contig1	343	18	2.8682	6	1.023	--	--	--	--	--	--	--	--	-	-	-
CL1056.Contig2	286	0	0	7	1.4313	--	--	--	--	--	--	--	--	-	-	-
CL1057.Contig10	2429	8	0.18	4	0.0963	putative stromal antigen [Danaus plexippus]	sp|Q9DGN0|STAG2_XENLA	Cohesin subunit SA-2 OS=Xenopus laevis GN=stag2 PE=1 SV=1	SPAC140.02	COG0724	RNA-binding proteins (RRM domain)	tca:655276	cohesin complex subunit SA-1/2	-	-	-
CL1057.Contig11	1710	0	0	0	0	hypothetical protein KGM_06112 [Danaus plexippus]	sp|O55035|PPIG_RAT	Peptidyl-prolyl cis-trans isomerase G OS=Rattus norvegicus GN=Ppig PE=1 SV=2	SPAC140.02	COG0724	RNA-binding proteins (RRM domain)	ecb:100052595	peptidyl-prolyl isomerase G (cyclophilin G) [EC:5.2.1.8]	-	-	-
CL1057.Contig12	2655	4	0.0823	0	0	putative stromal antigen [Danaus plexippus]	sp|Q9DGN0|STAG2_XENLA	Cohesin subunit SA-2 OS=Xenopus laevis GN=stag2 PE=1 SV=1	SPAC140.02	COG0724	RNA-binding proteins (RRM domain)	tca:655276	cohesin complex subunit SA-1/2	-	-	-
CL1057.Contig13	2898	3	0.0566	0	0	putative stromal antigen [Danaus plexippus]	sp|Q9DGN0|STAG2_XENLA	Cohesin subunit SA-2 OS=Xenopus laevis GN=stag2 PE=1 SV=1	SPAC140.02	COG0724	RNA-binding proteins (RRM domain)	tca:655276	cohesin complex subunit SA-1/2	-	-	-
CL1057.Contig14	2672	3	0.0614	0	0	putative stromal antigen [Danaus plexippus]	sp|Q9DGN0|STAG2_XENLA	Cohesin subunit SA-2 OS=Xenopus laevis GN=stag2 PE=1 SV=1	SPAC140.02	COG0724	RNA-binding proteins (RRM domain)	tca:655276	cohesin complex subunit SA-1/2	-	-	-
CL1057.Contig1	2444	4	0.0895	1	0.0239	putative stromal antigen [Danaus plexippus]	sp|Q9DGN0|STAG2_XENLA	Cohesin subunit SA-2 OS=Xenopus laevis GN=stag2 PE=1 SV=1	SPAC140.02	COG0724	RNA-binding proteins (RRM domain)	tca:655276	cohesin complex subunit SA-1/2	-	-	-
CL1057.Contig2	2902	3	0.0565	0	0	putative stromal antigen [Danaus plexippus]	sp|Q9DGN0|STAG2_XENLA	Cohesin subunit SA-2 OS=Xenopus laevis GN=stag2 PE=1 SV=1	SPAC140.02	COG0724	RNA-binding proteins (RRM domain)	tca:655276	cohesin complex subunit SA-1/2	-	-	-
CL1057.Contig3	3066	42	0.7487	52	0.9918	putative stromal antigen [Danaus plexippus]	sp|Q9DGN0|STAG2_XENLA	Cohesin subunit SA-2 OS=Xenopus laevis GN=stag2 PE=1 SV=1	SPAC140.02	COG0724	RNA-binding proteins (RRM domain)	aag:AaeL_AAEL004289	cohesin complex subunit SA-1/2	-	-	-
CL1057.Contig4	1127	4	0.194	3	0.1557	hypothetical protein KGM_06112 [Danaus plexippus]	sp|Q9D0F4|NKAP_MOUSE	NF-kappa-B-activating protein OS=Mus musculus GN=Nkap PE=1 SV=1	SPAC140.02	COG0724	RNA-binding proteins (RRM domain)	xla:447536	splicing factor, arginine/serine-rich 18	-	-	-
CL1057.Contig5	1088	2	0.1005	1	0.0538	hypothetical protein KGM_06112 [Danaus plexippus]	sp|Q9D0F4|NKAP_MOUSE	NF-kappa-B-activating protein OS=Mus musculus GN=Nkap PE=1 SV=1	SPAC140.02	COG0724	RNA-binding proteins (RRM domain)	xla:447536	splicing factor, arginine/serine-rich 18	GO:0000003//reproduction;GO:0006355//regulation of transcription, DNA-dependent;GO:0002521//leukocyte differentiation;GO:0048523//negative regulation of cellular process	GO:0003676//nucleic acid binding	-
CL1057.Contig6	884	3	0.1855	1	0.0662	hypothetical protein KGM_06112 [Danaus plexippus]	sp|A2AJT4|PNISR_MOUSE	Arginine/serine-rich protein PNISR OS=Mus musculus GN=Pnisr PE=1 SV=1	SPAC140.02	COG0724	RNA-binding proteins (RRM domain)	ame:726190	splicing factor, arginine/serine-rich 18	-	-	-
CL1057.Contig7	845	2	0.1294	0	0	hypothetical protein KGM_06112 [Danaus plexippus]	sp|Q8TF01|PNISR_HUMAN	Arginine/serine-rich protein PNISR OS=Homo sapiens GN=PNISR PE=1 SV=2	SPAC140.02	COG0724	RNA-binding proteins (RRM domain)	ame:726190	splicing factor, arginine/serine-rich 18	-	-	-
CL1057.Contig8	1217	6	0.2695	0	0	putative stromal antigen [Danaus plexippus]	sp|Q9DGN0|STAG2_XENLA	Cohesin subunit SA-2 OS=Xenopus laevis GN=stag2 PE=1 SV=1	DR2133	COG4372	Uncharacterized protein conserved in bacteria with the myosin-like domain	tca:655276	cohesin complex subunit SA-1/2	-	-	-
CL1057.Contig9	1460	7	0.262	0	0	putative stromal antigen [Danaus plexippus]	sp|Q9DGN0|STAG2_XENLA	Cohesin subunit SA-2 OS=Xenopus laevis GN=stag2 PE=1 SV=1	DR2133	COG4372	Uncharacterized protein conserved in bacteria with the myosin-like domain	tca:655276	cohesin complex subunit SA-1/2	-	-	-
CL1058.Contig1	1059	8721	450.086	2617	144.517	imaginal disk growth factor [Bombyx mori]	sp|Q9GV28|IDGFL_BOMMO	Chitinase-like protein EN03 OS=Bombyx mori GN=EN03 PE=1 SV=1	BH0916_1	COG3325	Chitinase	ame:412273	chitinase [EC:3.2.1.14]	GO:0005975//carbohydrate metabolic process;GO:0006032//chitin catabolic process	GO:0004568//chitinase activity;GO:0043169//cation binding	GO:0005576//extracellular region
CL1058.Contig2	1869	41148	1203.27	26527	830.023	hemocyte aggregation inhibitor protein precursor [Manduca sexta]	sp|Q9GV28|IDGFL_BOMMO	Chitinase-like protein EN03 OS=Bombyx mori GN=EN03 PE=1 SV=1	BH0916_1	COG3325	Chitinase	dwi:Dwil_GK14769	chitinase [EC:3.2.1.14]	GO:0005975//carbohydrate metabolic process;GO:0006032//chitin catabolic process	GO:0004568//chitinase activity;GO:0043169//cation binding	GO:0005576//extracellular region
CL1059.Contig1	1179	118	5.4701	105	5.2082	--	--	--	--	--	--	--	--	-	-	-
CL1059.Contig2	1017	122	6.5564	111	6.3828	--	--	--	--	--	--	--	--	-	-	-
CL1059.Contig3	1141	109	5.2211	148	7.5856	--	--	--	--	--	--	--	--	-	-	-
CL1059.Contig4	2218	744	18.3331	717	18.9047	--	--	--	--	--	--	--	--	-	-	-
CL1059.Contig5	1140	203	9.7323	221	11.337	--	--	--	--	--	--	--	--	-	-	-
CL1059.Contig6	817	251	16.791	101	7.2295	--	--	--	--	--	--	--	--	-	-	-
CL1059.Contig7	947	245	14.1397	92	5.6813	--	--	--	--	--	--	--	--	-	-	-
CL1059.Contig8	330	29	4.803	0	0	--	--	--	--	--	--	--	--	-	-	-
CL1059.Contig9	307	93	16.5565	7	1.3334	--	--	--	--	--	--	--	--	-	-	-
CL106.Contig1	1417	3421	131.95	1751	72.2649	C-type lectin 21 [Danaus plexippus]	sp|P26305|LPSBP_PERAM	Hemolymph lipopolysaccharide-binding protein OS=Periplaneta americana PE=1 SV=1	--	--	--	nve:NEMVE_v1g238062	mannose receptor, C type	-	-	-
CL106.Contig2	1193	38	1.7409	34	1.6667	C-type lectin 21 precursor [Bombyx mori] >gi|4469126|emb|CAB38429.1| lipopolysaccharide binding protein [Bombyx mori]	sp|P26305|LPSBP_PERAM	Hemolymph lipopolysaccharide-binding protein OS=Periplaneta americana PE=1 SV=1	--	--	--	nve:NEMVE_v1g238062	mannose receptor, C type	-	-	-
CL106.Contig3	1408	2855	110.823	3198	132.827	C-type lectin 21 precursor [Bombyx mori] >gi|4469126|emb|CAB38429.1| lipopolysaccharide binding protein [Bombyx mori]	sp|P26305|LPSBP_PERAM	Hemolymph lipopolysaccharide-binding protein OS=Periplaneta americana PE=1 SV=1	--	--	--	nve:NEMVE_v1g238062	mannose receptor, C type	-	-	-
CL1060.Contig1	245	7	1.5616	4	0.9548	--	--	--	--	--	--	--	--	-	-	-
CL1060.Contig2	228	5	1.1986	1	0.2565	--	--	--	--	--	--	--	--	-	-	-
CL1061.Contig1	458	16	1.9093	29	3.7029	--	--	--	--	--	--	--	--	-	-	-
CL1061.Contig2	625	70	6.1213	36	3.3685	--	--	--	--	--	--	--	--	-	-	-
CL1062.Contig1	1590	1174	40.3549	1058	38.9134	hypothetical protein KGM_11146 [Danaus plexippus]	sp|Q9R064|GORS2_RAT	Golgi reassembly-stacking protein 2 OS=Rattus norvegicus GN=Gorasp2 PE=1 SV=3	SPAC1D4.02c	COG5233	Peripheral Golgi membrane protein	tgu:100231590	enabled	-	-	-
CL1062.Contig2	685	9	0.7181	12	1.0245	hypothetical protein KGM_11146 [Danaus plexippus]	sp|Q9R064|GORS2_RAT	Golgi reassembly-stacking protein 2 OS=Rattus norvegicus GN=Gorasp2 PE=1 SV=3	SPAC1D4.02c	COG5233	Peripheral Golgi membrane protein	--	--	GO:0007165//signal transduction	GO:0005102//receptor binding	-
CL1063.Contig1	219	1	0.2496	1	0.267	--	--	--	--	--	--	--	--	-	-	-
CL1063.Contig2	262	43	8.97	22	4.9106	--	--	--	--	--	--	--	--	-	-	-
CL1064.Contig1	276	5	0.9901	0	0	hypothetical protein KGM_08794 [Danaus plexippus]	sp|Q5R5X9|SMYD4_PONAB	SET and MYND domain-containing protein 4 OS=Pongo abelii GN=SMYD4 PE=2 SV=1	--	--	--	isc:IscW_ISCW000409	SET and MYND domain-containing protein	-	-	-
CL1065.Contig1	448	16	1.9519	91	11.8789	--	--	--	--	--	--	--	--	-	-	-
CL1065.Contig2	271	50	10.0838	43	9.2792	--	--	--	--	--	--	--	--	-	-	-
CL1065.Contig3	458	70	8.3533	40	5.1075	--	--	--	--	--	--	--	--	-	-	-
CL1066.Contig1	3824	910	13.0061	470	7.1877	--	--	--	--	--	--	--	--	-	-	-
CL1066.Contig2	588	17	1.5801	6	0.5967	--	--	--	--	--	--	--	--	-	-	-
CL1066.Contig3	509	45	4.8319	8	0.9191	--	--	--	--	--	--	--	--	-	-	-
CL1067.Contig1	537	46	4.6818	54	5.8807	--	--	--	--	--	--	--	--	-	-	-
CL1067.Contig2	271	8	1.6134	0	0	--	--	--	--	--	--	--	--	-	-	-
CL1068.Contig1	11743	4163	19.3755	2306	11.484	retrovirus-related Pol polyprotein from transposon TNT 1-94 [Trichinella spiralis] >gi|316974460|gb|EFV57947.1| retrovirus-related Pol polyprotein from transposon TNT 1-94 [Trichinella spiralis]	sp|P04146|COPIA_DROME	Copia protein OS=Drosophila melanogaster GN=GIP PE=1 SV=3	--	--	--	acs:100566687	ATP-binding cassette, subfamily B (MDR/TAP), member 1	-	-	-
CL1068.Contig2	1658	78	2.5712	73	2.5748	retrovirus-related Pol polyprotein from transposon TNT 1-94 [Trichinella spiralis] >gi|316974460|gb|EFV57947.1| retrovirus-related Pol polyprotein from transposon TNT 1-94 [Trichinella spiralis]	sp|P04146|COPIA_DROME	Copia protein OS=Drosophila melanogaster GN=GIP PE=1 SV=3	--	--	--	nvi:100122749	BTB/POZ domain-containing adapter for CUL3-mediated RhoA degradation protein	-	-	-
CL1069.Contig1	257	18	3.8279	35	7.9643	--	--	--	--	--	--	--	--	-	-	-
CL1069.Contig2	324	43	7.2535	25	4.5124	--	--	--	--	--	--	--	--	-	-	-
CL107.Contig1	254	1	0.2152	0	0	--	--	--	--	--	--	--	--	-	-	-
CL107.Contig2	255	2	0.4287	2	0.4587	--	--	--	--	--	--	--	--	-	-	-
CL1070.Contig1	1579	113	3.9113	67	2.4814	hypothetical protein KGM_22208 [Danaus plexippus]	sp|Q8C1Y8|CCZ1_MOUSE	Vacuolar fusion protein CCZ1 homolog OS=Mus musculus GN=Ccz1 PE=1 SV=1	--	--	--	tsp:Tsp_02024	unc51-like kinase [EC:2.7.11.1]	-	-	-
CL1070.Contig2	466	0	0	3	0.3765	hypothetical protein KGM_22208 [Danaus plexippus]	sp|Q28HU2|CCZ1_XENTR	Vacuolar fusion protein CCZ1 homolog OS=Xenopus tropicalis GN=ccz1 PE=2 SV=1	--	--	--	--	--	-	-	-
CL1070.Contig3	440	0	0	2	0.2658	hypothetical protein KGM_22208 [Danaus plexippus]	sp|Q28HU2|CCZ1_XENTR	Vacuolar fusion protein CCZ1 homolog OS=Xenopus tropicalis GN=ccz1 PE=2 SV=1	--	--	--	--	--	-	-	-
CL1071.Contig1	1006	18	0.9779	11	0.6394	hypothetical protein KGM_03691 [Danaus plexippus]	sp|Q1JP73|CI064_BOVIN	UPF0553 protein C9orf64 homolog OS=Bos taurus PE=2 SV=1	--	--	--	--	--	-	-	-
CL1071.Contig2	947	4	0.2309	2	0.1235	hypothetical protein KGM_03691 [Danaus plexippus]	sp|Q1JP73|CI064_BOVIN	UPF0553 protein C9orf64 homolog OS=Bos taurus PE=2 SV=1	--	--	--	--	--	-	-	-
CL1071.Contig3	830	1	0.0658	2	0.1409	hypothetical protein KGM_03691 [Danaus plexippus]	sp|Q1JP73|CI064_BOVIN	UPF0553 protein C9orf64 homolog OS=Bos taurus PE=2 SV=1	--	--	--	--	--	-	-	-
CL1071.Contig4	680	5	0.4019	8	0.688	hypothetical protein KGM_03691 [Danaus plexippus]	sp|Q1JP73|CI064_BOVIN	UPF0553 protein C9orf64 homolog OS=Bos taurus PE=2 SV=1	--	--	--	--	--	-	-	-
CL1072.Contig1	1168	27	1.2634	104	5.2072	hypothetical protein KGM_17780 [Danaus plexippus]	sp|Q9UL16|CCD19_HUMAN	Coiled-coil domain-containing protein 19, mitochondrial OS=Homo sapiens GN=CCDC19 PE=1 SV=2	VC1837	COG3064	Membrane protein involved in colicin uptake	oaa:100075123	serine/arginine repetitive matrix protein 2	-	-	-
CL1073.Contig1	279	10	1.9589	1	0.2096	--	--	--	--	--	--	--	--	-	-	-
CL1073.Contig2	265	10	2.0624	0	0	--	--	--	--	--	--	--	--	-	-	-
CL1074.Contig1	422	3	0.3885	10	1.3858	--	--	--	--	--	--	--	--	-	-	-
CL1074.Contig2	1276	102	4.3689	35	1.6041	--	--	--	--	--	--	--	--	-	-	-
CL1075.Contig1	1810	326	9.8438	142	4.588	PREDICTED: similar to ran gtpase-activating protein [Tribolium castaneum] >gi|270003723|gb|EFA00171.1| hypothetical protein TcasGA2_TC002993 [Tribolium castaneum]	sp|O13066|RAGP1_XENLA	Ran GTPase-activating protein 1 OS=Xenopus laevis GN=rangap1 PE=2 SV=1	SPAC22E12.07	COG5238	Ran GTPase-activating protein (RanGAP) involved in mRNA processing and transport	tca:659231	Ran GTPase-activating protein 1	-	-	-
CL1075.Contig2	1088	36	1.8084	18	0.9675	PREDICTED: similar to ran gtpase-activating protein [Tribolium castaneum] >gi|270003723|gb|EFA00171.1| hypothetical protein TcasGA2_TC002993 [Tribolium castaneum]	sp|O13066|RAGP1_XENLA	Ran GTPase-activating protein 1 OS=Xenopus laevis GN=rangap1 PE=2 SV=1	SPAC22E12.07	COG5238	Ran GTPase-activating protein (RanGAP) involved in mRNA processing and transport	tca:659231	Ran GTPase-activating protein 1	GO:0050794//regulation of cellular process	-	-
CL1076.Contig1	604	0	0	30	2.9047	proteasome 28kD subunit 1 [Papilio xuthus]	sp|Q9PTW9|PSA7_CARAU	Proteasome subunit alpha type-7 OS=Carassius auratus GN=psma7 PE=2 SV=1	PH1553	COG0638	20S proteasome, alpha and beta subunits	nvi:100116414	20S proteasome subunit alpha 4 [EC:3.4.25.1]	GO:0006511//ubiquitin-dependent protein catabolic process	GO:0004298//threonine-type endopeptidase activity	GO:0005737//cytoplasm;GO:0019773//proteasome core complex, alpha-subunit complex;GO:0005634//nucleus
CL1076.Contig2	446	1	0.1225	9	1.1801	unknown [Dendroctonus ponderosae]	sp|Q9PTW9|PSA7_CARAU	Proteasome subunit alpha type-7 OS=Carassius auratus GN=psma7 PE=2 SV=1	AF0490	COG0638	20S proteasome, alpha and beta subunits	tca:657572	20S proteasome subunit alpha 4 [EC:3.4.25.1]	GO:0006511//ubiquitin-dependent protein catabolic process	GO:0004298//threonine-type endopeptidase activity	GO:0005737//cytoplasm;GO:0019773//proteasome core complex, alpha-subunit complex;GO:0005634//nucleus
CL1077.Contig1	358	72	10.9919	8	1.3068	--	--	--	--	--	--	--	--	-	-	-
CL1077.Contig2	483	33	3.7342	17	2.0583	--	--	--	--	--	--	--	--	-	-	-
CL1078.Contig1	561	84	8.1835	42	4.3782	--	--	--	--	--	--	--	--	-	-	-
CL1079.Contig1	385	15	2.1294	17	2.5823	--	--	--	--	--	--	--	--	-	-	-
CL108.Contig1	1245	185	8.1213	180	8.455	G protein alpha subunit 73B-like protein [Bombyx mori] >gi|217069564|gb|ACJ83251.1| G protein alpha subunit Galpha73B [Bombyx mori]	sp|Q05337|GNAF_DROME	Guanine nucleotide-binding protein G(f) subunit alpha OS=Drosophila melanogaster GN=Galpha73B PE=2 SV=1	--	--	--	tca:659332	guanine nucleotide-binding protein subunit alpha, other	GO:0007498//mesoderm development;GO:0035208//positive regulation of hemocyte proliferation;GO:0007186//G-protein coupled receptor signaling pathway	GO:0004871//signal transducer activity;GO:0005525//GTP binding	-
CL108.Contig2	1074	153	7.786	20	1.089	G protein alpha subunit 73B-like protein [Bombyx mori] >gi|217069564|gb|ACJ83251.1| G protein alpha subunit Galpha73B [Bombyx mori]	sp|Q05337|GNAF_DROME	Guanine nucleotide-binding protein G(f) subunit alpha OS=Drosophila melanogaster GN=Galpha73B PE=2 SV=1	--	--	--	tca:659332	guanine nucleotide-binding protein subunit alpha, other	GO:0007191//adenylate cyclase-activating dopamine receptor signaling pathway;GO:0001894//tissue homeostasis;GO:0051049//regulation of transport;GO:0031325//positive regulation of cellular metabolic process;GO:0035208//positive regulation of hemocyte proliferation;GO:0007498//mesoderm development;GO:0031326;GO:0045669//positive regulation of osteoblast differentiation;GO:0043588//skin development;…	GO:0004871//signal transducer activity;GO:0005525//GTP binding;GO:0001664//G-protein coupled receptor binding;GO:0003924//GTPase activity	GO:0031982//vesicle;GO:0005834//heterotrimeric G-protein complex;GO:0043231//intracellular membrane-bounded organelle;GO:0030425//dendrite;GO:0044444//cytoplasmic part
CL108.Contig3	979	166	9.2672	34	2.031	G protein alpha subunit 73B-like protein [Bombyx mori] >gi|217069564|gb|ACJ83251.1| G protein alpha subunit Galpha73B [Bombyx mori]	sp|Q05337|GNAF_DROME	Guanine nucleotide-binding protein G(f) subunit alpha OS=Drosophila melanogaster GN=Galpha73B PE=2 SV=1	--	--	--	aga:AgaP_AGAP006521	guanine nucleotide-binding protein subunit alpha, other	GO:0007498//mesoderm development;GO:0035208//positive regulation of hemocyte proliferation;GO:0007186//G-protein coupled receptor signaling pathway	GO:0004871//signal transducer activity;GO:0005525//GTP binding	-
CL108.Contig4	810	2	0.1349	3	0.2166	G protein alpha subunit 73B-like protein [Bombyx mori] >gi|217069564|gb|ACJ83251.1| G protein alpha subunit Galpha73B [Bombyx mori]	sp|Q05337|GNAF_DROME	Guanine nucleotide-binding protein G(f) subunit alpha OS=Drosophila melanogaster GN=Galpha73B PE=2 SV=1	--	--	--	tca:659332	guanine nucleotide-binding protein subunit alpha, other	GO:0007498//mesoderm development;GO:0035208//positive regulation of hemocyte proliferation;GO:0007186//G-protein coupled receptor signaling pathway	GO:0004871//signal transducer activity;GO:0003924//GTPase activity;GO:0005525//GTP binding	GO:0005834//heterotrimeric G-protein complex
CL1080.Contig1	1415	556	21.4755	926	38.2706	glycerophosphoryl diester phosphodiesterase [Danaus plexippus]	sp|Q9HCC8|GDPD2_HUMAN	Glycerophosphoinositol inositolphosphodiesterase GDPD2 OS=Homo sapiens GN=GDPD2 PE=2 SV=1	PA0347	COG0584	Glycerophosphoryl diester phosphodiesterase	cin:100183504	glycerophosphoryl diester phosphodiesterase [EC:3.1.4.46]	GO:0006071//glycerol metabolic process;GO:0006629//lipid metabolic process	GO:0008889//glycerophosphodiester phosphodiesterase activity	-
CL1080.Contig2	541	5	0.5051	69	7.4587	glycerophosphoryl diester phosphodiesterase [Danaus plexippus]	sp|Q8WTR4|GDPD5_HUMAN	Glycerophosphodiester phosphodiesterase domain-containing protein 5 OS=Homo sapiens GN=GDPD5 PE=2 SV=2	PA0347	COG0584	Glycerophosphoryl diester phosphodiesterase	cin:100183504	glycerophosphoryl diester phosphodiesterase [EC:3.1.4.46]	GO:0006071//glycerol metabolic process;GO:0006629//lipid metabolic process	GO:0008889//glycerophosphodiester phosphodiesterase activity	-
CL1081.Contig1	2470	566	12.524	507	12.0039	hypothetical protein KGM_21586 [Danaus plexippus]	sp|Q8CH36|S36A4_MOUSE	Proton-coupled amino acid transporter 4 OS=Mus musculus GN=Slc36a4 PE=2 SV=1	YNL101w	COG0814	Amino acid permeases	ame:410741	solute carrier family 36 (proton-coupled amino acid transporter)	-	-	GO:0016021//integral to membrane
CL1081.Contig2	3330	86	1.4115	115	2.0196	hypothetical protein KGM_21586 [Danaus plexippus]	sp|Q8CH36|S36A4_MOUSE	Proton-coupled amino acid transporter 4 OS=Mus musculus GN=Slc36a4 PE=2 SV=1	YNL101w	COG0814	Amino acid permeases	ame:410741	solute carrier family 36 (proton-coupled amino acid transporter)	-	-	GO:0016021//integral to membrane
CL1081.Contig3	2847	18	0.3455	52	1.0681	hypothetical protein KGM_21586 [Danaus plexippus]	sp|Q8CH36|S36A4_MOUSE	Proton-coupled amino acid transporter 4 OS=Mus musculus GN=Slc36a4 PE=2 SV=1	YNL101w	COG0814	Amino acid permeases	ame:410741	solute carrier family 36 (proton-coupled amino acid transporter)	-	-	GO:0016021//integral to membrane
CL1082.Contig1	541	2	0.202	31	3.351	--	--	--	--	--	--	--	--	-	-	-
CL1082.Contig2	849	43	2.7681	1	0.0689	--	--	--	--	--	--	--	--	-	-	-
CL1082.Contig3	434	6	0.7556	1	0.1347	--	--	--	--	--	--	--	--	-	-	-
CL1082.Contig4	278	0	0	12	2.5243	--	--	--	--	--	--	--	--	-	-	-
CL1082.Contig5	239	14	3.2015	0	0	--	--	--	--	--	--	--	--	-	-	-
CL1083.Contig1	2102	454	11.8045	306	8.5133	putative sulfate transporter [Danaus plexippus]	sp|Q86WA9|S2611_HUMAN	Sodium-independent sulfate anion transporter OS=Homo sapiens GN=SLC26A11 PE=1 SV=2	SPAC869.05c	COG0659	Sulfate permease and related transporters (MFS superfamily)	cqu:CpipJ_CPIJ000613	solute carrier family 26 (sodium-independent sulfate anion transporter), member 11	-	-	-
CL1083.Contig2	662	27	2.2291	15	1.3251	--	--	--	--	--	--	--	--	-	-	-
CL1084.Contig1	430	17	2.1608	10	1.36	--	--	--	--	--	--	--	--	-	-	-
CL1084.Contig2	457	17	2.0331	9	1.1517	--	--	--	--	--	--	--	--	-	-	-
CL1085.Contig1	1505	136	4.9389	137	5.3235	hypothetical protein KGM_22522 [Danaus plexippus]	sp|Q8IY33|MILK2_HUMAN	MICAL-like protein 2 OS=Homo sapiens GN=MICALL2 PE=1 SV=1	SPAC15A10.08	COG5069	Ca2+-binding actin-bundling protein fimbrin/plastin (EF-Hand superfamily)	xtr:100486199	spectrin beta	-	-	-
CL1085.Contig2	201	2	0.5438	0	0	--	--	--	--	--	--	--	--	-	-	-
CL1086.Contig1	4060	306	4.1193	113	1.6277	putative VAMP-associated protein [Danaus plexippus]	sp|Q5R601|VAPA_PONAB	Vesicle-associated membrane protein-associated protein A OS=Pongo abelii GN=VAPA PE=2 SV=2	SPBC16G5.05c	COG5066	VAMP-associated protein involved in inositol metabolism	pon:100173641	vesicle-associated membrane protein-associated protein A	-	-	-
CL1086.Contig2	6603	1910	15.8095	1715	15.1892	putative VAMP-associated protein [Danaus plexippus]	sp|Q5R601|VAPA_PONAB	Vesicle-associated membrane protein-associated protein A OS=Pongo abelii GN=VAPA PE=2 SV=2	SPBC16G5.05c	COG5066	VAMP-associated protein involved in inositol metabolism	hsa:9218	vesicle-associated membrane protein-associated protein A	-	-	-
CL1086.Contig3	946	160	9.2439	250	15.4547	--	--	--	--	--	--	--	--	-	-	-
CL1087.Contig1	1069	14	0.7158	194	10.6129	hypothetical protein KGM_13024 [Danaus plexippus]	--	--	--	--	--	--	--	-	-	-
CL1087.Contig2	1010	430	23.2687	227	13.1436	hypothetical protein KGM_13024 [Danaus plexippus]	--	--	--	--	--	--	--	-	-	-
CL1088.Contig1	1311	220	9.1716	491	21.9023	hypothetical protein KGM_08852 [Danaus plexippus]	sp|Q9V4Z9|LINES_DROME	Protein lines OS=Drosophila melanogaster GN=lin PE=1 SV=1	--	--	--	--	--	GO:0016199//axon midline choice point recognition;GO:0016204//determination of muscle attachment site;GO:0035220//wing disc development;GO:0008544//epidermis development;GO:0007613//memory;GO:0008355//olfactory learning;GO:0007442//hindgut morphogenesis;GO:0007440//foregut morphogenesis;GO:0007482//haltere development;GO:0007362//terminal region determination;GO:0008293//torso signaling pathway;G…	GO:0003824//catalytic activity;GO:0017147//Wnt-protein binding	GO:0005737//cytoplasm;GO:0005634//nucleus
CL1088.Contig2	436	8	1.0028	7	0.9389	hypothetical protein KGM_08852 [Danaus plexippus]	--	--	--	--	--	--	--	-	-	-
CL1089.Contig1	1055	239	12.3814	93	5.1552	--	--	--	--	--	--	--	--	-	-	-
CL1089.Contig2	1327	196	8.0725	88	3.8781	--	--	--	--	--	--	--	--	-	-	-
CL1089.Contig3	562	46	4.4735	18	1.873	--	--	--	--	--	--	--	--	-	-	-
CL1089.Contig4	528	176	18.2181	35	3.8765	--	--	--	--	--	--	--	--	-	-	-
CL109.Contig1	225	5	1.2145	9	2.3392	--	--	--	--	--	--	--	--	-	-	-
CL1090.Contig1	1039	6402	336.764	5216	293.585	Chain A, The Human Nucleosome Structure Containing The Histone Variant H3.3 >gi|334359129|pdb|3AV2|E Chain E, The Human Nucleosome Structure Containing The Histone Variant H3.3	sp|Q6P823|H33_XENTR	Histone H3.3 OS=Xenopus tropicalis GN=TGas113e22.1 PE=1 SV=3	SPBC1105.11c	COG2036	Histones H3 and H4	nvi:100117018	histone H3	GO:0008340//determination of adult lifespan;GO:0008360//regulation of cell shape;GO:0001649//osteoblast differentiation;GO:0006974//response to DNA damage stimulus;GO:0007155//cell adhesion;GO:0040010//positive regulation of growth rate;GO:0007420//brain development;GO:0009792//embryo development ending in birth or egg hatching;GO:0007596//blood coagulation;GO:0002119//nematode larval development…	GO:0046982//protein heterodimerization activity;GO:0003677//DNA binding	GO:0005654//nucleoplasm;GO:0005700//polytene chromosome;GO:0005576//extracellular region;GO:0000786//nucleosome;GO:0001740//Barr body
CL1090.Contig2	481	48	5.4541	53	6.4438	hypothetical protein NEMVEDRAFT_v1g148952 [Nematostella vectensis] >gi|156204663|gb|EDO28057.1| predicted protein [Nematostella vectensis]	sp|P84239|H3_URECA	Histone H3 OS=Urechis caupo PE=1 SV=2	SPBC1105.11c	COG2036	Histones H3 and H4	nve:NEMVE_v1g148952	histone H3	GO:0006334//nucleosome assembly	GO:0003677//DNA binding	GO:0000786//nucleosome;GO:0005634//nucleus
CL1091.Contig1	792	13	0.8971	34	2.5105	egalitarian [Danaus plexippus]	sp|P98088|MUC5A_HUMAN	Mucin-5AC (Fragments) OS=Homo sapiens GN=MUC5AC PE=1 SV=3	--	--	--	aag:AaeL_AAEL009891	splicing factor, arginine/serine-rich 17	GO:0006139//nucleobase-containing compound metabolic process	GO:0003676//nucleic acid binding;GO:0008408//3'-5' exonuclease activity	GO:0005622//intracellular
CL1091.Contig2	1045	65	3.3996	55	3.0779	egalitarian [Danaus plexippus]	sp|A8MUU9|YV023_HUMAN	Putative uncharacterized protein ENSP00000383309 OS=Homo sapiens PE=5 SV=3	--	--	--	--	--	GO:0006139//nucleobase-containing compound metabolic process	GO:0003676//nucleic acid binding;GO:0008408//3'-5' exonuclease activity	GO:0005622//intracellular
CL1092.Contig1	630	444	38.5183	326	30.2613	--	--	--	--	--	--	--	--	-	-	-
CL1092.Contig2	1066	1102	56.5001	1237	67.8615	unknown unsecreted protein [Papilio xuthus]	--	--	--	--	--	--	--	-	-	-
CL1092.Contig3	340	3	0.4822	28	4.816	--	--	--	--	--	--	--	--	-	-	-
CL1092.Contig4	459	181	21.5522	216	27.5202	--	--	--	--	--	--	--	--	-	-	-
CL1093.Contig1	495	6	0.6625	0	0	--	--	--	--	--	--	--	--	-	-	-
CL1093.Contig2	585	12	1.1211	0	0	--	--	--	--	--	--	--	--	-	-	-
CL1093.Contig3	1916	1061	30.2653	631	19.2595	--	--	--	--	--	--	--	--	-	-	-
CL1094.Contig1	1994	71	1.9461	298	8.7398	hypothetical protein KGM_12495 [Danaus plexippus]	--	--	--	--	--	--	--	-	-	-
CL1094.Contig2	211	1	0.259	18	4.9889	--	--	--	--	--	--	--	--	-	-	-
CL1095.Contig1	678	41	3.3051	56	4.8302	--	--	--	--	--	--	--	--	-	-	-
CL1095.Contig2	275	14	2.7824	2	0.4253	--	--	--	--	--	--	--	--	-	-	-
CL1096.Contig1	287	67	12.759	20	4.0753	--	--	--	--	--	--	--	--	-	-	-
CL1096.Contig2	466	53	6.2161	36	4.5178	--	--	--	--	--	--	--	--	-	-	-
CL1097.Contig1	295	9	1.6674	14	2.7753	--	--	--	--	--	--	--	--	-	-	-
CL1097.Contig2	408	123	16.4767	73	10.4634	--	--	--	--	--	--	--	--	-	-	-
CL1097.Contig3	344	8	1.271	60	10.2001	--	--	--	--	--	--	--	--	-	-	-
CL1097.Contig4	257	1	0.2127	21	4.7786	--	--	--	--	--	--	--	--	-	-	-
CL1097.Contig5	976	547	30.6311	112	6.7109	serine protease 24 [Mamestra configurata]	sp|Q7M732|RTL1_MOUSE	Retrotransposon-like protein 1 OS=Mus musculus GN=Rtl1 PE=2 SV=1	--	--	--	mdo:100031345	transcription elongation factor SPT5	-	-	-
CL1097.Contig6	1956	357	9.9753	159	4.7538	putative multi-sex-combs protein [Danaus plexippus]	sp|Q7ZWE3|LARP7_DANRE	La-related protein 7 OS=Danio rerio GN=larp7 PE=2 SV=1	ECU09g0680	COG5193	La protein, small RNA-binding pol III transcript stabilizing protein and related La-motif-containing proteins involved in translation	nvi:100115715	La-related protein 7	-	-	-
CL1098.Contig1	218	40	10.0283	3	0.8048	--	--	--	--	--	--	--	--	-	-	-
CL1099.Contig1	951	23	1.3218	5	0.3075	--	--	--	--	--	--	--	--	-	-	-
CL1099.Contig2	998	54	2.9573	9	0.5274	--	--	--	--	--	--	--	--	-	-	-
CL1099.Contig3	200	6	1.6396	6	1.7544	--	--	--	--	--	--	--	--	-	-	-
CL11.Contig1	3332	1122	18.404	502	8.8107	PREDICTED: dynamin-1-like protein [Apis florea]	sp|O00429|DNM1L_HUMAN	Dynamin-1-like protein OS=Homo sapiens GN=DNM1L PE=1 SV=2	YLL001w	COG0699	Predicted GTPases (dynamin-related)	ame:411472	dynamin GTPase [EC:3.6.5.5]	GO:0000910//cytokinesis;GO:0016185//synaptic vesicle budding from presynaptic membrane;GO:0006184//GTP catabolic process;GO:0030382//sperm mitochondrion organization;GO:0048312//intracellular distribution of mitochondria	GO:0003924//GTPase activity;GO:0005525//GTP binding	GO:0005875//microtubule associated complex
CL11.Contig2	575	1	0.0951	2	0.2034	hypothetical protein KGM_13377 [Danaus plexippus]	sp|Q7SXN5|DNM1L_DANRE	Dynamin-1-like protein OS=Danio rerio GN=dnm1l PE=2 SV=1	YKR001c	COG0699	Predicted GTPases (dynamin-related)	dwi:Dwil_GK24492	dynamin GTPase [EC:3.6.5.5]	GO:0000910//cytokinesis;GO:0016185//synaptic vesicle budding from presynaptic membrane;GO:0006184//GTP catabolic process;GO:0030382//sperm mitochondrion organization;GO:0048312//intracellular distribution of mitochondria	GO:0003924//GTPase activity;GO:0005525//GTP binding	GO:0005875//microtubule associated complex
CL110.Contig1	934	39	2.2821	4	0.2505	Yokozuna [Bombyx mori]	sp|P04146|COPIA_DROME	Copia protein OS=Drosophila melanogaster GN=GIP PE=1 SV=3	--	--	--	acs:100566687	ATP-binding cassette, subfamily B (MDR/TAP), member 1	-	-	-
CL110.Contig2	1973	123	3.4072	115	3.4086	Yokozuna [Bombyx mori]	sp|P04146|COPIA_DROME	Copia protein OS=Drosophila melanogaster GN=GIP PE=1 SV=3	--	--	--	acs:100566687	ATP-binding cassette, subfamily B (MDR/TAP), member 1	-	-	-
CL110.Contig3	226	0	0	0	0	--	--	--	--	--	--	--	--	-	-	-
CL1100.Contig1	635	150	12.9105	105	9.67	cytochrome P450 CYP9A19 [Bombyx mandarina]	sp|Q964T2|CP9E2_BLAGE	Cytochrome P450 9e2 OS=Blattella germanica GN=CYP9E2 PE=2 SV=1	AGc2890	COG2124	Cytochrome P450	tca:664302	cytochrome P450, family 9 [EC:1.14.-.-]	GO:0055114//oxidation-reduction process	GO:0020037//heme binding;GO:0016705//oxidoreductase activity, acting on paired donors, with incorporation or reduction of molecular oxygen;GO:0004497//monooxygenase activity;GO:0005506//iron ion binding;GO:0009055//electron carrier activity	-
CL1100.Contig2	458	312	37.2318	141	18.0038	cytochrome P450, family 9, subfamily a, polypeptide 19 [Bombyx mori] >gi|144704984|gb|ABP02071.1| cytochrome P450 [Bombyx mori]	sp|Q964T2|CP9E2_BLAGE	Cytochrome P450 9e2 OS=Blattella germanica GN=CYP9E2 PE=2 SV=1	VNG0422G	COG2124	Cytochrome P450	tca:664280	cytochrome P450, family 9 [EC:1.14.-.-]	GO:0055114//oxidation-reduction process	GO:0020037//heme binding;GO:0016705//oxidoreductase activity, acting on paired donors, with incorporation or reduction of molecular oxygen;GO:0004497//monooxygenase activity;GO:0005506//iron ion binding;GO:0009055//electron carrier activity	-
CL1101.Contig1	1671	40	1.3083	42	1.4699	hypothetical protein KGM_01042 [Danaus plexippus]	sp|Q8MQW8|SPRI_DROME	Protein sprint OS=Drosophila melanogaster GN=spri PE=2 SV=2	--	--	--	--	--	-	-	-
CL1101.Contig2	3531	138	2.136	107	1.7721	hypothetical protein KGM_01042 [Danaus plexippus]	sp|Q8MQW8|SPRI_DROME	Protein sprint OS=Drosophila melanogaster GN=spri PE=2 SV=2	--	--	--	bta:507706	complement component 1, r subcomponent [EC:3.4.21.41]	-	-	-
CL1101.Contig3	4452	195	2.3939	209	2.7454	hypothetical protein KGM_01042 [Danaus plexippus]	sp|Q8MQW8|SPRI_DROME	Protein sprint OS=Drosophila melanogaster GN=spri PE=2 SV=2	--	--	--	aga:AgaP_AGAP007810	DNA-directed RNA polymerase II subunit RPB1 [EC:2.7.7.6]	-	-	-
CL1102.Contig1	1567	45	1.5695	123	4.5904	RecName: Full=Diuretic hormone receptor; Short=DH-R >gi|437285|gb|AAC46469.1| diuretic hormone receptor [Manduca sexta]	sp|P35464|DIHR_MANSE	Diuretic hormone receptor OS=Manduca sexta PE=2 SV=1	--	--	--	aga:AgaP_AGAP005464	corticotropin releasing hormone receptor 1	-	-	-
CL1102.Contig2	865	8	0.5055	18	1.2169	RecName: Full=Diuretic hormone receptor; Short=DH-R >gi|437285|gb|AAC46469.1| diuretic hormone receptor [Manduca sexta]	sp|P35464|DIHR_MANSE	Diuretic hormone receptor OS=Manduca sexta PE=2 SV=1	--	--	--	aga:AgaP_AGAP005464	corticotropin releasing hormone receptor 1	GO:0007165//signal transduction	GO:0004871//signal transducer activity	-
CL1103.Contig1	3353	175	2.8525	103	1.7964	hypothetical protein KGM_19940 [Danaus plexippus]	sp|Q2TAZ0|ATG2A_HUMAN	Autophagy-related protein 2 homolog A OS=Homo sapiens GN=ATG2A PE=1 SV=3	--	--	--	cel:F28D9.1	serine/arginine repetitive matrix protein 1	-	-	-
CL1103.Contig2	8038	910	6.1875	525	3.8196	hypothetical protein KGM_19940 [Danaus plexippus]	sp|Q08D51|ATG2A_XENTR	Autophagy-related protein 2 homolog A OS=Xenopus tropicalis GN=atg2a PE=2 SV=1	--	--	--	cel:F28D9.1	serine/arginine repetitive matrix protein 1	-	-	-
CL1103.Contig3	216	0	0	8	2.1659	--	--	--	--	--	--	--	--	-	-	-
CL1104.Contig1	1679	17	0.5534	12	0.418	hypothetical protein KGM_08146 [Danaus plexippus]	sp|O43399|TPD54_HUMAN	Tumor protein D54 OS=Homo sapiens GN=TPD52L2 PE=1 SV=2	--	--	--	--	--	-	-	-
CL1104.Contig2	1619	33	1.114	52	1.8783	hypothetical protein KGM_08146 [Danaus plexippus]	sp|P55327|TPD52_HUMAN	Tumor protein D52 OS=Homo sapiens GN=TPD52 PE=1 SV=2	--	--	--	--	--	-	-	-
CL1104.Contig3	1190	7	0.3215	2	0.0983	hypothetical protein KGM_08146 [Danaus plexippus]	sp|O43399|TPD54_HUMAN	Tumor protein D54 OS=Homo sapiens GN=TPD52L2 PE=1 SV=2	--	--	--	--	--	-	-	-
CL1104.Contig4	1130	5	0.2418	2	0.1035	hypothetical protein KGM_08146 [Danaus plexippus]	sp|P55327|TPD52_HUMAN	Tumor protein D52 OS=Homo sapiens GN=TPD52 PE=1 SV=2	--	--	--	--	--	-	-	-
CL1105.Contig1	1362	17	0.6822	9	0.3864	rbp1-like RNA-binding protein PB [Danaus plexippus]	sp|Q02427|RBP1_DROME	RNA-binding protein 1 OS=Drosophila melanogaster GN=Rbp1 PE=2 SV=3	--	--	--	dvi:Dvir_GJ10582	splicing factor, arginine/serine-rich 3	-	GO:0003676//nucleic acid binding;GO:0000166//nucleotide binding	-
CL1105.Contig2	1191	75	3.4417	49	2.406	RNA-binding protein 1 [Papilio xuthus]	sp|Q28H87|PR38A_XENTR	Pre-mRNA-splicing factor 38A OS=Xenopus tropicalis GN=prpf38a PE=2 SV=1	--	--	--	xtr:549894	pre-mRNA-splicing factor 38A	-	-	-
CL1105.Contig3	880	307	19.0669	113	7.5094	RNA-binding protein [Bombyx mori]	sp|Q02427|RBP1_DROME	RNA-binding protein 1 OS=Drosophila melanogaster GN=Rbp1 PE=2 SV=3	SPAC16.02c	COG0724	RNA-binding proteins (RRM domain)	dya:Dyak_GE26048	splicing factor, arginine/serine-rich 3	-	GO:0003676//nucleic acid binding;GO:0000166//nucleotide binding	-
CL1105.Contig4	1674	249	8.1296	133	4.6463	rbp1-like RNA-binding protein PB [Danaus plexippus]	sp|Q02427|RBP1_DROME	RNA-binding protein 1 OS=Drosophila melanogaster GN=Rbp1 PE=2 SV=3	--	--	--	dvi:Dvir_GJ10582	splicing factor, arginine/serine-rich 3	-	GO:0003676//nucleic acid binding;GO:0000166//nucleotide binding	-
CL1106.Contig1	351	6	0.9343	23	3.8321	--	--	--	--	--	--	--	--	-	-	-
CL1106.Contig2	315	0	0	31	5.7552	--	--	--	--	--	--	--	--	-	-	-
CL1106.Contig3	230	0	0	11	2.7969	--	--	--	--	--	--	--	--	-	-	-
CL1107.Contig1	1891	25	0.7226	17	0.5257	hypothetical protein KGM_13943 [Danaus plexippus]	sp|Q8BTI8|SRRM2_MOUSE	Serine/arginine repetitive matrix protein 2 OS=Mus musculus GN=Srrm2 PE=1 SV=3	--	--	--	rno:302969	serine/arginine repetitive matrix protein 2	-	-	-
CL1107.Contig2	781	14	0.9797	7	0.5242	hypothetical protein KGM_13943 [Danaus plexippus]	sp|Q5R5Q2|SRRM1_PONAB	Serine/arginine repetitive matrix protein 1 OS=Pongo abelii GN=SRRM1 PE=2 SV=1	--	--	--	--	--	-	-	-
CL1107.Contig3	2325	221	5.1951	128	3.2196	hypothetical protein KGM_13943 [Danaus plexippus]	sp|Q9UQ35|SRRM2_HUMAN	Serine/arginine repetitive matrix protein 2 OS=Homo sapiens GN=SRRM2 PE=1 SV=2	--	--	--	oaa:100075123	serine/arginine repetitive matrix protein 2	-	-	-
CL1107.Contig4	1351	178	7.2009	156	6.7527	hypothetical protein KGM_13943 [Danaus plexippus]	sp|Q9UQ35|SRRM2_HUMAN	Serine/arginine repetitive matrix protein 2 OS=Homo sapiens GN=SRRM2 PE=1 SV=2	--	--	--	aml:100474834	serine/arginine repetitive matrix protein 2	-	-	-
CL1107.Contig5	550	0	0	2	0.2127	hypothetical protein KGM_13943 [Danaus plexippus]	--	--	--	--	--	--	--	-	-	-
CL1108.Contig1	1329	119	4.8938	90	3.9603	--	--	--	--	--	--	--	--	-	-	-
CL1108.Contig2	520	33	3.4685	11	1.2371	--	--	--	--	--	--	--	--	-	-	-
CL1109.Contig1	1747	273	8.5407	67	2.2428	PREDICTED: hypothetical protein LOC100570299 [Acyrthosiphon pisum]	sp|Q95SX7|RTBS_DROME	Probable RNA-directed DNA polymerase from transposon BS OS=Drosophila melanogaster GN=RTase PE=2 SV=1	Q0055	COG3344	Retron-type reverse transcriptase	hmg:100213972	ATP-binding cassette, subfamily B (MDR/TAP), member 1	-	-	-
CL1109.Contig2	372	16	2.3507	5	0.786	PREDICTED: hypothetical protein LOC100570299 [Acyrthosiphon pisum]	sp|Q9NBX4|RTXE_DROME	Probable RNA-directed DNA polymerase from transposon X-element OS=Drosophila melanogaster GN=X-element\ORF2 PE=3 SV=1	--	--	--	hmg:100197887	DNA polymerase kappa subunit [EC:2.7.7.7]	-	-	-
CL111.Contig1	3632	454	6.8318	379	6.1025	putative GPI ethanolamine phosphate transferase 2-like isoform 5 [Danaus plexippus]	sp|Q5H8A4|PIGG_HUMAN	GPI ethanolamine phosphate transferase 2 OS=Homo sapiens GN=PIGG PE=1 SV=1	SPAC13G6.03	COG1524	Uncharacterized proteins of the AP superfamily	acs:100559931	ethanolaminephosphotransferase [EC:2.7.-.-]	GO:0006497//protein lipidation	GO:0016740//transferase activity	-
CL111.Contig2	889	14	0.8607	34	2.2366	putative GPI ethanolamine phosphate transferase 2-like isoform 5 [Danaus plexippus]	sp|Q5H8A4|PIGG_HUMAN	GPI ethanolamine phosphate transferase 2 OS=Homo sapiens GN=PIGG PE=1 SV=1	SPAC13G6.03	COG1524	Uncharacterized proteins of the AP superfamily	nvi:100123813	ethanolaminephosphotransferase [EC:2.7.-.-]	-	-	-
CL1110.Contig1	1350	70	2.8339	55	2.3825	clip domain serine protease 4 [Danaus plexippus]	sp|Q7M4I3|SP4_MEGPE	Venom protease OS=Megabombus pennsylvanicus PE=1 SV=1	VC1200	COG5640	Secreted trypsin-like serine protease	api:100166365	transmembrane protease, serine 9 [EC:3.4.21.-]	-	GO:0003824//catalytic activity	-
CL1110.Contig2	1390	44	1.7301	15	0.6311	clip domain serine protease 4 [Danaus plexippus]	sp|Q7M4I3|SP4_MEGPE	Venom protease OS=Megabombus pennsylvanicus PE=1 SV=1	VC1200	COG5640	Secreted trypsin-like serine protease	api:100166365	transmembrane protease, serine 9 [EC:3.4.21.-]	-	GO:0003824//catalytic activity	-
CL1110.Contig3	1230	68	3.0215	41	1.9494	clip domain serine protease 4 [Danaus plexippus]	sp|Q7M4I3|SP4_MEGPE	Venom protease OS=Megabombus pennsylvanicus PE=1 SV=1	VC1649	COG5640	Secreted trypsin-like serine protease	api:100166365	transmembrane protease, serine 9 [EC:3.4.21.-]	-	GO:0003824//catalytic activity	-
CL1110.Contig4	1270	30	1.291	20	0.921	clip domain serine protease 4 [Danaus plexippus]	sp|Q7M4I3|SP4_MEGPE	Venom protease OS=Megabombus pennsylvanicus PE=1 SV=1	VC1649	COG5640	Secreted trypsin-like serine protease	api:100166365	transmembrane protease, serine 9 [EC:3.4.21.-]	-	GO:0003824//catalytic activity	-
CL1110.Contig5	1381	125	4.947	77	3.2607	coagulation factor-like protein 3 [Hyphantria cunea]	sp|Q7M4I3|SP4_MEGPE	Venom protease OS=Megabombus pennsylvanicus PE=1 SV=1	VC1649	COG5640	Secreted trypsin-like serine protease	api:100166365	transmembrane protease, serine 9 [EC:3.4.21.-]	-	GO:0003824//catalytic activity	-
CL1110.Contig6	203	39	10.5001	29	8.3544	--	--	--	--	--	--	--	--	-	-	-
CL1111.Contig1	1052	17	0.8832	10	0.5559	hypothetical protein KGM_03029 [Danaus plexippus]	sp|O55043|ARHG7_RAT	Rho guanine nucleotide exchange factor 7 OS=Rattus norvegicus GN=Arhgef7 PE=1 SV=1	--	--	--	tgu:100230434	Rho guanine nucleotide exchange factor 7	-	-	-
CL1111.Contig2	382	5	0.7154	2	0.3062	--	--	--	--	--	--	--	--	-	-	-
CL1111.Contig3	923	6	0.3553	14	0.887	hypothetical protein KGM_03029 [Danaus plexippus]	sp|O55043|ARHG7_RAT	Rho guanine nucleotide exchange factor 7 OS=Rattus norvegicus GN=Arhgef7 PE=1 SV=1	--	--	--	dmo:Dmoj_GI22172	Rho guanine nucleotide exchange factor 7	GO:0048856//anatomical structure development;GO:0007275//multicellular organismal development	-	-
CL1112.Contig1	1686	151	4.8949	114	3.9542	CRAL/TRIO domain-containing protein [Papilio xuthus]	sp|A6JUQ6|CLVS2_RAT	Clavesin-2 OS=Rattus norvegicus GN=Clvs2 PE=1 SV=1	--	--	--	dpe:Dper_GL26848	E3 ubiquitin-protein ligase MYCBP2 [EC:6.3.2.19]	-	-	-
CL1112.Contig2	448	14	1.7079	0	0	--	--	--	--	--	--	--	--	-	-	-
CL1112.Contig3	1172	64	2.9845	49	2.445	CRAL/TRIO domain-containing protein [Papilio xuthus]	sp|A6JUQ6|CLVS2_RAT	Clavesin-2 OS=Rattus norvegicus GN=Clvs2 PE=1 SV=1	--	--	--	dpe:Dper_GL26848	E3 ubiquitin-protein ligase MYCBP2 [EC:6.3.2.19]	-	-	-
CL1112.Contig4	207	0	0	0	0	--	--	--	--	--	--	--	--	-	-	-
CL1112.Contig5	497	20	2.1994	22	2.5887	--	--	--	--	--	--	--	--	-	-	-
CL1112.Contig6	507	13	1.4014	6	0.6921	CRAL/TRIO domain-containing protein [Papilio xuthus]	sp|Q9Z275|RLBP1_MOUSE	Retinaldehyde-binding protein 1 OS=Mus musculus GN=Rlbp1 PE=2 SV=3	--	--	--	--	--	-	-	-
CL1113.Contig1	1063	175	8.9977	136	7.482	--	--	--	--	--	--	--	--	-	-	-
CL1113.Contig2	460	0	0	0	0	--	--	--	--	--	--	--	--	-	-	-
CL1114.Contig1	940	129	7.5004	102	6.3458	--	--	--	--	--	--	--	--	-	-	-
CL1114.Contig2	589	44	4.0828	26	2.5815	--	--	--	--	--	--	--	--	-	-	-
CL1114.Contig3	806	186	12.6126	168	12.1895	--	--	--	--	--	--	--	--	-	-	-
CL1115.Contig1	2355	397	9.2135	335	8.3189	putative ATP-binding cassette sub-family B member 7 [Danaus plexippus]	sp|O75027|ABCB7_HUMAN	ATP-binding cassette sub-family B member 7, mitochondrial OS=Homo sapiens GN=ABCB7 PE=1 SV=2	YMR301c	COG5265	ABC-type transport system involved in Fe-S cluster assembly, permease and ATPase components	tca:100142266	ATP-binding cassette, subfamily B (MDR/TAP), member 7	GO:0055085//transmembrane transport;GO:0006200//ATP catabolic process	GO:0042626//ATPase activity, coupled to transmembrane movement of substances;GO:0005524//ATP binding	GO:0016021//integral to membrane
CL1115.Contig2	1001	92	5.0232	42	2.4537	putative ATP-binding cassette sub-family B member 7 [Danaus plexippus]	sp|Q704E8|ABCB7_RAT	ATP-binding cassette sub-family B member 7, mitochondrial OS=Rattus norvegicus GN=Abcb7 PE=2 SV=1	SPAC15A10.01	COG5265	ABC-type transport system involved in Fe-S cluster assembly, permease and ATPase components	tca:100142266	ATP-binding cassette, subfamily B (MDR/TAP), member 7	GO:0055085//transmembrane transport;GO:0006200//ATP catabolic process	GO:0008559//xenobiotic-transporting ATPase activity;GO:0005524//ATP binding	GO:0016021//integral to membrane
CL1116.Contig1	1239	81	3.573	136	6.4192	bestrophin 1b [Spodoptera littoralis]	--	--	--	--	--	--	--	-	-	-
CL1116.Contig2	1212	32	1.443	72	3.4741	bestrophin 1b [Spodoptera littoralis]	--	--	--	--	--	--	--	-	GO:0005254//chloride channel activity	-
CL1117.Contig1	834	146	9.5678	372	26.0848	aminopeptidase N3 [Ostrinia nubilalis]	sp|Q11000|AMPM_HELVI	Membrane alanyl aminopeptidase OS=Heliothis virescens PE=1 SV=1	--	--	--	--	--	-	-	-
CL1117.Contig2	215	44	11.1851	76	20.6722	--	--	--	--	--	--	--	--	-	-	-
CL1117.Contig3	412	15	1.9898	55	7.8069	aminopeptidase N3 [Ostrinia nubilalis]	sp|Q11000|AMPM_HELVI	Membrane alanyl aminopeptidase OS=Heliothis virescens PE=1 SV=1	--	--	--	--	--	-	-	-
CL1118.Contig1	2539	2291	49.316	2876	66.2426	hydroxysteroid (17-beta) dehydrogenase 4 [Tribolium castaneum]	sp|P97852|DHB4_RAT	Peroxisomal multifunctional enzyme type 2 OS=Rattus norvegicus GN=Hsd17b4 PE=1 SV=3	Rv0148	COG1028	Dehydrogenases with different specificities (related to short-chain alcohol dehydrogenases)	tca:663655	3-hydroxyacyl-CoA dehydrogenase / 3a,7a,12a-trihydroxy-5b-cholest-24-enoyl-CoA hydratase [EC:1.1.1.35 4.2.1.107]	GO:0008152//metabolic process	GO:0003824//catalytic activity;GO:0005488//binding	-
CL1118.Contig2	2558	3218	68.756	1439	32.8981	hydroxysteroid (17-beta) dehydrogenase 4 [Tribolium castaneum]	sp|P97852|DHB4_RAT	Peroxisomal multifunctional enzyme type 2 OS=Rattus norvegicus GN=Hsd17b4 PE=1 SV=3	Rv0148	COG1028	Dehydrogenases with different specificities (related to short-chain alcohol dehydrogenases)	tca:663655	3-hydroxyacyl-CoA dehydrogenase / 3a,7a,12a-trihydroxy-5b-cholest-24-enoyl-CoA hydratase [EC:1.1.1.35 4.2.1.107]	GO:0008152//metabolic process	GO:0003824//catalytic activity;GO:0005488//binding	-
CL1119.Contig1	782	17	1.1881	9	0.673	--	--	--	--	--	--	--	--	-	-	-
CL1119.Contig2	339	13	2.0959	10	1.7251	--	--	--	--	--	--	--	--	-	-	-
CL112.Contig1	620	6	0.5289	4	0.3773	GK24003 [Drosophila willistoni] >gi|194171987|gb|EDW86888.1| GK24003 [Drosophila willistoni]	sp|Q9NBX4|RTXE_DROME	Probable RNA-directed DNA polymerase from transposon X-element OS=Drosophila melanogaster GN=X-element\ORF2 PE=3 SV=1	--	--	--	cqu:CpipJ_CPIJ005440	ubiquitin carboxyl-terminal hydrolase 10 [EC:3.1.2.15]	-	-	-
CL112.Contig2	2436	46	1.0321	28	0.6722	retrovirus-related Pol polyprotein from transposon TNT 1-94 [Trichinella spiralis] >gi|316974460|gb|EFV57947.1| retrovirus-related Pol polyprotein from transposon TNT 1-94 [Trichinella spiralis]	sp|P04146|COPIA_DROME	Copia protein OS=Drosophila melanogaster GN=GIP PE=1 SV=3	--	--	--	nvi:100122749	BTB/POZ domain-containing adapter for CUL3-mediated RhoA degradation protein	-	-	-
CL1120.Contig1	2135	44	1.1264	12	0.3287	PREDICTED: similar to AMP-activated protein kinase, gamma regulatory subunit [Tribolium castaneum]	sp|Q91WG5|AAKG2_MOUSE	5'-AMP-activated protein kinase subunit gamma-2 OS=Mus musculus GN=Prkag2 PE=1 SV=2	YGL115w	COG0517	FOG: CBS domain	cqu:CpipJ_CPIJ006252	5'-AMP-activated protein kinase, regulatory gamma subunit	GO:0030730//sequestering of triglyceride;GO:0006629//lipid metabolic process;GO:0045787//positive regulation of cell cycle;GO:0042595//behavioral response to starvation;GO:0009267//cellular response to starvation;GO:0016310//phosphorylation;GO:0042632//cholesterol homeostasis;GO:0006914//autophagy	GO:0016301//kinase activity	GO:0005737//cytoplasm;GO:0005634//nucleus
CL1120.Contig2	1904	164	4.7076	46	1.4129	SNF4/AMP-activated protein kinase gamma subunit [Bombyx mori] >gi|183448422|gb|ACC62889.1| AMP-activated protein kinase gamma subunit [Bombyx mori]	sp|Q91WG5|AAKG2_MOUSE	5'-AMP-activated protein kinase subunit gamma-2 OS=Mus musculus GN=Prkag2 PE=1 SV=2	YGL115w	COG0517	FOG: CBS domain	cqu:CpipJ_CPIJ006252	5'-AMP-activated protein kinase, regulatory gamma subunit	GO:0030730//sequestering of triglyceride;GO:0006629//lipid metabolic process;GO:0006468//protein phosphorylation;GO:0045787//positive regulation of cell cycle;GO:0042595//behavioral response to starvation;GO:0009267//cellular response to starvation;GO:0042632//cholesterol homeostasis;GO:0006914//autophagy	GO:0004679//AMP-activated protein kinase activity	GO:0005737//cytoplasm;GO:0005634//nucleus
CL1120.Contig3	1034	18	0.9514	12	0.6787	SNF4/AMP-activated protein kinase gamma subunit [Danaus plexippus]	sp|Q91WG5|AAKG2_MOUSE	5'-AMP-activated protein kinase subunit gamma-2 OS=Mus musculus GN=Prkag2 PE=1 SV=2	YGL115w	COG0517	FOG: CBS domain	cqu:CpipJ_CPIJ006252	5'-AMP-activated protein kinase, regulatory gamma subunit	GO:0030730//sequestering of triglyceride;GO:0006629//lipid metabolic process;GO:0006468//protein phosphorylation;GO:0045787//positive regulation of cell cycle;GO:0042595//behavioral response to starvation;GO:0009267//cellular response to starvation;GO:0042632//cholesterol homeostasis;GO:0006914//autophagy	GO:0004679//AMP-activated protein kinase activity	GO:0005737//cytoplasm;GO:0005634//nucleus
CL1121.Contig1	224	9	2.1959	1	0.2611	--	--	--	--	--	--	--	--	-	-	-
CL1122.Contig1	923	979	57.9704	1033	65.45	transketolase [Bombyx mori] >gi|87248239|gb|ABD36172.1| transketolase [Bombyx mori]	sp|Q9D4D4|TKTL2_MOUSE	Transketolase-like protein 2 OS=Mus musculus GN=Tktl2 PE=2 SV=1	all4052	COG0021	Transketolase	dwi:Dwil_GK13217	transketolase [EC:2.2.1.1]	GO:0008152//metabolic process	GO:0003824//catalytic activity	-
CL1122.Contig2	2578	5246	111.217	1948	44.1893	transketolase [Bombyx mori] >gi|87248239|gb|ABD36172.1| transketolase [Bombyx mori]	sp|Q9D4D4|TKTL2_MOUSE	Transketolase-like protein 2 OS=Mus musculus GN=Tktl2 PE=2 SV=1	all4052	COG0021	Transketolase	aag:AaeL_AAEL004434	transketolase [EC:2.2.1.1]	GO:0008152//metabolic process	GO:0003824//catalytic activity	-
CL1123.Contig1	7946	2075	14.2723	1528	11.2457	hypothetical protein KGM_10406 [Danaus plexippus]	sp|P51592|HYD_DROME	E3 ubiquitin-protein ligase hyd OS=Drosophila melanogaster GN=hyd PE=1 SV=3	CC3494_1	COG3637	Opacity protein and related surface antigens	nvi:100121725	E3 ubiquitin-protein ligase EDD1 [EC:6.3.2.19]	-	-	-
CL1123.Contig2	1993	107	2.9343	142	4.1667	hypothetical protein KGM_10406 [Danaus plexippus]	sp|P51592|HYD_DROME	E3 ubiquitin-protein ligase hyd OS=Drosophila melanogaster GN=hyd PE=1 SV=3	--	--	--	nvi:100121725	E3 ubiquitin-protein ligase EDD1 [EC:6.3.2.19]	-	-	-
CL1124.Contig1	441	26	3.2223	12	1.5913	--	--	--	--	--	--	--	--	-	-	-
CL1124.Contig2	412	11	1.4592	1	0.1419	--	--	--	--	--	--	--	--	-	-	-
CL1124.Contig3	429	7	0.8918	0	0	--	--	--	--	--	--	--	--	-	-	-
CL1125.Contig1	936	80	4.6713	71	4.436	adenylate cyclase type ix [Danaus plexippus]	sp|P51830|ADCY9_MOUSE	Adenylate cyclase type 9 OS=Mus musculus GN=Adcy9 PE=1 SV=1	--	--	--	ame:552535	adenylate cyclase 9 [EC:4.6.1.1]	GO:0006171//cAMP biosynthetic process	GO:0004016//adenylate cyclase activity	-
CL1125.Contig2	456	6	0.7191	1	0.1282	adenylate cyclase type ix [Danaus plexippus]	--	--	--	--	--	dvi:Dvir_GJ18814	adenylate cyclase 9 [EC:4.6.1.1]	GO:0006171//cAMP biosynthetic process	GO:0004016//adenylate cyclase activity	-
CL1125.Contig3	301	2	0.3632	0	0	adenylate cyclase type ix [Danaus plexippus]	--	--	--	--	--	nvi:100119583	adenylate cyclase 9 [EC:4.6.1.1]	-	-	-
CL1126.Contig1	682	0	0	8	0.686	hypothetical protein KGM_15284 [Danaus plexippus]	--	--	--	--	--	--	--	-	-	-
CL1126.Contig2	496	0	0	10	1.179	hypothetical protein KGM_15284 [Danaus plexippus]	--	--	--	--	--	--	--	-	-	-
CL1126.Contig3	739	0	0	18	1.4244	hypothetical protein KGM_15284 [Danaus plexippus]	--	--	--	--	--	--	--	-	-	-
CL1127.Contig1	277	2	0.3946	0	0	--	--	--	--	--	--	--	--	-	-	-
CL1127.Contig2	261	2	0.4188	2	0.4481	--	--	--	--	--	--	--	--	-	-	-
CL1127.Contig3	225	23	5.5869	8	2.0793	--	--	--	--	--	--	--	--	-	-	-
CL1128.Contig1	1015	246	13.2463	95	5.4735	--	--	--	--	--	--	--	--	-	-	-
CL1128.Contig2	555	44	4.333	122	12.8552	--	--	--	--	--	--	--	--	-	-	-
CL1128.Contig3	215	0	0	69	18.7682	--	--	--	--	--	--	--	--	-	-	-
CL1129.Contig1	713	110	8.432	170	13.9435	--	--	--	--	--	--	--	--	-	-	-
CL113.Contig1	1243	163	7.1671	109	5.1282	--	--	--	--	--	--	--	--	-	-	-
CL1130.Contig1	1015	86	4.6308	71	4.0908	hypothetical protein KGM_01223 [Danaus plexippus]	sp|Q8R1C6|MET22_MOUSE	Methyltransferase-like protein 22 OS=Mus musculus GN=Mettl22 PE=2 SV=1	--	--	--	bmy:Bm1_35310	N-acetylglucosamine kinase [EC:2.7.1.59]	-	-	-
CL1130.Contig2	853	5	0.3204	6	0.4114	hypothetical protein KGM_01223 [Danaus plexippus]	sp|Q8R1C6|MET22_MOUSE	Methyltransferase-like protein 22 OS=Mus musculus GN=Mettl22 PE=2 SV=1	--	--	--	bmy:Bm1_35310	N-acetylglucosamine kinase [EC:2.7.1.59]	-	-	-
CL1130.Contig3	853	5	0.3204	8	0.5485	hypothetical protein KGM_01223 [Danaus plexippus]	sp|Q8R1C6|MET22_MOUSE	Methyltransferase-like protein 22 OS=Mus musculus GN=Mettl22 PE=2 SV=1	--	--	--	bmy:Bm1_35310	N-acetylglucosamine kinase [EC:2.7.1.59]	-	-	-
CL1130.Contig4	653	5	0.4185	6	0.5373	hypothetical protein KGM_01223 [Danaus plexippus]	sp|Q8R1C6|MET22_MOUSE	Methyltransferase-like protein 22 OS=Mus musculus GN=Mettl22 PE=2 SV=1	--	--	--	bmy:Bm1_35310	N-acetylglucosamine kinase [EC:2.7.1.59]	-	-	-
CL1130.Contig5	653	5	0.4185	7	0.6269	hypothetical protein KGM_01223 [Danaus plexippus]	sp|Q8R1C6|MET22_MOUSE	Methyltransferase-like protein 22 OS=Mus musculus GN=Mettl22 PE=2 SV=1	--	--	--	bmy:Bm1_35310	N-acetylglucosamine kinase [EC:2.7.1.59]	-	-	-
CL1131.Contig1	1434	466	17.7608	173	7.0552	--	--	--	--	--	--	--	--	-	-	-
CL1131.Contig2	241	10	2.2678	2	0.4853	--	--	--	--	--	--	--	--	-	-	-
CL1132.Contig1	321	43	7.3213	18	3.2793	--	--	--	--	--	--	--	--	-	-	-
CL1132.Contig2	582	70	6.5736	12	1.2058	--	--	--	--	--	--	--	--	-	-	-
CL1133.Contig1	284	1	0.1924	6	1.2355	hypothetical protein KGM_20811 [Danaus plexippus]	sp|Q5H8C4|VP13A_MOUSE	Vacuolar protein sorting-associated protein 13A OS=Mus musculus GN=Vps13a PE=1 SV=1	--	--	--	--	--	GO:0008104//protein localization	-	-
CL1133.Contig2	1089	68	3.4128	75	4.0276	hypothetical protein KGM_20811 [Danaus plexippus]	sp|Q8BX70|VP13C_MOUSE	Vacuolar protein sorting-associated protein 13C OS=Mus musculus GN=Vps13c PE=1 SV=2	SPBC21C3.01c	COG5043	Vacuolar protein sorting-associated protein	--	--	-	-	-
CL1134.Contig1	2024	336	9.0731	286	8.2636	darkener of apricot [Papilio xuthus]	sp|P49762|DOA_DROME	Serine/threonine-protein kinase Doa OS=Drosophila melanogaster GN=Doa PE=1 SV=2	SPAC1687.15	COG0515	Serine/threonine protein kinase	tca:659421	CDC-like kinase [EC:2.7.12.1]	GO:0006468//protein phosphorylation	GO:0005524//ATP binding;GO:0004674//protein serine/threonine kinase activity	-
CL1134.Contig2	952	120	6.8892	63	3.87	hypothetical protein KGM_11227 [Danaus plexippus]	sp|P49760|CLK2_HUMAN	Dual specificity protein kinase CLK2 OS=Homo sapiens GN=CLK2 PE=1 SV=1	--	--	--	dme:Dmel_CG42320	CDC-like kinase [EC:2.7.12.1]	GO:0008407//chaeta morphogenesis;GO:0031987//locomotion involved in locomotory behavior;GO:0001964//startle response;GO:0007548//sex differentiation;GO:0008362//chitin-based embryonic cuticle biosynthetic process;GO:0000381//regulation of alternative mRNA splicing, via spliceosome;GO:0009306//protein secretion;GO:0045494//photoreceptor cell maintenance;GO:0046777//protein autophosphorylation;GO:0…	GO:0005515//protein binding;GO:0000166//nucleotide binding;GO:0004712//protein serine/threonine/tyrosine kinase activity;GO:0004674//protein serine/threonine kinase activity	GO:0005875//microtubule associated complex;GO:0005783//endoplasmic reticulum;GO:0005634//nucleus
CL1134.Contig3	912	77	4.6145	77	4.9375	hypothetical protein KGM_11227 [Danaus plexippus]	sp|P49760|CLK2_HUMAN	Dual specificity protein kinase CLK2 OS=Homo sapiens GN=CLK2 PE=1 SV=1	--	--	--	dme:Dmel_CG42320	CDC-like kinase [EC:2.7.12.1]	GO:0008407//chaeta morphogenesis;GO:0031987//locomotion involved in locomotory behavior;GO:0001964//startle response;GO:0007548//sex differentiation;GO:0008362//chitin-based embryonic cuticle biosynthetic process;GO:0000381//regulation of alternative mRNA splicing, via spliceosome;GO:0009306//protein secretion;GO:0045494//photoreceptor cell maintenance;GO:0046777//protein autophosphorylation;GO:0…	GO:0005515//protein binding;GO:0000166//nucleotide binding;GO:0004712//protein serine/threonine/tyrosine kinase activity;GO:0004674//protein serine/threonine kinase activity	GO:0005875//microtubule associated complex;GO:0005783//endoplasmic reticulum;GO:0005634//nucleus
CL1135.Contig1	1546	208	7.3532	366	13.8447	--	--	--	--	--	--	--	--	-	-	-
CL1135.Contig2	816	19	1.2726	7	0.5017	--	--	--	--	--	--	--	--	-	-	-
CL1136.Contig1	452	9	1.0883	9	1.1644	--	--	--	--	--	--	--	--	-	-	-
CL1136.Contig2	310	3	0.5289	16	3.0183	--	--	--	--	--	--	--	--	-	-	-
CL1136.Contig3	384	167	23.769	70	10.6605	--	--	--	--	--	--	--	--	-	-	-
CL1136.Contig4	803	111	7.555	77	5.6077	--	--	--	--	--	--	--	--	-	-	-
CL1136.Contig5	1321	424	17.5424	283	12.5284	--	--	--	--	--	--	--	--	-	-	-
CL1136.Contig6	200	3	0.8198	5	1.462	--	--	--	--	--	--	--	--	-	-	-
CL1137.Contig1	1400	50	1.9519	31	1.2949	--	--	--	--	--	--	--	--	-	-	-
CL1137.Contig2	1435	137	5.2179	142	5.7869	--	--	--	--	--	--	--	--	-	-	-
CL1137.Contig3	254	16	3.4428	11	2.5326	--	--	--	--	--	--	--	--	-	-	-
CL1137.Contig4	518	13	1.3716	7	0.7903	--	--	--	--	--	--	--	--	-	-	-
CL1138.Contig1	3316	430	7.0873	280	4.938	caspase-4 [Lymantria monacha]	sp|P83877|TXN4A_MOUSE	Thioredoxin-like protein 4A OS=Mus musculus GN=Txnl4a PE=2 SV=1	ECU02g1270	COG0526	Thiol-disulfide isomerase and thioredoxins	aag:AaeL_AAEL006401	U5 snRNP protein, DIM1 family	GO:0000154//rRNA modification;GO:0022008//neurogenesis;GO:0000245//spliceosomal complex assembly;GO:0007052//mitotic spindle organization;GO:0051301//cell division;GO:0007067//mitosis	GO:0000179//rRNA (adenine-N6,N6-)-dimethyltransferase activity;GO:0005515//protein binding	GO:0071011//precatalytic spliceosome;GO:0005682//U5 snRNP;GO:0005654//nucleoplasm;GO:0005737//cytoplasm
CL1138.Contig2	1548	138	4.8723	324	12.2401	caspase-4 [Lymantria monacha]	sp|P89116|CASP1_SPOFR	Caspase-1 OS=Spodoptera frugiperda PE=1 SV=1	--	--	--	dpo:Dpse_GA18828	caspase invertebrate, apoptosis-related cysteine protease [EC:3.4.22.-]	-	GO:0008233//peptidase activity	-
CL1138.Contig3	1768	30	0.9274	19	0.6285	caspase-4 [Lymantria monacha]	sp|P89116|CASP1_SPOFR	Caspase-1 OS=Spodoptera frugiperda PE=1 SV=1	--	--	--	dpo:Dpse_GA18828	caspase invertebrate, apoptosis-related cysteine protease [EC:3.4.22.-]	-	GO:0008233//peptidase activity	-
CL1138.Contig4	512	5	0.5337	1	0.1142	caspase-4 [Lymantria monacha]	--	--	--	--	--	--	--	-	-	-
CL1138.Contig5	207	1	0.264	2	0.565	--	--	--	--	--	--	--	--	-	-	-
CL1139.Contig10	451	1	0.1212	0	0	hypothetical protein KGM_12068 [Danaus plexippus]	--	--	--	--	--	--	--	-	-	-
CL1139.Contig11	827	19	1.2557	6	0.4243	hypothetical protein KGM_12069 [Danaus plexippus]	sp|Q8BTI8|SRRM2_MOUSE	Serine/arginine repetitive matrix protein 2 OS=Mus musculus GN=Srrm2 PE=1 SV=3	DR2133	COG4372	Uncharacterized protein conserved in bacteria with the myosin-like domain	api:100166936	MAP/microtubule affinity-regulating kinase [EC:2.7.11.1]	GO:0000226//microtubule cytoskeleton organization;GO:0065008;GO:0016310//phosphorylation;GO:0050896//response to stimulus;GO:0048513//organ development;GO:0001736//establishment of planar polarity;GO:0030707//ovarian follicle cell development;GO:0008104//protein localization;GO:0050794//regulation of cellular process;GO:0051128//regulation of cellular component organization;GO:0045451//pole plasm…	GO:0004672//protein kinase activity	GO:0071944//cell periphery;GO:0044444//cytoplasmic part;GO:0045202//synapse
CL1139.Contig12	2345	23	0.5361	27	0.6733	hypothetical protein KGM_12069 [Danaus plexippus]	sp|Q03141|MARK3_MOUSE	MAP/microtubule affinity-regulating kinase 3 OS=Mus musculus GN=Mark3 PE=1 SV=2	ECU01g0630	COG0515	Serine/threonine protein kinase	ame:410717	MAP/microtubule affinity-regulating kinase [EC:2.7.11.1]	GO:0051663//oocyte nucleus localization involved in oocyte dorsal/ventral axis specification;GO:0030709//border follicle cell delamination;GO:0008360//regulation of cell shape;GO:0016325//oocyte microtubule cytoskeleton organization;GO:0051124//synaptic growth at neuromuscular junction;GO:0007318//pole plasm protein localization;GO:0007317//regulation of pole plasm oskar mRNA localization;GO:0001…	GO:0004683//calmodulin-dependent protein kinase activity;GO:0005524//ATP binding;GO:0050321//tau-protein kinase activity	GO:0031594//neuromuscular junction;GO:0016323//basolateral plasma membrane;GO:0045172//germline ring canal;GO:0045169//fusome;GO:0061174//type I terminal button;GO:0005938//cell cortex
CL1139.Contig13	2085	3	0.0786	5	0.1402	hypothetical protein KGM_12069 [Danaus plexippus]	sp|Q03141|MARK3_MOUSE	MAP/microtubule affinity-regulating kinase 3 OS=Mus musculus GN=Mark3 PE=1 SV=2	ECU01g0630	COG0515	Serine/threonine protein kinase	ame:410717	MAP/microtubule affinity-regulating kinase [EC:2.7.11.1]	GO:0051663//oocyte nucleus localization involved in oocyte dorsal/ventral axis specification;GO:0030709//border follicle cell delamination;GO:0008360//regulation of cell shape;GO:0016325//oocyte microtubule cytoskeleton organization;GO:0051124//synaptic growth at neuromuscular junction;GO:0007318//pole plasm protein localization;GO:0007317//regulation of pole plasm oskar mRNA localization;GO:0001…	GO:0004683//calmodulin-dependent protein kinase activity;GO:0005524//ATP binding;GO:0050321//tau-protein kinase activity	GO:0031594//neuromuscular junction;GO:0016323//basolateral plasma membrane;GO:0045172//germline ring canal;GO:0045169//fusome;GO:0061174//type I terminal button;GO:0005938//cell cortex
CL1139.Contig14	663	10	0.8243	2	0.1764	hypothetical protein DAPPUDRAFT_313175 [Daphnia pulex]	sp|Q8VHF0|MARK3_RAT	MAP/microtubule affinity-regulating kinase 3 OS=Rattus norvegicus GN=Mark3 PE=2 SV=1	--	--	--	api:100166936	MAP/microtubule affinity-regulating kinase [EC:2.7.11.1]	GO:0016310//phosphorylation	GO:0004674//protein serine/threonine kinase activity;GO:0000166//nucleotide binding	-
CL1139.Contig15	849	15	0.9656	5	0.3444	PREDICTED: MAP/microtubule affinity-regulating kinase 3-like isoform 2 [Acyrthosiphon pisum]	sp|Q9P0L2|MARK1_HUMAN	Serine/threonine-protein kinase MARK1 OS=Homo sapiens GN=MARK1 PE=1 SV=2	--	--	--	api:100166936	MAP/microtubule affinity-regulating kinase [EC:2.7.11.1]	-	GO:0016301//kinase activity	-
CL1139.Contig16	570	13	1.2465	6	0.6156	PREDICTED: similar to par-1 CG8201-PA [Tribolium castaneum]	sp|Q9P0L2|MARK1_HUMAN	Serine/threonine-protein kinase MARK1 OS=Homo sapiens GN=MARK1 PE=1 SV=2	--	--	--	tca:656926	MAP/microtubule affinity-regulating kinase [EC:2.7.11.1]	GO:0006468//protein phosphorylation	GO:0004683//calmodulin-dependent protein kinase activity;GO:0005524//ATP binding	-
CL1139.Contig1	3259	78	1.3081	40	0.7178	PREDICTED: MAP/microtubule affinity-regulating kinase 3-like isoform 1 [Acyrthosiphon pisum]	sp|Q03141|MARK3_MOUSE	MAP/microtubule affinity-regulating kinase 3 OS=Mus musculus GN=Mark3 PE=1 SV=2	ECU01g0630	COG0515	Serine/threonine protein kinase	ame:410717	MAP/microtubule affinity-regulating kinase [EC:2.7.11.1]	GO:0016310//phosphorylation	GO:0005515//protein binding;GO:0004674//protein serine/threonine kinase activity;GO:0000166//nucleotide binding	GO:0005886//plasma membrane
CL1139.Contig2	1061	11	0.5666	4	0.2205	PREDICTED: MAP/microtubule affinity-regulating kinase 3-like isoform 1 [Acyrthosiphon pisum]	sp|Q05512|MARK2_MOUSE	Serine/threonine-protein kinase MARK2 OS=Mus musculus GN=Mark2 PE=1 SV=3	DR2133	COG4372	Uncharacterized protein conserved in bacteria with the myosin-like domain	api:100166936	MAP/microtubule affinity-regulating kinase [EC:2.7.11.1]	GO:0000226//microtubule cytoskeleton organization;GO:0065008;GO:0016310//phosphorylation;GO:0050896//response to stimulus;GO:0048513//organ development;GO:0001736//establishment of planar polarity;GO:0030707//ovarian follicle cell development;GO:0008104//protein localization;GO:0050794//regulation of cellular process;GO:0051128//regulation of cellular component organization;GO:0045451//pole plasm…	GO:0004672//protein kinase activity	GO:0071944//cell periphery;GO:0044444//cytoplasmic part;GO:0045202//synapse
CL1139.Contig3	499	0	0	0	0	par-1 [Tribolium castaneum]	sp|P27448|MARK3_HUMAN	MAP/microtubule affinity-regulating kinase 3 OS=Homo sapiens GN=MARK3 PE=1 SV=4	--	--	--	tca:656926	MAP/microtubule affinity-regulating kinase [EC:2.7.11.1]	GO:0006468//protein phosphorylation	GO:0004683//calmodulin-dependent protein kinase activity;GO:0005524//ATP binding	-
CL1139.Contig4	1049	10	0.521	3	0.1672	PREDICTED: MAP/microtubule affinity-regulating kinase 3-like isoform 1 [Acyrthosiphon pisum]	sp|Q9P0L2|MARK1_HUMAN	Serine/threonine-protein kinase MARK1 OS=Homo sapiens GN=MARK1 PE=1 SV=2	DR2133	COG4372	Uncharacterized protein conserved in bacteria with the myosin-like domain	api:100166936	MAP/microtubule affinity-regulating kinase [EC:2.7.11.1]	GO:0051663//oocyte nucleus localization involved in oocyte dorsal/ventral axis specification;GO:0030709//border follicle cell delamination;GO:0008360//regulation of cell shape;GO:0016325//oocyte microtubule cytoskeleton organization;GO:0051124//synaptic growth at neuromuscular junction;GO:0007318//pole plasm protein localization;GO:0007317//regulation of pole plasm oskar mRNA localization;GO:0001…	GO:0050321//tau-protein kinase activity	GO:0031594//neuromuscular junction;GO:0016323//basolateral plasma membrane;GO:0045172//germline ring canal;GO:0045169//fusome;GO:0061174//type I terminal button;GO:0005938//cell cortex
CL1139.Contig5	1001	10	0.546	3	0.1753	PREDICTED: MAP/microtubule affinity-regulating kinase 3-like isoform 1 [Acyrthosiphon pisum]	sp|Q9P0L2|MARK1_HUMAN	Serine/threonine-protein kinase MARK1 OS=Homo sapiens GN=MARK1 PE=1 SV=2	DR2133	COG4372	Uncharacterized protein conserved in bacteria with the myosin-like domain	api:100166936	MAP/microtubule affinity-regulating kinase [EC:2.7.11.1]	GO:0051663//oocyte nucleus localization involved in oocyte dorsal/ventral axis specification;GO:0030709//border follicle cell delamination;GO:0008360//regulation of cell shape;GO:0016325//oocyte microtubule cytoskeleton organization;GO:0051124//synaptic growth at neuromuscular junction;GO:0007318//pole plasm protein localization;GO:0007317//regulation of pole plasm oskar mRNA localization;GO:0001…	GO:0050321//tau-protein kinase activity	GO:0031594//neuromuscular junction;GO:0016323//basolateral plasma membrane;GO:0045172//germline ring canal;GO:0045169//fusome;GO:0061174//type I terminal button;GO:0005938//cell cortex
CL1139.Contig6	989	10	0.5526	2	0.1183	PREDICTED: MAP/microtubule affinity-regulating kinase 3-like isoform 1 [Acyrthosiphon pisum]	sp|Q9P0L2|MARK1_HUMAN	Serine/threonine-protein kinase MARK1 OS=Homo sapiens GN=MARK1 PE=1 SV=2	DR2133	COG4372	Uncharacterized protein conserved in bacteria with the myosin-like domain	api:100166936	MAP/microtubule affinity-regulating kinase [EC:2.7.11.1]	GO:0051663//oocyte nucleus localization involved in oocyte dorsal/ventral axis specification;GO:0030709//border follicle cell delamination;GO:0008360//regulation of cell shape;GO:0016325//oocyte microtubule cytoskeleton organization;GO:0051124//synaptic growth at neuromuscular junction;GO:0007318//pole plasm protein localization;GO:0007317//regulation of pole plasm oskar mRNA localization;GO:0001…	GO:0050321//tau-protein kinase activity	GO:0031594//neuromuscular junction;GO:0016323//basolateral plasma membrane;GO:0045172//germline ring canal;GO:0045169//fusome;GO:0061174//type I terminal button;GO:0005938//cell cortex
CL1139.Contig7	811	27	1.8196	31	2.2354	hypothetical protein KGM_12069 [Danaus plexippus]	sp|Q8BTI8|SRRM2_MOUSE	Serine/arginine repetitive matrix protein 2 OS=Mus musculus GN=Srrm2 PE=1 SV=3	DR2133	COG4372	Uncharacterized protein conserved in bacteria with the myosin-like domain	api:100166936	MAP/microtubule affinity-regulating kinase [EC:2.7.11.1]	GO:0033036;GO:0009653//anatomical structure morphogenesis;GO:0007314//oocyte anterior/posterior axis specification;GO:0007010//cytoskeleton organization;GO:0050794//regulation of cellular process;GO:0071844	GO:0016301//kinase activity	GO:0044464//cell part
CL1139.Contig8	559	2	0.1955	9	0.9415	par-1 [Danaus plexippus]	sp|Q9P0L2|MARK1_HUMAN	Serine/threonine-protein kinase MARK1 OS=Homo sapiens GN=MARK1 PE=1 SV=2	--	--	--	tca:656926	MAP/microtubule affinity-regulating kinase [EC:2.7.11.1]	GO:0006468//protein phosphorylation	GO:0004683//calmodulin-dependent protein kinase activity;GO:0005524//ATP binding	-
CL1139.Contig9	482	2	0.2268	1	0.1213	hypothetical protein KGM_12068 [Danaus plexippus]	--	--	--	--	--	--	--	-	-	-
CL114.Contig1	5039	1547	16.7792	1288	14.948	dynein heavy chain [Danaus plexippus]	sp|P37276|DYHC_DROME	Dynein heavy chain, cytoplasmic OS=Drosophila melanogaster GN=Dhc64C PE=2 SV=2	YKR054c	COG5245	Dynein, heavy chain	tca:664489	dynein heavy chain 1, cytosolic	GO:0006200//ATP catabolic process;GO:0007018//microtubule-based movement	GO:0003777//microtubule motor activity;GO:0005524//ATP binding;GO:0016887//ATPase activity	GO:0030286//dynein complex
CL114.Contig2	1490	84	3.0812	70	2.7474	dynein heavy chain [Culex quinquefasciatus] >gi|167867449|gb|EDS30832.1| dynein heavy chain [Culex quinquefasciatus]	sp|P37276|DYHC_DROME	Dynein heavy chain, cytoplasmic OS=Drosophila melanogaster GN=Dhc64C PE=2 SV=2	YKR054c	COG5245	Dynein, heavy chain	cqu:CpipJ_CPIJ007950	dynein heavy chain 1, cytosolic	GO:0006200//ATP catabolic process;GO:0007018//microtubule-based movement	GO:0003777//microtubule motor activity;GO:0005524//ATP binding;GO:0016887//ATPase activity	GO:0030286//dynein complex
CL114.Contig3	1468	262	9.7544	222	8.8438	dynein heavy chain [Danaus plexippus]	sp|P37276|DYHC_DROME	Dynein heavy chain, cytoplasmic OS=Drosophila melanogaster GN=Dhc64C PE=2 SV=2	--	--	--	dwi:Dwil_GK17594	dynein heavy chain 1, cytosolic	GO:0006200//ATP catabolic process;GO:0007018//microtubule-based movement	GO:0003777//microtubule motor activity;GO:0005524//ATP binding;GO:0016887//ATPase activity	GO:0030286//dynein complex
CL1140.Contig1	2841	917	17.641	802	16.5088	hypothetical protein KGM_03689 [Danaus plexippus]	sp|O75473|LGR5_HUMAN	Leucine-rich repeat-containing G-protein coupled receptor 5 OS=Homo sapiens GN=LGR5 PE=2 SV=1	alr0124_1	COG4886	Leucine-rich repeat (LRR) protein	bta:520189	leucine-rich repeat-containing G protein-coupled receptor 5	-	-	-
CL1140.Contig2	851	16	1.0276	19	1.3057	hypothetical protein KGM_03689 [Danaus plexippus]	sp|Q9Z1P4|LGR5_MOUSE	Leucine-rich repeat-containing G-protein coupled receptor 5 OS=Mus musculus GN=Lgr5 PE=2 SV=2	SPy1798	COG4886	Leucine-rich repeat (LRR) protein	tca:660980	slit 2	-	-	-
CL1140.Contig3	1622	224	7.5478	304	10.9606	hypothetical protein KGM_03689 [Danaus plexippus]	sp|P22792|CPN2_HUMAN	Carboxypeptidase N subunit 2 OS=Homo sapiens GN=CPN2 PE=1 SV=3	SPy1798	COG4886	Leucine-rich repeat (LRR) protein	cfa:488042	carboxypeptidase N regulatory subunit	-	-	-
CL1141.Contig1	1964	278	7.7362	195	5.8064	FYVE finger containing protein [Danaus plexippus]	sp|Q7ZUV1|PKHF2_DANRE	Pleckstrin homology domain-containing family F member 2 OS=Danio rerio GN=plekhf2 PE=2 SV=1	--	--	--	acs:100567784	FYVE, RhoGEF and PH domain containing 5/6	-	GO:0046872//metal ion binding;GO:0005543//phospholipid binding	-
CL1141.Contig2	1286	116	4.9299	95	4.3201	FYVE finger containing protein [Danaus plexippus]	sp|Q5ZLY5|PKHF2_CHICK	Pleckstrin homology domain-containing family F member 2 OS=Gallus gallus GN=PLEKHF2 PE=2 SV=1	--	--	--	tgu:100223489	FYVE, RhoGEF and PH domain containing 5/6	-	GO:0046872//metal ion binding;GO:0005543//phospholipid binding	-
CL1141.Contig3	1363	1	0.0401	1	0.0429	FYVE finger containing protein [Danaus plexippus]	sp|Q5ZLY5|PKHF2_CHICK	Pleckstrin homology domain-containing family F member 2 OS=Gallus gallus GN=PLEKHF2 PE=2 SV=1	--	--	--	tgu:100223489	FYVE, RhoGEF and PH domain containing 5/6	-	GO:0046872//metal ion binding;GO:0005543//phospholipid binding	-
CL1142.Contig1	218	0	0	2	0.5365	--	--	--	--	--	--	--	--	-	-	-
CL1142.Contig2	525	52	5.4134	37	4.1215	--	--	--	--	--	--	--	--	-	-	-
CL1143.Contig1	202	26	7.0347	0	0	--	--	--	--	--	--	--	--	-	-	-
CL1143.Contig2	352	2	0.3105	19	3.1566	--	--	--	--	--	--	--	--	-	-	-
CL1144.Contig1	635	193	16.6115	164	15.1036	hypothetical protein KGM_05569 [Danaus plexippus]	sp|Q9VNG1|GGNB2_DROME	Gametogenetin-binding protein 2-like OS=Drosophila melanogaster GN=CG2182 PE=2 SV=3	--	--	--	--	--	-	-	-
CL1144.Contig2	277	14	2.7623	7	1.4778	hypothetical protein KGM_05569 [Danaus plexippus]	sp|Q9VNG1|GGNB2_DROME	Gametogenetin-binding protein 2-like OS=Drosophila melanogaster GN=CG2182 PE=2 SV=3	--	--	--	--	--	-	-	-
CL1145.Contig1	209	20	5.2301	143	40.013	--	--	--	--	--	--	--	--	-	-	-
CL1147.Contig1	828	15	0.9901	62	4.379	hypothetical protein SINV_03498 [Solenopsis invicta]	--	--	--	--	--	--	--	-	-	-
CL1147.Contig2	213	5	1.283	1	0.2746	--	--	--	--	--	--	--	--	-	-	-
CL1148.Contig1	1116	24	1.1754	8	0.4192	--	--	--	--	--	--	--	--	-	-	-
CL1148.Contig2	1094	17	0.8493	4	0.2138	--	--	--	--	--	--	--	--	-	-	-
CL1148.Contig3	774	16	1.1298	4	0.3022	--	--	--	--	--	--	--	--	-	-	-
CL1148.Contig4	752	23	1.6716	9	0.6999	--	--	--	--	--	--	--	--	-	-	-
CL1148.Contig5	1296	41	1.729	26	1.1732	--	--	--	--	--	--	--	--	-	-	-
CL1149.Contig1	2597	494	10.3963	387	8.7147	hypothetical protein KGM_05776 [Danaus plexippus]	sp|Q75JC9|Y8484_DICDI	Uncharacterized protein DDB_G0271670 OS=Dictyostelium discoideum GN=DDB_G0271670 PE=4 SV=1	aq_2032	COG0532	Translation initiation factor 2 (IF-2; GTPase)	tgu:100219403	rRNA-processing protein CGR1	-	-	-
CL1149.Contig2	1495	401	14.6598	362	14.1605	hypothetical protein KGM_05776 [Danaus plexippus]	sp|Q75JC9|Y8484_DICDI	Uncharacterized protein DDB_G0271670 OS=Dictyostelium discoideum GN=DDB_G0271670 PE=4 SV=1	aq_2032	COG0532	Translation initiation factor 2 (IF-2; GTPase)	tgu:100219403	rRNA-processing protein CGR1	-	-	-
CL115.Contig1	297	13	2.3923	30	5.9071	--	--	--	--	--	--	--	--	-	-	-
CL115.Contig2	350	27	4.2162	26	4.3443	--	--	--	--	--	--	--	--	-	-	-
CL1150.Contig1	1957	309	8.6296	298	8.9051	hypothetical protein KGM_08853 [Danaus plexippus]	sp|P39736|BX42_DROME	Puff-specific protein Bx42 OS=Drosophila melanogaster GN=Bx42 PE=1 SV=1	--	--	--	ame:551225	SNW domain-containing protein 1	GO:0000398//mRNA splicing, via spliceosome	-	GO:0005681//spliceosomal complex
CL1150.Contig2	200	4	1.0931	7	2.0468	--	--	--	--	--	--	--	--	-	-	-
CL1151.Contig1	489	11	1.2294	3	0.3588	--	--	--	--	--	--	--	--	-	-	-
CL1151.Contig2	468	1	0.1168	1	0.125	--	--	--	--	--	--	--	--	-	-	-
CL1152.Contig1	429	11	1.4014	2	0.2726	--	--	--	--	--	--	--	--	-	-	-
CL1152.Contig2	2816	417	8.0934	223	4.6311	conserved hypothetical protein [Pediculus humanus corporis] >gi|212514060|gb|EEB16444.1| conserved hypothetical protein [Pediculus humanus corporis]	sp|Q8C3P7|MTA70_MOUSE	N6-adenosine-methyltransferase 70 kDa subunit OS=Mus musculus GN=Mettl3 PE=2 SV=2	YGL192w	COG4725	Transcriptional activator, adenine-specific DNA methyltransferase	tca:656280	mRNA (2'-O-methyladenosine-N6-)-methyltransferase [EC:2.1.1.62]	GO:0006139//nucleobase-containing compound metabolic process;GO:0032259//methylation	GO:0008168//methyltransferase activity	-
CL1152.Contig3	444	38	4.6776	23	3.0294	--	--	--	--	--	--	--	--	-	-	-
CL1152.Contig4	426	47	6.0299	16	2.1965	--	--	--	--	--	--	--	--	-	-	-
CL1152.Contig5	855	19	1.2145	9	0.6156	--	--	--	--	--	--	--	--	-	-	-
CL1152.Contig6	711	13	0.9993	11	0.9048	--	--	--	--	--	--	--	--	-	-	-
CL1152.Contig7	437	14	1.7509	0	0	--	--	--	--	--	--	--	--	-	-	-
CL1153.Contig1	878	522	32.4938	273	18.1836	splicing factor arginine/serine-rich 6 [Danaus plexippus]	sp|Q8VE97|SRSF4_MOUSE	Serine/arginine-rich splicing factor 4 OS=Mus musculus GN=Srsf4 PE=2 SV=1	SPAC16.02c	COG0724	RNA-binding proteins (RRM domain)	isc:IscW_ISCW010321	splicing factor, arginine/serine-rich 4/5/6	GO:0048025//negative regulation of mRNA splicing, via spliceosome	-	-
CL1153.Contig2	712	216	16.5805	72	5.9138	splicing factor arginine/serine-rich 6 [Bombyx mori] >gi|109706819|gb|ABG42996.1| splicing factor arginine/serine-rich 6 [Bombyx mori]	sp|P26686|SRR55_DROME	Serine-arginine protein 55 OS=Drosophila melanogaster GN=B52 PE=1 SV=4	SPAC16.02c	COG0724	RNA-binding proteins (RRM domain)	aga:AgaP_AGAP004592	splicing factor, arginine/serine-rich 4/5/6	GO:0001745//compound eye morphogenesis;GO:0000381//regulation of alternative mRNA splicing, via spliceosome;GO:0007067//mitosis	GO:0003676//nucleic acid binding;GO:0005515//protein binding;GO:0000166//nucleotide binding	GO:0071011//precatalytic spliceosome;GO:0005700//polytene chromosome;GO:0071013//catalytic step 2 spliceosome;GO:0035062//omega speckle;GO:0035327//transcriptionally active chromatin
CL1153.Contig3	680	297	23.8711	102	8.7721	splicing factor arginine/serine-rich 6 [Bombyx mori] >gi|109706819|gb|ABG42996.1| splicing factor arginine/serine-rich 6 [Bombyx mori]	sp|Q54K36|Y7557_DICDI	Uncharacterized protein DDB_G0287625 OS=Dictyostelium discoideum GN=DDB_G0287625 PE=4 SV=1	RSc1191	COG2812	DNA polymerase III, gamma/tau subunits	ame:413130	RNA polymerase-associated protein CTR9	-	-	-
CL1153.Contig4	527	261	27.0679	87	9.6543	splicing factor arginine/serine-rich 6 [Bombyx mori] >gi|109706819|gb|ABG42996.1| splicing factor arginine/serine-rich 6 [Bombyx mori]	sp|Q54K36|Y7557_DICDI	Uncharacterized protein DDB_G0287625 OS=Dictyostelium discoideum GN=DDB_G0287625 PE=4 SV=1	--	--	--	aga:AgaP_AGAP004592	splicing factor, arginine/serine-rich 4/5/6	-	GO:0003676//nucleic acid binding;GO:0000166//nucleotide binding	-
CL1154.Contig1	1279	225	9.6147	155	7.0872	hypothetical protein KGM_19245 [Danaus plexippus]	sp|Q8CHJ2|AQP12_MOUSE	Aquaporin-12 OS=Mus musculus GN=Aqp12 PE=2 SV=1	--	--	--	dwi:Dwil_GK17891	aquaporin rerated protein, invertebrate	GO:0006833//water transport	GO:0005372//water transmembrane transporter activity	-
CL1154.Contig2	596	57	5.227	8	0.785	hypothetical protein KGM_19245 [Danaus plexippus]	sp|A6NM10|AQ12B_HUMAN	Aquaporin-12B OS=Homo sapiens GN=AQP12B PE=2 SV=1	--	--	--	dsi:Dsim_GD25912	aquaporin rerated protein, invertebrate	GO:0006833//water transport	GO:0005372//water transmembrane transporter activity	-
CL1155.Contig1	1438	435	16.5331	37	1.5047	Lian-Aa1 retrotransposon protein [Aedes aegypti]	sp|Q03272|PO14_NASVI	Retrovirus-related Pol polyprotein from type-1 retrotransposable element R1 4 (Fragment) OS=Nasonia vitripennis PE=4 SV=1	--	--	--	nvi:100121553	myosin IX	-	-	-
CL1155.Contig2	596	33	3.0262	21	2.0606	Lian-Aa1 retrotransposon protein [Aedes aegypti]	--	--	--	--	--	nvi:100121553	myosin IX	-	-	-
CL1155.Contig3	253	0	0	2	0.4623	--	--	--	--	--	--	--	--	-	-	-
CL1156.Contig1	621	7	0.6161	19	1.7893	PREDICTED: melanopsin-B-like [Acyrthosiphon pisum]	sp|Q5XXP2|OPN4_PHOSU	Melanopsin OS=Phodopus sungorus GN=OPN4 PE=2 SV=1	--	--	--	api:100164030	r-opsin	GO:0007165//signal transduction	GO:0004930//G-protein coupled receptor activity;GO:0009881//photoreceptor activity	GO:0016020//membrane
CL1156.Contig2	477	0	0	0	0	PREDICTED: melanopsin-B-like [Acyrthosiphon pisum]	sp|Q5XXP2|OPN4_PHOSU	Melanopsin OS=Phodopus sungorus GN=OPN4 PE=2 SV=1	--	--	--	api:100164030	r-opsin	GO:0007165//signal transduction	GO:0004930//G-protein coupled receptor activity;GO:0009881//photoreceptor activity	GO:0016020//membrane
CL1157.Contig1	1772	543	16.7479	411	13.564	hypothetical protein KGM_02018 [Danaus plexippus]	sp|Q80W04|TMCC2_MOUSE	Transmembrane and coiled-coil domains protein 2 OS=Mus musculus GN=Tmcc2 PE=1 SV=1	--	--	--	oaa:100075123	serine/arginine repetitive matrix protein 2	-	-	-
CL1157.Contig2	669	14	1.1437	17	1.4861	hypothetical protein KGM_02018 [Danaus plexippus]	sp|Q9ULS5|TMCC3_HUMAN	Transmembrane and coiled-coil domains protein 3 OS=Homo sapiens GN=TMCC3 PE=2 SV=3	--	--	--	ptr:747168	microtubule-associated protein 7	-	-	-
CL1157.Contig3	618	14	1.2381	8	0.757	hypothetical protein KGM_02018 [Danaus plexippus]	sp|Q8R310|TMCC3_MOUSE	Transmembrane and coiled-coil domains protein 3 OS=Mus musculus GN=Tmcc3 PE=1 SV=2	--	--	--	ptr:747168	microtubule-associated protein 7	-	-	-
CL1157.Contig4	633	6	0.5181	10	0.9239	hypothetical protein KGM_02018 [Danaus plexippus]	sp|Q9ULS5|TMCC3_HUMAN	Transmembrane and coiled-coil domains protein 3 OS=Homo sapiens GN=TMCC3 PE=2 SV=3	SMc02914	COG0532	Translation initiation factor 2 (IF-2; GTPase)	ptr:747168	microtubule-associated protein 7	-	-	-
CL1157.Contig5	303	1	0.1804	2	0.386	hypothetical protein KGM_02018 [Danaus plexippus]	--	--	--	--	--	--	--	-	-	-
CL1158.Contig1	3666	122	1.8188	249	3.9721	hypothetical protein KGM_01013 [Danaus plexippus]	sp|Q9W0V1|PDPK1_DROME	3-phosphoinositide-dependent protein kinase 1 OS=Drosophila melanogaster GN=Pdk1 PE=1 SV=4	SPAC17G8.14c_2	COG0515	Serine/threonine protein kinase	nvi:100115534	3-phosphoinositide dependent protein kinase-1 [EC:2.7.11.1]	GO:0051234//establishment of localization;GO:0050776//regulation of immune response;GO:0002684//positive regulation of immune system process;GO:0045859//regulation of protein kinase activity;GO:0042981//regulation of apoptotic process;GO:0060341//regulation of cellular localization;GO:0009968//negative regulation of signal transduction;GO:0048522//positive regulation of cellular process;GO:003555…	GO:0004676//3-phosphoinositide-dependent protein kinase activity;GO:0000166//nucleotide binding;GO:0005158//insulin receptor binding;GO:0019901//protein kinase binding	GO:0005829//cytosol;GO:0043231//intracellular membrane-bounded organelle;GO:0005886//plasma membrane
CL1158.Contig2	3289	15	0.2493	47	0.8357	hypothetical protein KGM_01013 [Danaus plexippus]	sp|Q9W0V1|PDPK1_DROME	3-phosphoinositide-dependent protein kinase 1 OS=Drosophila melanogaster GN=Pdk1 PE=1 SV=4	SPAC17G8.14c_2	COG0515	Serine/threonine protein kinase	nvi:100115534	3-phosphoinositide dependent protein kinase-1 [EC:2.7.11.1]	GO:0051234//establishment of localization;GO:0050776//regulation of immune response;GO:0002684//positive regulation of immune system process;GO:0045859//regulation of protein kinase activity;GO:0042981//regulation of apoptotic process;GO:0060341//regulation of cellular localization;GO:0009968//negative regulation of signal transduction;GO:0048522//positive regulation of cellular process;GO:003555…	GO:0004676//3-phosphoinositide-dependent protein kinase activity;GO:0000166//nucleotide binding;GO:0005158//insulin receptor binding;GO:0019901//protein kinase binding	GO:0005829//cytosol;GO:0043231//intracellular membrane-bounded organelle;GO:0005886//plasma membrane
CL1158.Contig3	3571	10	0.1531	5	0.0819	hypothetical protein KGM_01013 [Danaus plexippus]	sp|Q9W0V1|PDPK1_DROME	3-phosphoinositide-dependent protein kinase 1 OS=Drosophila melanogaster GN=Pdk1 PE=1 SV=4	SPAC17G8.14c_2	COG0515	Serine/threonine protein kinase	nvi:100115534	3-phosphoinositide dependent protein kinase-1 [EC:2.7.11.1]	GO:0051234//establishment of localization;GO:0050776//regulation of immune response;GO:0002684//positive regulation of immune system process;GO:0045859//regulation of protein kinase activity;GO:0042981//regulation of apoptotic process;GO:0060341//regulation of cellular localization;GO:0009968//negative regulation of signal transduction;GO:0048522//positive regulation of cellular process;GO:003555…	GO:0004676//3-phosphoinositide-dependent protein kinase activity;GO:0000166//nucleotide binding;GO:0005158//insulin receptor binding;GO:0019901//protein kinase binding	GO:0005829//cytosol;GO:0043231//intracellular membrane-bounded organelle;GO:0005886//plasma membrane
CL1159.Contig1	564	44	4.2638	19	1.9701	hypothetical protein KGM_09240 [Danaus plexippus]	sp|Q99P88|NU155_MOUSE	Nuclear pore complex protein Nup155 OS=Mus musculus GN=Nup155 PE=2 SV=1	YBL079w	COG5308	Nuclear pore complex subunit	aag:AaeL_AAEL001861	nuclear pore complex protein Nup155	-	-	-
CL1159.Contig2	249	55	12.0723	33	7.7504	hypothetical protein KGM_09240 [Danaus plexippus]	--	--	--	--	--	--	--	-	-	-
CL116.Contig1	1447	29	1.0954	15	0.6062	pol polyprotein [Anopheles gambiae]	sp|P04146|COPIA_DROME	Copia protein OS=Drosophila melanogaster GN=GIP PE=1 SV=3	--	--	--	acs:100566687	ATP-binding cassette, subfamily B (MDR/TAP), member 1	-	-	-
CL116.Contig2	1941	100	2.8158	50	1.5065	PREDICTED: copia protein-like [Xenopus (Silurana) tropicalis]	sp|P04146|COPIA_DROME	Copia protein OS=Drosophila melanogaster GN=GIP PE=1 SV=3	--	--	--	acs:100566687	ATP-binding cassette, subfamily B (MDR/TAP), member 1	-	-	-
CL1160.Contig1	2992	355	6.4847	370	7.2319	hypothetical protein KGM_20740 [Danaus plexippus]	sp|Q4R646|SYIM_MACFA	Isoleucine--tRNA ligase, mitochondrial (Fragment) OS=Macaca fascicularis GN=IARS2 PE=2 SV=2	alr1073	COG0060	Isoleucyl-tRNA synthetase	nvi:100121513	isoleucyl-tRNA synthetase [EC:6.1.1.5]	GO:0006412//translation	GO:0003824//catalytic activity	-
CL1160.Contig2	493	4	0.4434	1	0.1186	mitochondrial isoleucine tRNA synthetase [Nasonia vitripennis]	sp|Q4R646|SYIM_MACFA	Isoleucine--tRNA ligase, mitochondrial (Fragment) OS=Macaca fascicularis GN=IARS2 PE=2 SV=2	alr1073	COG0060	Isoleucyl-tRNA synthetase	nvi:100121513	isoleucyl-tRNA synthetase [EC:6.1.1.5]	GO:0006418//tRNA aminoacylation for protein translation	GO:0000166//nucleotide binding;GO:0004812//aminoacyl-tRNA ligase activity	-
CL1161.Contig1	212	7	1.8046	7	1.931	--	--	--	--	--	--	--	--	-	-	-
CL1161.Contig2	211	1	0.259	1	0.2772	--	--	--	--	--	--	--	--	-	-	-
CL1162.Contig1	490	11	1.2269	6	0.7161	hypothetical protein KGM_07828 [Danaus plexippus]	--	--	--	--	--	--	--	-	-	-
CL1162.Contig2	453	2	0.2413	15	1.9364	hypothetical protein KGM_07828 [Danaus plexippus]	--	--	--	--	--	--	--	-	-	-
CL1163.Contig1	1501	1023	37.2495	4647	181.052	inositol 1 [Papilio xuthus]	sp|P23677|IP3KA_HUMAN	Inositol-trisphosphate 3-kinase A OS=Homo sapiens GN=ITPKA PE=1 SV=1	--	--	--	tca:661862	1D-myo-inositol-triphosphate 3-kinase [EC:2.7.1.127]	GO:0006979//response to oxidative stress	GO:0016301//kinase activity;GO:0005516//calmodulin binding	-
CL1163.Contig2	872	16	1.0028	59	3.9568	inositol 1, partial [Papilio polytes]	sp|P23677|IP3KA_HUMAN	Inositol-trisphosphate 3-kinase A OS=Homo sapiens GN=ITPKA PE=1 SV=1	--	--	--	tca:661862	1D-myo-inositol-triphosphate 3-kinase [EC:2.7.1.127]	-	GO:0016301//kinase activity	-
CL1164.Contig1	3092	4473	79.065	9625	182.042	hypothetical protein KGM_06733 [Danaus plexippus]	sp|Q810C0|SLIK2_MOUSE	SLIT and NTRK-like protein 2 OS=Mus musculus GN=Slitrk2 PE=1 SV=1	alr0124_1	COG4886	Leucine-rich repeat (LRR) protein	acs:100563333	toll-like receptor 7	-	-	-
CL1164.Contig2	256	46	9.8207	47	10.7367	--	--	--	--	--	--	--	--	-	-	-
CL1165.Contig1	352	80	12.4215	17	2.8243	--	--	--	--	--	--	--	--	-	-	-
CL1165.Contig2	230	0	0	14	3.5597	--	--	--	--	--	--	--	--	-	-	-
CL1166.Contig1	864	9	0.5693	26	1.7598	cellular retinaldehyde binding protein [Danaus plexippus]	sp|P12271|RLBP1_HUMAN	Retinaldehyde-binding protein 1 OS=Homo sapiens GN=RLBP1 PE=1 SV=2	--	--	--	--	--	-	-	-
CL1166.Contig2	816	0	0	0	0	cellular retinaldehyde binding protein [Danaus plexippus]	--	--	--	--	--	--	--	-	-	-
CL1166.Contig3	736	6	0.4456	6	0.4767	cellular retinaldehyde binding protein [Danaus plexippus]	--	--	--	--	--	--	--	-	-	-
CL1166.Contig4	826	1	0.0662	0	0	cellular retinaldehyde binding protein [Danaus plexippus]	--	--	--	--	--	--	--	-	-	-
CL1167.Contig1	1743	64	2.0068	95	3.1874	putative F48E3.8a [Danaus plexippus]	sp|P10039|TENA_CHICK	Tenascin OS=Gallus gallus GN=TNC PE=1 SV=2	--	--	--	mdo:100013925	tenascin	-	-	-
CL1167.Contig2	1914	164	4.683	389	11.8855	putative F48E3.8a [Danaus plexippus]	sp|P10039|TENA_CHICK	Tenascin OS=Gallus gallus GN=TNC PE=1 SV=2	--	--	--	mdo:100013925	tenascin	-	-	-
CL1167.Contig3	410	139	18.5292	35	4.9922	--	--	--	--	--	--	--	--	-	-	-
CL1169.Contig1	1924	25	0.7102	123	3.7386	putative Transcriptional enhancer factor TEF-1 [Danaus plexippus]	sp|P30052|SCAL_DROME	Protein scalloped OS=Drosophila melanogaster GN=sd PE=1 SV=1	--	--	--	tca:658922	TEA domain family member 1/3/4	GO:0006913//nucleocytoplasmic transport;GO:0001745//compound eye morphogenesis;GO:0045132//meiotic chromosome segregation;GO:0072089//stem cell proliferation;GO:0007480//imaginal disc-derived leg morphogenesis;GO:0007525//somatic muscle development;GO:0045944//positive regulation of transcription from RNA polymerase II promoter;GO:0022008//neurogenesis;GO:0055013//cardiac muscle cell development;…	GO:0000980//RNA polymerase II distal enhancer sequence-specific DNA binding;GO:0003705//RNA polymerase II distal enhancer sequence-specific DNA binding transcription factor activity;GO:0005098//Ran GTPase activator activity;GO:0008134//transcription factor binding	GO:0005737//cytoplasm;GO:0005634//nucleus
CL1169.Contig2	782	4	0.2796	5	0.3739	putative Transcriptional enhancer factor TEF-1 [Danaus plexippus]	sp|P30052|SCAL_DROME	Protein scalloped OS=Drosophila melanogaster GN=sd PE=1 SV=1	--	--	--	nvi:100117261	TEA domain family member 1/3/4	GO:0006913//nucleocytoplasmic transport;GO:0001745//compound eye morphogenesis;GO:0045132//meiotic chromosome segregation;GO:0072089//stem cell proliferation;GO:0007480//imaginal disc-derived leg morphogenesis;GO:0007525//somatic muscle development;GO:0045944//positive regulation of transcription from RNA polymerase II promoter;GO:0022008//neurogenesis;GO:0055013//cardiac muscle cell development;…	GO:0000980//RNA polymerase II distal enhancer sequence-specific DNA binding;GO:0003705//RNA polymerase II distal enhancer sequence-specific DNA binding transcription factor activity;GO:0005098//Ran GTPase activator activity;GO:0008134//transcription factor binding	GO:0005737//cytoplasm;GO:0005634//nucleus
CL1169.Contig3	2054	15	0.3991	40	1.1389	putative Transcriptional enhancer factor TEF-1 [Danaus plexippus]	sp|P30052|SCAL_DROME	Protein scalloped OS=Drosophila melanogaster GN=sd PE=1 SV=1	--	--	--	tca:658922	TEA domain family member 1/3/4	GO:0006913//nucleocytoplasmic transport;GO:0001745//compound eye morphogenesis;GO:0045132//meiotic chromosome segregation;GO:0072089//stem cell proliferation;GO:0007480//imaginal disc-derived leg morphogenesis;GO:0007525//somatic muscle development;GO:0045944//positive regulation of transcription from RNA polymerase II promoter;GO:0022008//neurogenesis;GO:0055013//cardiac muscle cell development;…	GO:0000980//RNA polymerase II distal enhancer sequence-specific DNA binding;GO:0003705//RNA polymerase II distal enhancer sequence-specific DNA binding transcription factor activity;GO:0005098//Ran GTPase activator activity;GO:0008134//transcription factor binding	GO:0005737//cytoplasm;GO:0005634//nucleus
CL1169.Contig4	2469	78	1.7266	115	2.7239	putative Transcriptional enhancer factor TEF-1 [Danaus plexippus]	sp|P30052|SCAL_DROME	Protein scalloped OS=Drosophila melanogaster GN=sd PE=1 SV=1	--	--	--	tca:658922	TEA domain family member 1/3/4	GO:0006913//nucleocytoplasmic transport;GO:0001745//compound eye morphogenesis;GO:0045132//meiotic chromosome segregation;GO:0072089//stem cell proliferation;GO:0007480//imaginal disc-derived leg morphogenesis;GO:0007525//somatic muscle development;GO:0045944//positive regulation of transcription from RNA polymerase II promoter;GO:0022008//neurogenesis;GO:0055013//cardiac muscle cell development;…	GO:0000980//RNA polymerase II distal enhancer sequence-specific DNA binding;GO:0003705//RNA polymerase II distal enhancer sequence-specific DNA binding transcription factor activity;GO:0005098//Ran GTPase activator activity;GO:0008134//transcription factor binding	GO:0005737//cytoplasm;GO:0005634//nucleus
CL117.Contig1	280	1	0.1952	10	2.0886	--	--	--	--	--	--	--	--	-	-	-
CL1170.Contig1	366	18	2.6879	0	0	--	--	--	--	--	--	--	--	-	-	-
CL1170.Contig2	332	6	0.9877	1	0.1761	--	--	--	--	--	--	--	--	-	-	-
CL1170.Contig3	379	15	2.1631	7	1.0801	--	--	--	--	--	--	--	--	-	-	-
CL1170.Contig4	269	6	1.2191	11	2.3914	--	--	--	--	--	--	--	--	-	-	-
CL1170.Contig5	244	15	3.3599	0	0	--	--	--	--	--	--	--	--	-	-	-
CL1171.Contig1	498	56	6.1459	0	0	--	--	--	--	--	--	--	--	-	-	-
CL1171.Contig2	482	7	0.7937	0	0	--	--	--	--	--	--	--	--	-	-	-
CL1171.Contig3	528	13	1.3457	124	13.7341	--	--	--	--	--	--	--	--	-	-	-
CL1172.Contig1	553	26	2.5696	30	3.1725	--	--	--	--	--	--	--	--	-	-	-
CL1172.Contig2	539	1	0.1014	8	0.868	--	--	--	--	--	--	--	--	-	-	-
CL1173.Contig1	2337	716	16.7448	476	11.9113	hypothetical protein KGM_07214 [Danaus plexippus]	sp|Q9UKJ5|CHIC2_HUMAN	Cysteine-rich hydrophobic domain 2 protein OS=Homo sapiens GN=CHIC2 PE=1 SV=1	--	--	--	--	--	-	-	-
CL1173.Contig2	599	51	4.6534	12	1.1716	hypothetical protein KGM_07214 [Danaus plexippus]	sp|Q9UKJ5|CHIC2_HUMAN	Cysteine-rich hydrophobic domain 2 protein OS=Homo sapiens GN=CHIC2 PE=1 SV=1	--	--	--	--	--	-	-	-
CL1174.Contig1	216	14	3.5424	13	3.5197	--	--	--	--	--	--	--	--	-	-	-
CL1175.Contig1	2264	322	7.7733	201	5.192	Fas associated factor 1 [Danaus plexippus]	sp|Q9UNN5|FAF1_HUMAN	FAS-associated factor 1 OS=Homo sapiens GN=FAF1 PE=1 SV=2	--	--	--	cel:C28G1.1	ubiquitin-conjugating enzyme (huntingtin interacting protein 2) [EC:6.3.2.19]	-	-	-
CL1175.Contig2	1611	1	0.0339	4	0.1452	Fas associated factor 1 [Danaus plexippus]	sp|Q924K2|FAF1_RAT	FAS-associated factor 1 OS=Rattus norvegicus GN=Faf1 PE=2 SV=1	--	--	--	cel:C28G1.1	ubiquitin-conjugating enzyme (huntingtin interacting protein 2) [EC:6.3.2.19]	-	-	-
CL1175.Contig3	486	5	0.5623	2	0.2407	Fas associated factor 1 [Danaus plexippus]	sp|Q9UNN5|FAF1_HUMAN	FAS-associated factor 1 OS=Homo sapiens GN=FAF1 PE=1 SV=2	--	--	--	--	--	GO:0060037//pharyngeal system development;GO:0051216//cartilage development	-	-
CL1176.Contig1	1595	32	1.0965	32	1.1733	hypothetical protein KGM_05577 [Danaus plexippus]	sp|Q99KN9|EPN4_MOUSE	Clathrin interactor 1 OS=Mus musculus GN=Clint1 PE=1 SV=2	--	--	--	dpo:Dpse_GA26538	telomere length regulation protein	GO:0044707	-	GO:0043231//intracellular membrane-bounded organelle
CL1176.Contig2	1575	53	1.8392	8	0.297	hypothetical protein KGM_05577 [Danaus plexippus]	sp|Q99KN9|EPN4_MOUSE	Clathrin interactor 1 OS=Mus musculus GN=Clint1 PE=1 SV=2	--	--	--	dpo:Dpse_GA26538	telomere length regulation protein	GO:0044707	-	GO:0043231//intracellular membrane-bounded organelle
CL1176.Contig3	1619	185	6.2453	203	7.3326	hypothetical protein KGM_05577 [Danaus plexippus]	sp|A7Z035|EPN4_BOVIN	Clathrin interactor 1 OS=Bos taurus GN=CLINT1 PE=2 SV=1	--	--	--	dpo:Dpse_GA26538	telomere length regulation protein	GO:0008283//cell proliferation;GO:0048477//oogenesis	-	GO:0005769//early endosome;GO:0005794//Golgi apparatus;GO:0005802//trans-Golgi network
CL1177.Contig1	1286	8	0.34	14	0.6366	putative DNA-directed RNA polymerase II largest subunit [Danaus plexippus]	sp|Q54UL8|MPS1_DICDI	Probable serine/threonine-protein kinase mps1 OS=Dictyostelium discoideum GN=mps1 PE=3 SV=1	--	--	--	hmg:100215712	nucleophosmin 1	-	GO:0005488//binding	-
CL1177.Contig2	2446	319	7.1279	167	3.9927	putative DNA-directed RNA polymerase II largest subunit [Danaus plexippus]	sp|Q17Q32|ENOPH_AEDAE	Enolase-phosphatase E1 OS=Aedes aegypti GN=AAEL000109 PE=3 SV=1	--	--	--	dan:Dana_GF22650	chromatin assembly factor 1 subunit A	-	GO:0005488//binding	-
CL1178.Contig1	2056	8885	236.189	55556	1580.23	unknown secreted protein [Papilio xuthus]	sp|P50722|CE3F_HYPCU	Hyphancin-3F OS=Hyphantria cunea PE=3 SV=1	--	--	--	--	--	GO:0045087//innate immune response;GO:0042742//defense response to bacterium	-	GO:0005576//extracellular region
CL1178.Contig2	861	1553	98.581	21013	1427.24	unknown secreted protein [Papilio xuthus]	sp|P50722|CE3F_HYPCU	Hyphancin-3F OS=Hyphantria cunea PE=3 SV=1	--	--	--	--	--	GO:0045087//innate immune response;GO:0042742//defense response to bacterium	-	GO:0005576//extracellular region
CL1178.Contig3	1083	4634	233.858	4936	266.537	unknown secreted protein [Papilio xuthus]	sp|P50722|CE3F_HYPCU	Hyphancin-3F OS=Hyphantria cunea PE=3 SV=1	--	--	--	dsi:Dsim_GD12124	chromobox protein 8	GO:0045087//innate immune response;GO:0042742//defense response to bacterium	-	GO:0005576//extracellular region
CL1178.Contig4	837	3118	203.599	27390	1913.72	unknown secreted protein [Papilio xuthus]	sp|P50722|CE3F_HYPCU	Hyphancin-3F OS=Hyphantria cunea PE=3 SV=1	--	--	--	--	--	GO:0045087//innate immune response;GO:0042742//defense response to bacterium	-	GO:0005576//extracellular region
CL1179.Contig1	1008	39	2.1146	13	0.7542	--	--	--	--	--	--	--	--	-	-	-
CL1179.Contig2	593	5	0.4608	19	1.8737	--	--	--	--	--	--	--	--	-	-	-
CL118.Contig1	285	1	0.1918	12	2.4623	--	--	--	--	--	--	--	--	-	-	-
CL1180.Contig1	3016	478	8.6621	339	6.5732	hypothetical protein KGM_10155 [Danaus plexippus]	sp|Q9VSL7|FOI_DROME	Zinc transporter foi OS=Drosophila melanogaster GN=foi PE=1 SV=3	RSc2227	COG0428	Predicted divalent heavy-metal cations transporter	ame:552697	solute carrier family 39 (zinc transporter), member 10	-	-	-
CL1180.Contig2	2955	83	1.5351	56	1.1083	hypothetical protein KGM_10155 [Danaus plexippus]	sp|Q9VSL7|FOI_DROME	Zinc transporter foi OS=Drosophila melanogaster GN=foi PE=1 SV=3	RSc2227	COG0428	Predicted divalent heavy-metal cations transporter	ame:552697	solute carrier family 39 (zinc transporter), member 10	-	-	-
CL1180.Contig3	2930	114	2.1265	61	1.2175	hypothetical protein KGM_10155 [Danaus plexippus]	sp|Q9VSL7|FOI_DROME	Zinc transporter foi OS=Drosophila melanogaster GN=foi PE=1 SV=3	RSc2227	COG0428	Predicted divalent heavy-metal cations transporter	ame:552697	solute carrier family 39 (zinc transporter), member 10	-	-	-
CL1181.Contig1	1017	112	6.019	87	5.0028	--	--	--	--	--	--	--	--	-	-	-
CL1181.Contig2	537	26	2.6462	35	3.8116	--	--	--	--	--	--	--	--	-	-	-
CL1182.Contig1	1850	99	2.9247	82	2.5921	hypothetical protein KGM_01838 [Danaus plexippus]	sp|P16884|NFH_RAT	Neurofilament heavy polypeptide OS=Rattus norvegicus GN=Nefh PE=1 SV=4	--	--	--	ssc:100156492	neurofilament heavy polypeptide	-	-	-
CL1182.Contig2	972	26	1.4619	18	1.083	hypothetical protein KGM_01838 [Danaus plexippus]	sp|P19246|NFH_MOUSE	Neurofilament heavy polypeptide OS=Mus musculus GN=Nefh PE=1 SV=3	--	--	--	ssc:100156492	neurofilament heavy polypeptide	-	-	-
CL1183.Contig1	2051	182	4.8499	39	1.112	serine hydroxymethyltransferase [Bombyx mori] >gi|87248603|gb|ABD36354.1| serine hydroxymethyltransferase [Bombyx mori]	sp|P50432|GLYC_CAEEL	Serine hydroxymethyltransferase OS=Caenorhabditis elegans GN=mel-32 PE=1 SV=2	SPAC24C9.12c	COG0112	Glycine/serine hydroxymethyltransferase	aag:AaeL_AAEL002510	glycine hydroxymethyltransferase [EC:2.1.2.1]	GO:0006730//one-carbon metabolic process;GO:0032259//methylation;GO:0019264//glycine biosynthetic process from serine	GO:0030170//pyridoxal phosphate binding;GO:0008168//methyltransferase activity;GO:0004372//glycine hydroxymethyltransferase activity	GO:0005737//cytoplasm
CL1183.Contig2	1708	252	8.0638	40	1.3696	serine hydroxymethyltransferase [Bombyx mori] >gi|87248603|gb|ABD36354.1| serine hydroxymethyltransferase [Bombyx mori]	sp|P07511|GLYC_RABIT	Serine hydroxymethyltransferase, cytosolic OS=Oryctolagus cuniculus GN=SHMT1 PE=1 SV=2	SPAC24C9.12c	COG0112	Glycine/serine hydroxymethyltransferase	aag:AaeL_AAEL002510	glycine hydroxymethyltransferase [EC:2.1.2.1]	GO:0006730//one-carbon metabolic process;GO:0032259//methylation;GO:0019264//glycine biosynthetic process from serine	GO:0030170//pyridoxal phosphate binding;GO:0008168//methyltransferase activity;GO:0004372//glycine hydroxymethyltransferase activity	GO:0005737//cytoplasm
CL1184.Contig1	606	18	1.6234	10	0.965	hypothetical protein KGM_19165 [Danaus plexippus]	sp|Q17RM4|CC142_HUMAN	Coiled-coil domain-containing protein 142 OS=Homo sapiens GN=CCDC142 PE=2 SV=1	--	--	--	--	--	-	-	-
CL1185.Contig1	552	9	0.8911	3	0.3178	--	--	--	--	--	--	--	--	-	-	-
CL1185.Contig2	550	27	2.683	11	1.1696	hypothetical protein CLF_100574 [Clonorchis sinensis]	--	--	--	--	--	--	--	-	-	-
CL1186.Contig1	2504	216	4.7146	466	10.8834	putative ATPase type 13A3 [Danaus plexippus]	sp|Q5XF89|AT133_MOUSE	Probable cation-transporting ATPase 13A3 OS=Mus musculus GN=Atp13a3 PE=1 SV=1	SPAC29A4.19c	COG0474	Cation transport ATPase	oaa:100080921	cation-transporting ATPase 13A3/4/5 [EC:3.6.3.-]	-	GO:0016787//hydrolase activity	-
CL1186.Contig2	204	0	0	3	0.86	putative ATPase type 13A3 [Danaus plexippus]	--	--	--	--	--	--	--	-	-	-
CL1187.Contig1	313	13	2.27	2	0.3737	--	--	--	--	--	--	--	--	-	-	-
CL1187.Contig2	238	14	3.215	1	0.2457	--	--	--	--	--	--	--	--	-	-	-
CL1188.Contig1	1079	158	8.0031	99	5.3657	putative RW1 protein [Danaus plexippus]	sp|H3BV60|TGR3L_HUMAN	Transforming growth factor-beta receptor type 3-like protein OS=Homo sapiens GN=TGFBR3L PE=2 SV=1	--	--	--	gga:396544	nascent polypeptide-associated complex subunit alpha	GO:0044237//cellular metabolic process;GO:0044238//primary metabolic process	GO:0003824//catalytic activity	-
CL1188.Contig2	410	6	0.7998	2	0.2853	putative RW1 protein [Danaus plexippus]	sp|P39881|CUX1_CANFA	Homeobox protein cut-like 1 (Fragment) OS=Canis familiaris GN=CUX1 PE=2 SV=1	--	--	--	cfa:100686636	G protein-coupled receptor 88	-	-	-
CL1189.Contig1	207	8	2.1122	1	0.2825	--	--	--	--	--	--	--	--	-	-	-
CL1189.Contig2	869	344	21.6353	362	24.3613	--	--	--	--	--	--	--	--	-	-	-
CL1189.Contig3	964	75	4.2522	100	6.0664	--	--	--	--	--	--	--	--	-	-	-
CL1189.Contig4	2326	254	5.9683	194	4.8776	--	--	--	--	--	--	--	--	-	-	-
CL119.Contig1	979	201	11.2212	162	9.6771	--	--	--	--	--	--	--	--	-	-	-
CL119.Contig2	215	0	0	9	2.448	--	--	--	--	--	--	--	--	-	-	-
CL1190.Contig1	278	18	3.5388	7	1.4725	--	--	--	--	--	--	--	--	-	-	-
CL1191.Contig1	3189	321	5.5014	286	5.2447	receptor expression enhancing protein isoform 2 [Danaus plexippus]	sp|B2RZ37|REEP5_RAT	Receptor expression-enhancing protein 5 OS=Rattus norvegicus GN=Reep5 PE=1 SV=1	SPCC830.08c	COG5052	Protein involved in membrane traffic	cfa:474695	lysine-specific demethylase 3 [EC:1.14.11.-]	-	-	-
CL1191.Contig2	3055	898	16.0654	550	10.5284	receptor expression enhancing protein isoform 2 [Bombyx mori] >gi|87248617|gb|ABD36361.1| receptor expression enhancing protein isoform 2 [Bombyx mori]	sp|Q29RM3|REEP5_BOVIN	Receptor expression-enhancing protein 5 OS=Bos taurus GN=REEP5 PE=2 SV=1	SPCC830.08c	COG5052	Protein involved in membrane traffic	cfa:474695	lysine-specific demethylase 3 [EC:1.14.11.-]	-	-	-
CL1191.Contig3	3272	90	1.5033	45	0.8043	receptor expression enhancing protein isoform 2 [Danaus plexippus]	sp|B2RZ37|REEP5_RAT	Receptor expression-enhancing protein 5 OS=Rattus norvegicus GN=Reep5 PE=1 SV=1	SPCC830.08c	COG5052	Protein involved in membrane traffic	cfa:474695	lysine-specific demethylase 3 [EC:1.14.11.-]	-	-	-
CL1191.Contig4	2975	1426	26.1974	1173	23.058	receptor expression enhancing protein isoform 1 [Bombyx mori] >gi|87248615|gb|ABD36360.1| receptor expression enhancing protein isoform 1 [Bombyx mori]	sp|Q29RM3|REEP5_BOVIN	Receptor expression-enhancing protein 5 OS=Bos taurus GN=REEP5 PE=2 SV=1	SPCC830.08c	COG5052	Protein involved in membrane traffic	cfa:474695	lysine-specific demethylase 3 [EC:1.14.11.-]	-	-	-
CL1192.Contig1	640	18	1.5372	20	1.8275	--	--	--	--	--	--	--	--	-	-	-
CL1192.Contig2	260	7	1.4715	10	2.2493	--	--	--	--	--	--	--	--	-	-	-
CL1193.Contig1	246	0	0	11	2.615	--	--	--	--	--	--	--	--	-	-	-
CL1193.Contig2	649	35	2.9475	24	2.1626	--	--	--	--	--	--	--	--	-	-	-
CL1194.Contig1	1407	77	2.991	69	2.8679	hypothetical protein KGM_12623 [Danaus plexippus]	sp|Q9VNJ5|DISP_DROME	Protein dispatched OS=Drosophila melanogaster GN=disp PE=1 SV=1	--	--	--	--	--	-	-	-
CL1194.Contig2	286	0	0	0	0	hypothetical protein KGM_12623 [Danaus plexippus]	sp|A7MBM2|DISP2_HUMAN	Protein dispatched homolog 2 OS=Homo sapiens GN=DISP2 PE=2 SV=2	--	--	--	--	--	-	-	-
CL1196.Contig1	319	7	1.1993	0	0	--	--	--	--	--	--	--	--	-	-	-
CL1196.Contig2	925	244	14.4169	242	15.2998	hypothetical protein TcasGA2_TC005062 [Tribolium castaneum]	--	--	--	--	--	--	--	-	-	-
CL1196.Contig3	266	16	3.2875	24	5.2764	--	--	--	--	--	--	--	--	-	-	-
CL1197.Contig1	1015	41	2.2077	26	1.498	serine protease 24 [Mamestra configurata]	sp|P08897|COGS_HYPLI	Collagenase OS=Hypoderma lineatum PE=1 SV=3	VC1649	COG5640	Secreted trypsin-like serine protease	dse:Dsec_GM14740	transmembrane protease, serine 9 [EC:3.4.21.-]	-	GO:0016787//hydrolase activity	-
CL1197.Contig2	1092	521	26.076	103	5.516	serine protease 24 [Mamestra configurata]	sp|P08897|COGS_HYPLI	Collagenase OS=Hypoderma lineatum PE=1 SV=3	VC1649	COG5640	Secreted trypsin-like serine protease	dpo:Dpse_GA19618	chymotrypsin [EC:3.4.21.1]	-	GO:0016787//hydrolase activity	-
CL1197.Contig3	1225	264	11.7786	90	4.2965	serine protease 24 [Mamestra configurata]	sp|P08897|COGS_HYPLI	Collagenase OS=Hypoderma lineatum PE=1 SV=3	VC1649	COG5640	Secreted trypsin-like serine protease	dse:Dsec_GM14740	transmembrane protease, serine 9 [EC:3.4.21.-]	-	GO:0016787//hydrolase activity	-
CL1198.Contig1	529	297	30.685	404	44.6619	--	--	--	--	--	--	--	--	-	-	-
CL1199.Contig1	1227	27	1.2027	31	1.4775	hypothetical protein KGM_20383 [Danaus plexippus]	sp|Q6AYJ3|SPA6L_RAT	Spermatogenesis associated 6-like protein OS=Rattus norvegicus GN=Spata6l PE=2 SV=1	--	--	--	--	--	-	-	-
CL1199.Contig2	231	0	0	9	2.2785	hypothetical protein KGM_20383 [Danaus plexippus]	--	--	--	--	--	--	--	-	-	-
CL12.Contig1	509	32	3.436	72	8.2723	--	--	--	--	--	--	--	--	-	-	-
CL120.Contig1	1275	186	7.9731	24	1.1008	--	--	--	--	--	--	--	--	-	-	-
CL120.Contig2	799	30	2.0521	1	0.0732	--	--	--	--	--	--	--	--	-	-	-
CL120.Contig3	673	31	2.5175	1	0.0869	--	--	--	--	--	--	--	--	-	-	-
CL120.Contig4	1042	76	3.9863	12	0.6735	p77 [Mythimna separata]	--	--	--	--	--	--	--	-	-	-
CL120.Contig5	1168	81	3.7902	11	0.5508	p77 [Mythimna separata]	--	--	--	--	--	--	--	-	-	-
CL120.Contig6	677	68	5.4897	41	3.5417	p77 [Mythimna separata]	--	--	--	--	--	--	--	-	-	-
CL120.Contig7	952	39	2.239	8	0.4914	p77 [Mythimna separata]	--	--	--	--	--	--	--	-	-	-
CL1200.Contig1	3143	926	16.1024	1457	27.1098	ATP-binding cassette transporter subfamily B [Bombyx mori] >gi|326371149|gb|ADZ56943.1| ATP-binding cassette transporter subfamily B [Bombyx mori]	sp|Q08D64|ABCB6_XENTR	ATP-binding cassette sub-family B member 6, mitochondrial OS=Xenopus tropicalis GN=abcb6 PE=2 SV=1	RSc0478	COG5265	ABC-type transport system involved in Fe-S cluster assembly, permease and ATPase components	aag:AaeL_AAEL008134	ATP-binding cassette, subfamily B (MDR/TAP), member 6	GO:0070574//cadmium ion transmembrane transport;GO:0015886//heme transport;GO:0006200//ATP catabolic process;GO:0046686//response to cadmium ion	GO:0042626//ATPase activity, coupled to transmembrane movement of substances;GO:0015232//heme transporter activity;GO:0005524//ATP binding;GO:0015086//cadmium ion transmembrane transporter activity	GO:0016021//integral to membrane;GO:0005743//mitochondrial inner membrane;GO:0043190//ATP-binding cassette (ABC) transporter complex;GO:0005774//vacuolar membrane
CL1200.Contig2	1399	69	2.6956	204	8.5275	ATP-binding cassette transporter subfamily B [Bombyx mori] >gi|326371149|gb|ADZ56943.1| ATP-binding cassette transporter subfamily B [Bombyx mori]	sp|Q08D64|ABCB6_XENTR	ATP-binding cassette sub-family B member 6, mitochondrial OS=Xenopus tropicalis GN=abcb6 PE=2 SV=1	SPCC74.01c	COG5265	ABC-type transport system involved in Fe-S cluster assembly, permease and ATPase components	aag:AaeL_AAEL008134	ATP-binding cassette, subfamily B (MDR/TAP), member 6	GO:0070574//cadmium ion transmembrane transport;GO:0015886//heme transport;GO:0006200//ATP catabolic process;GO:0046686//response to cadmium ion	GO:0042626//ATPase activity, coupled to transmembrane movement of substances;GO:0015232//heme transporter activity;GO:0005524//ATP binding;GO:0015086//cadmium ion transmembrane transporter activity	GO:0016021//integral to membrane;GO:0005743//mitochondrial inner membrane;GO:0043190//ATP-binding cassette (ABC) transporter complex;GO:0005774//vacuolar membrane
CL1201.Contig1	3009	395	7.1746	3090	60.0548	cactus [Bombyx mori] >gi|284424948|dbj|BAI67121.1| Cactus [Bombyx mori]	sp|Q03017|CACT_DROME	NF-kappa-B inhibitor cactus OS=Drosophila melanogaster GN=cact PE=1 SV=2	all2748	COG0666	FOG: Ankyrin repeat	tca:657221	ankyrin only family, other	GO:0006810//transport;GO:0009620//response to fungus;GO:0007275//multicellular organismal development;GO:0048856//anatomical structure development;GO:0050794//regulation of cellular process;GO:0019730//antimicrobial humoral response;GO:0006952//defense response	-	-
CL1201.Contig2	1750	702	21.9242	1208	40.3683	cactus [Bombyx mori] >gi|284424948|dbj|BAI67121.1| Cactus [Bombyx mori]	sp|Q03017|CACT_DROME	NF-kappa-B inhibitor cactus OS=Drosophila melanogaster GN=cact PE=1 SV=2	all2748	COG0666	FOG: Ankyrin repeat	tca:657221	ankyrin only family, other	GO:0006810//transport;GO:0009620//response to fungus;GO:0007275//multicellular organismal development;GO:0048856//anatomical structure development;GO:0050794//regulation of cellular process;GO:0019730//antimicrobial humoral response;GO:0006952//defense response	-	-
CL1201.Contig3	430	101	12.8374	449	61.0645	--	--	--	--	--	--	--	--	-	-	-
CL1201.Contig4	496	277	30.5227	323	38.0831	--	--	--	--	--	--	--	--	-	-	-
CL1201.Contig5	429	170	21.6579	261	35.5791	--	--	--	--	--	--	--	--	-	-	-
CL1202.Contig1	2642	585	12.1017	584	12.9268	hypothetical protein KGM_17346 [Danaus plexippus]	sp|Q8WUA2|PPIL4_HUMAN	Peptidyl-prolyl cis-trans isomerase-like 4 OS=Homo sapiens GN=PPIL4 PE=1 SV=1	SPBC17G9.05_1	COG0652	Peptidyl-prolyl cis-trans isomerase (rotamase) - cyclophilin family	dya:Dyak_GE10772	peptidyl-prolyl cis-trans isomerase-like 4 [EC:5.2.1.8]	GO:0044267//cellular protein metabolic process;GO:0022008//neurogenesis;GO:0000398//mRNA splicing, via spliceosome	GO:0003676//nucleic acid binding;GO:0016853//isomerase activity	GO:0071011//precatalytic spliceosome;GO:0071013//catalytic step 2 spliceosome
CL1203.Contig1	510	30	3.215	21	2.408	--	--	--	--	--	--	--	--	-	-	-
CL1203.Contig2	535	14	1.4302	17	1.8583	--	--	--	--	--	--	--	--	-	-	-
CL1204.Contig1	258	1	0.2118	12	2.72	--	--	--	--	--	--	--	--	-	-	-
CL1204.Contig2	239	4	0.9147	14	3.4256	--	--	--	--	--	--	--	--	-	-	-
CL1205.Contig1	790	16	1.1069	20	1.4805	--	--	--	--	--	--	--	--	-	-	-
CL1206.Contig1	207	8	2.1122	12	3.3902	fatty acid (long chain) transport protein, partial [Papilio xuthus]	--	--	--	--	--	--	--	-	-	-
CL1206.Contig2	2520	301	6.5282	847	19.656	fatty acid transport protein [Ostrinia scapulalis]	sp|Q4R3Y4|S27A4_MACFA	Long-chain fatty acid transport protein 4 OS=Macaca fascicularis GN=SLC27A4 PE=2 SV=1	PA2893	COG0318	Acyl-CoA synthetases (AMP-forming)/AMP-acid ligases II	aag:AaeL_AAEL000572	solute carrier family 27 (fatty acid transporter), member 1/4 [EC:6.2.1.-]	GO:0008152//metabolic process	GO:0003824//catalytic activity	-
CL1207.Contig1	727	12	0.9021	43	3.459	--	--	--	--	--	--	--	--	-	-	-
CL1207.Contig2	744	14	1.0284	14	1.1004	--	--	--	--	--	--	--	--	-	-	-
CL1208.Contig1	211	10	2.5903	0	0	--	--	--	--	--	--	--	--	-	-	-
CL121.Contig1	805	350	23.7628	81	5.8844	AAEL017253-PF [Aedes aegypti] >gi|403183249|gb|EJY57960.1| AAEL017253-PG [Aedes aegypti]	sp|Q8K5B2|MCFD2_MOUSE	Multiple coagulation factor deficiency protein 2 homolog OS=Mus musculus GN=Mcfd2 PE=2 SV=1	STM0960	COG1674	DNA segregation ATPase FtsK/SpoIIIE and related proteins	mdo:100012531	hyperpolarization activated cyclic nucleotide-gated potassium channel 1	-	-	-
CL121.Contig2	891	363	22.2666	346	22.7096	GK22695 [Drosophila willistoni] >gi|194168244|gb|EDW83145.1| GK22695 [Drosophila willistoni]	sp|Q8K5B2|MCFD2_MOUSE	Multiple coagulation factor deficiency protein 2 homolog OS=Mus musculus GN=Mcfd2 PE=2 SV=1	ftsK	COG1674	DNA segregation ATPase FtsK/SpoIIIE and related proteins	mdo:100012531	hyperpolarization activated cyclic nucleotide-gated potassium channel 1	-	-	-
CL121.Contig3	780	34	2.3824	25	1.8744	AAEL017253-PF [Aedes aegypti] >gi|403183249|gb|EJY57960.1| AAEL017253-PG [Aedes aegypti]	sp|Q8K5B2|MCFD2_MOUSE	Multiple coagulation factor deficiency protein 2 homolog OS=Mus musculus GN=Mcfd2 PE=2 SV=1	ftsK	COG1674	DNA segregation ATPase FtsK/SpoIIIE and related proteins	mdo:100012531	hyperpolarization activated cyclic nucleotide-gated potassium channel 1	-	-	-
CL1210.Contig1	312	0	0	50	9.3719	--	--	--	--	--	--	--	--	-	-	-
CL1210.Contig2	380	7	1.0068	4	0.6156	--	--	--	--	--	--	--	--	-	-	-
CL1211.Contig1	490	179	19.9656	14	1.6709	--	--	--	--	--	--	--	--	-	-	-
CL1211.Contig2	3586	3325	50.6765	78	1.272	arylphorin subunit alpha [Danaus plexippus]	sp|P14296|ARYA_MANSE	Arylphorin subunit alpha OS=Manduca sexta PE=2 SV=1	SA1562	COG1674	DNA segregation ATPase FtsK/SpoIIIE and related proteins	dya:Dyak_GE14257	tyrosinase [EC:1.14.18.1]	-	-	-
CL1212.Contig1	1152	43	2.0401	42	2.1321	hypothetical protein KGM_11060 [Danaus plexippus]	sp|Q9H7T3|CJ095_HUMAN	Uncharacterized protein C10orf95 OS=Homo sapiens GN=C10orf95 PE=2 SV=1	--	--	--	gga:396544	nascent polypeptide-associated complex subunit alpha	GO:0034059//response to anoxia	-	-
CL1212.Contig2	1281	237	10.1117	240	10.9565	hypothetical protein KGM_11060 [Danaus plexippus]	sp|Q9UQ35|SRRM2_HUMAN	Serine/arginine repetitive matrix protein 2 OS=Homo sapiens GN=SRRM2 PE=1 SV=2	DR2133	COG4372	Uncharacterized protein conserved in bacteria with the myosin-like domain	aml:100474834	serine/arginine repetitive matrix protein 2	GO:0034059//response to anoxia	-	-
CL1212.Contig3	805	778	52.8213	781	56.737	fau protein [Papilio xuthus]	sp|A8MUU9|YV023_HUMAN	Putative uncharacterized protein ENSP00000383309 OS=Homo sapiens PE=5 SV=3	DR2133	COG4372	Uncharacterized protein conserved in bacteria with the myosin-like domain	--	--	GO:0034059//response to anoxia	-	-
CL1213.Contig1	529	147	15.1875	91	10.06	--	--	--	--	--	--	--	--	-	-	-
CL1213.Contig2	414	9	1.1881	3	0.4238	--	--	--	--	--	--	--	--	-	-	-
CL1213.Contig3	262	25	5.2151	2	0.4464	--	--	--	--	--	--	--	--	-	-	-
CL1214.Contig1	1219	22	0.9864	20	0.9595	unknown [Dendroctonus ponderosae]	sp|Q8K1N2|PHLB2_MOUSE	Pleckstrin homology-like domain family B member 2 OS=Mus musculus GN=Phldb2 PE=1 SV=2	--	--	--	--	--	-	GO:0005543//phospholipid binding	-
CL1214.Contig2	1207	4	0.1811	8	0.3876	unknown [Dendroctonus ponderosae]	sp|Q8K1N2|PHLB2_MOUSE	Pleckstrin homology-like domain family B member 2 OS=Mus musculus GN=Phldb2 PE=1 SV=2	--	--	--	--	--	-	GO:0005543//phospholipid binding	-
CL1214.Contig3	907	3	0.1808	4	0.2579	unknown [Dendroctonus ponderosae]	sp|Q8K1N2|PHLB2_MOUSE	Pleckstrin homology-like domain family B member 2 OS=Mus musculus GN=Phldb2 PE=1 SV=2	--	--	--	--	--	-	GO:0005543//phospholipid binding	-
CL1214.Contig4	1256	32	1.3925	51	2.3746	unknown [Dendroctonus ponderosae]	sp|Q8K1N2|PHLB2_MOUSE	Pleckstrin homology-like domain family B member 2 OS=Mus musculus GN=Phldb2 PE=1 SV=2	--	--	--	--	--	-	GO:0005543//phospholipid binding	-
CL1214.Contig5	1850	2	0.0591	2	0.0632	PREDICTED: similar to pleckstrin homology-like domain, family B, member 2 [Tribolium castaneum] >gi|270004447|gb|EFA00895.1| hypothetical protein TcasGA2_TC003799 [Tribolium castaneum]	sp|Q6PDH0|PHLB1_MOUSE	Pleckstrin homology-like domain family B member 1 OS=Mus musculus GN=Phldb1 PE=1 SV=1	--	--	--	--	--	-	GO:0005543//phospholipid binding	-
CL1214.Contig6	5572	986	9.6714	503	5.2792	pleckstrin-like proteiny-like domain, family B, member 1 [Danaus plexippus]	sp|Q6PDH0|PHLB1_MOUSE	Pleckstrin homology-like domain family B member 1 OS=Mus musculus GN=Phldb1 PE=1 SV=1	FN0522	COG0419	ATPase involved in DNA repair	cbr:CBG06689	early endosome antigen 1	-	-	-
CL1215.Contig1	1667	337	11.0489	255	8.9457	--	--	--	--	--	--	--	--	-	-	-
CL1215.Contig2	522	24	2.5128	11	1.2323	--	--	--	--	--	--	--	--	-	-	-
CL1216.Contig1	634	67	5.7758	27	2.4905	conserved hypothetical protein [Perkinsus marinus ATCC 50983] >gi|239904052|gb|EER20307.1| conserved hypothetical protein [Perkinsus marinus ATCC 50983]	sp|Q9BYP8|KR171_HUMAN	Keratin-associated protein 17-1 OS=Homo sapiens GN=KRTAP17-1 PE=2 SV=1	--	--	--	hmg:100203543	RLL motif containing protein 1	-	-	-
CL1217.Contig1	405	10	1.3495	3	0.4332	hypothetical protein KGM_00389 [Danaus plexippus]	sp|Q54K36|Y7557_DICDI	Uncharacterized protein DDB_G0287625 OS=Dictyostelium discoideum GN=DDB_G0287625 PE=4 SV=1	XF1267	COG5297	Cellobiohydrolase A (1,4-beta-cellobiosidase A)	ame:725959	serine/arginine repetitive matrix protein 2	-	-	-
CL1217.Contig2	868	9	0.5667	2	0.1347	hypothetical protein KGM_00389 [Danaus plexippus]	sp|Q551H4|FRAY2_DICDI	Serine/threonine-protein kinase fray2 OS=Dictyostelium discoideum GN=fray2 PE=3 SV=1	PA2976	COG1530	Ribonucleases G and E	ame:725959	serine/arginine repetitive matrix protein 2	-	-	-
CL1217.Contig3	835	18	1.1782	1	0.07	hypothetical protein KGM_19833 [Danaus plexippus]	sp|Q551H4|FRAY2_DICDI	Serine/threonine-protein kinase fray2 OS=Dictyostelium discoideum GN=fray2 PE=3 SV=1	PA2976	COG1530	Ribonucleases G and E	ame:725959	serine/arginine repetitive matrix protein 2	-	-	-
CL1217.Contig4	745	10	0.7336	3	0.2355	hypothetical protein KGM_19833 [Danaus plexippus]	sp|Q5T200|ZC3HD_HUMAN	Zinc finger CCCH domain-containing protein 13 OS=Homo sapiens GN=ZC3H13 PE=1 SV=1	PA2976	COG1530	Ribonucleases G and E	nvi:100116523	U1 small nuclear ribonucleoprotein 70kDa	-	-	-
CL1217.Contig5	303	18	3.2468	3	0.579	hypothetical protein KGM_00389 [Danaus plexippus]	sp|Q5R5X0|PININ_PONAB	Pinin OS=Pongo abelii GN=PNN PE=2 SV=1	--	--	--	aga:AgaP_AGAP002265	splicing factor, arginine/serine-rich 12	-	-	GO:0005737//cytoplasm;GO:0005730//nucleolus;GO:0016607//nuclear speck;GO:0071013//catalytic step 2 spliceosome
CL1218.Contig1	502	93	10.1252	80	9.3196	--	--	--	--	--	--	--	--	-	-	-
CL1218.Contig2	340	84	13.5029	103	17.7162	--	--	--	--	--	--	--	--	-	-	-
CL1218.Contig3	419	386	50.3499	313	43.6859	--	--	--	--	--	--	--	--	-	-	-
CL1219.Contig1	259	0	0	5	1.129	--	--	--	--	--	--	--	--	-	-	-
CL1219.Contig2	412	0	0	16	2.2711	--	--	--	--	--	--	--	--	-	-	-
CL122.Contig1	221	4	0.9892	16	4.2339	--	--	--	--	--	--	--	--	-	-	-
CL1220.Contig1	572	135	12.8992	88	8.997	--	--	--	--	--	--	--	--	-	-	-
CL1220.Contig2	464	2	0.2356	4	0.5041	--	--	--	--	--	--	--	--	-	-	-
CL1221.Contig1	3172	50	0.8615	50	0.9218	PREDICTED: protein PIEZO2-like [Acyrthosiphon pisum]	sp|Q8CD54|PIEZ2_MOUSE	Piezo-type mechanosensitive ion channel component 2 OS=Mus musculus GN=Piezo2 PE=2 SV=2	--	--	--	--	--	-	-	-
CL1221.Contig2	3213	103	1.7521	75	1.3651	PREDICTED: protein PIEZO2-like [Acyrthosiphon pisum]	sp|Q8CD54|PIEZ2_MOUSE	Piezo-type mechanosensitive ion channel component 2 OS=Mus musculus GN=Piezo2 PE=2 SV=2	--	--	--	--	--	-	-	-
CL1221.Contig3	1974	112	3.101	118	3.4958	hypothetical protein KGM_20159 [Danaus plexippus]	sp|Q9H5I5|PIEZ2_HUMAN	Piezo-type mechanosensitive ion channel component 2 OS=Homo sapiens GN=PIEZO2 PE=2 SV=2	--	--	--	--	--	-	-	-
CL1222.Contig1	1111	53	2.6073	64	3.3688	hypothetical protein KGM_11400 [Danaus plexippus]	sp|A6H8I2|SGSM3_XENLA	Small G protein signaling modulator 3 homolog OS=Xenopus laevis GN=sgsm3 PE=2 SV=1	--	--	--	mdo:100025913	Rho guanine nucleotide exchange factor 4	GO:0032851//positive regulation of Rab GTPase activity	GO:0005097//Rab GTPase activator activity	GO:0005622//intracellular
CL1222.Contig2	381	5	0.7172	4	0.614	hypothetical protein KGM_11400 [Danaus plexippus]	sp|Q2KI13|SGSM3_BOVIN	Small G protein signaling modulator 3 OS=Bos taurus GN=SGSM3 PE=2 SV=1	SPAC4G8.04	COG5210	GTPase-activating protein	--	--	GO:0032851//positive regulation of Rab GTPase activity	GO:0005097//Rab GTPase activator activity	GO:0005622//intracellular
CL1222.Contig3	1269	61	2.6272	40	1.8434	hypothetical protein KGM_11400 [Danaus plexippus]	sp|A6H8I2|SGSM3_XENLA	Small G protein signaling modulator 3 homolog OS=Xenopus laevis GN=sgsm3 PE=2 SV=1	SPAC4G8.04	COG5210	GTPase-activating protein	mdo:100025913	Rho guanine nucleotide exchange factor 4	GO:0032851//positive regulation of Rab GTPase activity	GO:0005097//Rab GTPase activator activity	GO:0005622//intracellular
CL1223.Contig1	469	3	0.3496	8	0.9975	--	--	--	--	--	--	--	--	-	-	-
CL1223.Contig2	457	16	1.9135	6	0.7678	--	--	--	--	--	--	--	--	-	-	-
CL1223.Contig3	669	7	0.5719	1	0.0874	--	--	--	--	--	--	--	--	-	-	-
CL1224.Contig1	1662	21	0.6906	0	0	hypothetical protein KGM_13685 [Danaus plexippus]	--	--	--	--	--	--	--	-	-	-
CL1224.Contig2	1662	193	6.3468	1	0.0352	hypothetical protein KGM_13685 [Danaus plexippus]	--	--	--	--	--	--	--	-	-	-
CL1225.Contig1	263	106	22.028	123	27.3502	--	--	--	--	--	--	--	--	-	-	-
CL1225.Contig2	568	56	5.3885	42	4.3243	--	--	--	--	--	--	--	--	-	-	-
CL1225.Contig3	1391	202	7.9369	192	8.0721	--	--	--	--	--	--	--	--	-	-	-
CL1226.Contig1	1429	0	0	36	1.4733	hypothetical protein PTSG_11912 [Salpingoeca sp. ATCC 50818]	sp|P02812|PRB2_HUMAN	Basic salivary proline-rich protein 2 OS=Homo sapiens GN=PRB2 PE=1 SV=3	mlr2363	COG0515	Serine/threonine protein kinase	rno:100362634	histone-lysine N-methyltransferase MLL2 [EC:2.1.1.43]	-	-	-
CL1226.Contig2	1417	0	0	40	1.6508	hypothetical protein EAI_13691 [Harpegnathos saltator]	sp|Q9QYX7|PCLO_MOUSE	Protein piccolo OS=Mus musculus GN=Pclo PE=1 SV=3	mlr2363	COG0515	Serine/threonine protein kinase	aga:AgaP_AGAP004734	PAX-interacting protein 1	-	-	-
CL1227.Contig1	776	91	6.4092	123	9.2695	--	--	--	--	--	--	--	--	-	-	-
CL1228.Contig1	632	154	13.3177	52	4.8117	--	--	--	--	--	--	--	--	-	-	-
CL1228.Contig2	210	6	1.5616	12	3.3417	--	--	--	--	--	--	--	--	-	-	-
CL1229.Contig1	1032	611	32.3584	696	39.4403	putative chymotrypsin 7 [Ostrinia nubilalis]	sp|Q00871|CTRB1_LITVA	Chymotrypsin BI OS=Litopenaeus vannamei PE=1 SV=1	VC1200	COG5640	Secreted trypsin-like serine protease	dpo:Dpse_GA19618	chymotrypsin [EC:3.4.21.1]	-	GO:0008236//serine-type peptidase activity	-
CL123.Contig1	249	16	3.5119	30	7.0458	--	--	--	--	--	--	--	--	-	-	-
CL123.Contig2	354	20	3.0878	13	2.1476	--	--	--	--	--	--	--	--	-	-	-
CL1230.Contig1	280	7	1.3664	41	8.5632	--	--	--	--	--	--	--	--	-	-	-
CL1230.Contig2	299	16	2.9247	6	1.1735	--	--	--	--	--	--	--	--	-	-	-
CL1231.Contig1	426	21	2.6942	30	4.1183	--	--	--	--	--	--	--	--	-	-	-
CL1232.Contig1	1929	123	3.485	79	2.395	cyclin B homolog [Bombyx mori] >gi|1865641|dbj|BAA12669.1| cyclin B homolog [Bombyx mori]	sp|P24862|CCNB_PATVU	G2/mitotic-specific cyclin-B OS=Patella vulgata PE=2 SV=1	SPBC582.03	COG5024	Cyclin	cqu:CpipJ_CPIJ010895	cyclin B	GO:0000079//regulation of cyclin-dependent protein kinase activity;GO:0051301//cell division	GO:0019901//protein kinase binding	GO:0005634//nucleus
CL1232.Contig2	526	3	0.3117	2	0.2224	cyclin B [Plodia interpunctella]	--	--	--	--	--	--	--	GO:0051726//regulation of cell cycle	-	-
CL1232.Contig3	907	2	0.1205	2	0.129	cyclin B homolog [Bombyx mori] >gi|1865641|dbj|BAA12669.1| cyclin B homolog [Bombyx mori]	sp|P24862|CCNB_PATVU	G2/mitotic-specific cyclin-B OS=Patella vulgata PE=2 SV=1	SPBC582.03	COG5024	Cyclin	cqu:CpipJ_CPIJ010895	cyclin B	GO:0000079//regulation of cyclin-dependent protein kinase activity;GO:0051301//cell division	GO:0019901//protein kinase binding	GO:0005634//nucleus
CL1233.Contig1	1147	11	0.5241	12	0.6118	lysophospholipase [Danaus plexippus]	sp|Q5RBR7|LYPA1_PONAB	Acyl-protein thioesterase 1 OS=Pongo abelii GN=LYPLA1 PE=2 SV=1	SPAC8E11.04c	COG0400	Predicted esterase	tca:657690	lysophospholipase II [EC:3.1.1.5]	-	GO:0050253//retinyl-palmitate esterase activity;GO:0080031//methyl salicylate esterase activity;GO:0004091//carboxylesterase activity;GO:0080032//methyl jasmonate esterase activity;GO:0080030//methyl indole-3-acetate esterase activity	-
CL1233.Contig2	1042	85	4.4584	62	3.4796	lysophospholipase [Danaus plexippus]	sp|Q5RBR7|LYPA1_PONAB	Acyl-protein thioesterase 1 OS=Pongo abelii GN=LYPLA1 PE=2 SV=1	SPAC8E11.04c	COG0400	Predicted esterase	tca:657690	lysophospholipase II [EC:3.1.1.5]	-	GO:0050253//retinyl-palmitate esterase activity;GO:0080031//methyl salicylate esterase activity;GO:0004091//carboxylesterase activity;GO:0080032//methyl jasmonate esterase activity;GO:0080030//methyl indole-3-acetate esterase activity	-
CL1233.Contig3	1021	46	2.4624	60	3.4367	lysophospholipase [Danaus plexippus]	sp|Q5RBR7|LYPA1_PONAB	Acyl-protein thioesterase 1 OS=Pongo abelii GN=LYPLA1 PE=2 SV=1	SPAC8E11.04c	COG0400	Predicted esterase	tca:657690	lysophospholipase II [EC:3.1.1.5]	-	GO:0050253//retinyl-palmitate esterase activity;GO:0080031//methyl salicylate esterase activity;GO:0004091//carboxylesterase activity;GO:0080032//methyl jasmonate esterase activity;GO:0080030//methyl indole-3-acetate esterase activity	-
CL1233.Contig4	1179	65	3.0132	20	0.992	lysophospholipase [Danaus plexippus]	sp|Q5RBR7|LYPA1_PONAB	Acyl-protein thioesterase 1 OS=Pongo abelii GN=LYPLA1 PE=2 SV=1	SPAC8E11.04c	COG0400	Predicted esterase	tca:657690	lysophospholipase II [EC:3.1.1.5]	-	GO:0050253//retinyl-palmitate esterase activity;GO:0080031//methyl salicylate esterase activity;GO:0004091//carboxylesterase activity;GO:0080032//methyl jasmonate esterase activity;GO:0080030//methyl indole-3-acetate esterase activity	-
CL1234.Contig1	396	16	2.2083	6	0.8861	reverse transcrpitase [Papilio xuthus]	--	--	--	--	--	dpe:Dper_GL15466	RNA binding protein fox-1	-	-	-
CL1235.Contig1	725	178	13.4186	84	6.7757	--	--	--	--	--	--	--	--	-	-	-
CL1235.Contig2	475	18	2.0711	10	1.2312	--	--	--	--	--	--	--	--	-	-	-
CL1236.Contig1	1335	89	3.6436	27	1.1828	hypothetical protein KGM_18067 [Danaus plexippus]	sp|Q61686|CBX5_MOUSE	Chromobox protein homolog 5 OS=Mus musculus GN=Cbx5 PE=1 SV=1	--	--	--	api:100169040	chromobox protein 5	-	-	-
CL1236.Contig2	1553	76	2.6747	30	1.1297	hypothetical protein KGM_18067 [Danaus plexippus]	sp|Q61686|CBX5_MOUSE	Chromobox protein homolog 5 OS=Mus musculus GN=Cbx5 PE=1 SV=1	--	--	--	api:100169040	chromobox protein 5	-	-	-
CL1237.Contig1	253	45	9.7211	44	10.1705	--	--	--	--	--	--	--	--	-	-	-
CL1237.Contig2	204	26	6.9658	11	3.1534	--	--	--	--	--	--	--	--	-	-	-
CL1238.Contig1	409	20	2.6726	9	1.2869	--	--	--	--	--	--	--	--	-	-	-
CL1238.Contig2	392	25	3.4856	79	11.7856	--	--	--	--	--	--	--	--	-	-	-
CL1239.Contig1	259	1	0.211	13	2.9353	--	--	--	--	--	--	--	--	-	-	-
CL124.Contig1	785	61	4.247	8	0.596	--	--	--	--	--	--	--	--	-	-	-
CL124.Contig2	1108	81	3.9955	65	3.4307	--	--	--	--	--	--	--	--	-	-	-
CL1240.Contig1	4548	551	6.6215	334	4.2947	hypothetical protein KGM_18016 [Danaus plexippus]	sp|Q52KI8|SRRM1_MOUSE	Serine/arginine repetitive matrix protein 1 OS=Mus musculus GN=Srrm1 PE=1 SV=2	CC3441	COG2267	Lysophospholipase	spu:588572	serine/arginine repetitive matrix protein 1	-	-	-
CL1240.Contig2	2658	22	0.4524	9	0.198	hypothetical protein KGM_18016 [Danaus plexippus]	sp|Q52KI8|SRRM1_MOUSE	Serine/arginine repetitive matrix protein 1 OS=Mus musculus GN=Srrm1 PE=1 SV=2	Cgl1939	COG0532	Translation initiation factor 2 (IF-2; GTPase)	spu:588572	serine/arginine repetitive matrix protein 1	-	-	-
CL1240.Contig3	522	86	9.0044	30	3.3609	PREDICTED: hypothetical protein LOC100657601 [Loxodonta africana]	--	--	--	--	--	--	--	-	-	-
CL1241.Contig1	954	894	51.217	7390	453.009	hypothetical protein Llacc01000286 [Helicoverpa armigera]	--	--	--	--	--	--	--	-	-	-
CL1241.Contig2	850	3	0.1929	15	1.032	hypothetical protein Llacc01000286 [Helicoverpa armigera]	--	--	--	--	--	--	--	-	-	-
CL1242.Contig1	1484	61	2.2466	10	0.3941	--	--	--	--	--	--	--	--	-	-	-
CL1242.Contig2	1592	62	2.1285	24	0.8816	--	--	--	--	--	--	--	--	-	-	-
CL1243.Contig1	646	34	2.8765	12	1.0863	--	--	--	--	--	--	--	--	-	-	-
CL1243.Contig2	442	1	0.1237	6	0.7939	--	--	--	--	--	--	--	--	-	-	-
CL1244.Contig1	1062	147	7.5652	37	2.0375	--	--	--	--	--	--	--	--	-	-	-
CL1244.Contig2	840	277	18.0229	222	15.4556	--	--	--	--	--	--	--	--	-	-	-
CL1245.Contig1	420	0	0	0	0	hypothetical protein KGM_22654 [Danaus plexippus]	sp|Q9D142|NUD14_MOUSE	Uridine diphosphate glucose pyrophosphatase OS=Mus musculus GN=Nudt14 PE=2 SV=1	HP0507	COG0494	NTP pyrophosphohydrolases including oxidative damage repair enzymes	aga:AgaP_AGAP004158	UDP-sugar diphosphatase [EC:3.6.1.45]	-	GO:0016818//hydrolase activity, acting on acid anhydrides, in phosphorus-containing anhydrides;GO:0046872//metal ion binding	-
CL1245.Contig2	385	8	1.1357	17	2.5823	hypothetical protein KGM_22654 [Danaus plexippus]	sp|Q9D142|NUD14_MOUSE	Uridine diphosphate glucose pyrophosphatase OS=Mus musculus GN=Nudt14 PE=2 SV=1	HP0507	COG0494	NTP pyrophosphohydrolases including oxidative damage repair enzymes	aga:AgaP_AGAP004158	UDP-sugar diphosphatase [EC:3.6.1.45]	-	GO:0016818//hydrolase activity, acting on acid anhydrides, in phosphorus-containing anhydrides;GO:0046872//metal ion binding	-
CL1245.Contig3	997	153	8.3873	136	7.9773	hypothetical protein KGM_22654 [Danaus plexippus]	sp|O95848|NUD14_HUMAN	Uridine diphosphate glucose pyrophosphatase OS=Homo sapiens GN=NUDT14 PE=1 SV=2	HP0507	COG0494	NTP pyrophosphohydrolases including oxidative damage repair enzymes	aga:AgaP_AGAP004158	UDP-sugar diphosphatase [EC:3.6.1.45]	-	GO:0016787//hydrolase activity	-
CL1246.Contig1	204	0	0	0	0	--	--	--	--	--	--	--	--	-	-	-
CL1246.Contig2	2238	113	2.7596	129	3.3709	PREDICTED: transmembrane protein 68-like [Megachile rotundata]	sp|Q0VCR6|TMM68_BOVIN	Transmembrane protein 68 OS=Bos taurus GN=TMEM68 PE=2 SV=1	--	--	--	--	--	GO:0008152//metabolic process	GO:0016746//transferase activity, transferring acyl groups	GO:0016021//integral to membrane
CL1246.Contig3	346	35	5.5286	9	1.5212	PREDICTED: transmembrane protein 68-like [Nasonia vitripennis]	sp|Q0VCR6|TMM68_BOVIN	Transmembrane protein 68 OS=Bos taurus GN=TMEM68 PE=2 SV=1	--	--	--	--	--	GO:0008152//metabolic process	GO:0016746//transferase activity, transferring acyl groups	GO:0016021//integral to membrane
CL1247.Contig10	380	7	1.0068	0	0	--	--	--	--	--	--	--	--	-	-	-
CL1247.Contig1	2071	1016	26.8126	556	15.7002	fructose-bisphosphate aldolase [Papilio xuthus] >gi|389615591|dbj|BAM20754.1| fructose-bisphosphate aldolase [Papilio polytes]	sp|P07764|ALF_DROME	Fructose-bisphosphate aldolase OS=Drosophila melanogaster GN=Ald PE=1 SV=5	mlr3754	COG3588	Fructose-1,6-bisphosphate aldolase	dse:Dsec_GM10189	fructose-bisphosphate aldolase, class I [EC:4.1.2.13]	GO:0007095//mitotic cell cycle G2/M transition DNA damage checkpoint;GO:0043060//meiotic metaphase I plate congression;GO:0007094//mitotic cell cycle spindle assembly checkpoint;GO:0007498//mesoderm development;GO:0000705//achiasmate meiosis I;GO:0016321//female meiosis chromosome segregation;GO:0006096//glycolysis;GO:0006468//protein phosphorylation;GO:0001666//response to hypoxia;GO:0032837//di…	GO:0004674//protein serine/threonine kinase activity;GO:0004332//fructose-bisphosphate aldolase activity;GO:0005524//ATP binding	GO:0031430//M band;GO:0030018//Z disc
CL1247.Contig2	522	148	15.4959	108	12.0994	--	--	--	--	--	--	--	--	-	-	-
CL1247.Contig3	2067	1484	39.2391	1822	51.5489	fructose-bisphosphate aldolase [Papilio xuthus] >gi|389615591|dbj|BAM20754.1| fructose-bisphosphate aldolase [Papilio polytes]	sp|P07764|ALF_DROME	Fructose-bisphosphate aldolase OS=Drosophila melanogaster GN=Ald PE=1 SV=5	mlr3754	COG3588	Fructose-1,6-bisphosphate aldolase	dse:Dsec_GM10189	fructose-bisphosphate aldolase, class I [EC:4.1.2.13]	GO:0007095//mitotic cell cycle G2/M transition DNA damage checkpoint;GO:0043060//meiotic metaphase I plate congression;GO:0007094//mitotic cell cycle spindle assembly checkpoint;GO:0007498//mesoderm development;GO:0000705//achiasmate meiosis I;GO:0016321//female meiosis chromosome segregation;GO:0006096//glycolysis;GO:0006468//protein phosphorylation;GO:0001666//response to hypoxia;GO:0032837//di…	GO:0004674//protein serine/threonine kinase activity;GO:0004332//fructose-bisphosphate aldolase activity;GO:0005524//ATP binding	GO:0031430//M band;GO:0030018//Z disc
CL1247.Contig4	351	5	0.7786	0	0	--	--	--	--	--	--	--	--	-	-	-
CL1247.Contig5	335	5	0.8157	34	5.9353	--	--	--	--	--	--	--	--	-	-	-
CL1247.Contig6	1473	597	22.1512	417	16.5556	--	--	--	--	--	--	--	--	-	-	-
CL1247.Contig7	1113	348	17.0887	130	6.8306	--	--	--	--	--	--	--	--	-	-	-
CL1247.Contig8	1084	15	0.7563	11	0.5934	--	--	--	--	--	--	--	--	-	-	-
CL1247.Contig9	501	175	19.0909	51	5.9531	--	--	--	--	--	--	--	--	-	-	-
CL1248.Contig1	287	1	0.1904	0	0	--	--	--	--	--	--	--	--	-	-	-
CL1248.Contig2	274	1	0.1995	11	2.3478	--	--	--	--	--	--	--	--	-	-	-
CL1248.Contig3	321	9	1.5324	7	1.2753	--	--	--	--	--	--	--	--	-	-	-
CL1249.Contig1	4172	851	11.1483	767	10.7513	kinesin-like protein a [Danaus plexippus]	sp|Q960Z0|KI10A_DROME	Kinesin-like protein Klp10A OS=Drosophila melanogaster GN=Klp10A PE=1 SV=1	ECU11g0470	COG5059	Kinesin-like protein	ame:409727	kinesin family member 2/24	GO:0007018//microtubule-based movement	GO:0005524//ATP binding;GO:0003777//microtubule motor activity	GO:0005874//microtubule
CL1249.Contig2	2455	172	3.8291	158	3.7637	kinesin-like protein a [Danaus plexippus]	sp|Q960Z0|KI10A_DROME	Kinesin-like protein Klp10A OS=Drosophila melanogaster GN=Klp10A PE=1 SV=1	ECU11g0470	COG5059	Kinesin-like protein	ame:409727	kinesin family member 2/24	GO:0007018//microtubule-based movement	GO:0005524//ATP binding;GO:0003777//microtubule motor activity	GO:0005874//microtubule
CL1249.Contig3	1314	75	3.1195	144	6.4088	kinesin-like protein a [Danaus plexippus]	sp|Q960Z0|KI10A_DROME	Kinesin-like protein Klp10A OS=Drosophila melanogaster GN=Klp10A PE=1 SV=1	ECU11g0470	COG5059	Kinesin-like protein	ame:409727	kinesin family member 2/24	GO:0000070//mitotic sister chromatid segregation;GO:0000091//mitotic anaphase A;GO:0051298//centrosome duplication;GO:0007052//mitotic spindle organization;GO:0007018//microtubule-based movement	GO:0003777//microtubule motor activity;GO:0005524//ATP binding	GO:0000922//spindle pole;GO:0005871//kinesin complex;GO:0005828//kinetochore microtubule
CL125.Contig1	785	32	2.228	40	2.9799	--	--	--	--	--	--	--	--	-	-	-
CL125.Contig2	416	2	0.2628	8	1.1246	--	--	--	--	--	--	--	--	-	-	-
CL1250.Contig10	1026	34	1.8112	38	2.1659	hypothetical protein KGM_14760 [Danaus plexippus]	sp|D3ZHV2|MACF1_RAT	Microtubule-actin cross-linking factor 1 OS=Rattus norvegicus GN=Macf1 PE=1 SV=1	--	--	--	mgp:100542468	dystonin	GO:0016199//axon midline choice point recognition;GO:0016204//determination of muscle attachment site;GO:0007423//sensory organ development;GO:0007026//negative regulation of microtubule depolymerization;GO:0016319//mushroom body development;GO:0048813//dendrite morphogenesis;GO:0035147//branch fusion, open tracheal system;GO:0030716//oocyte fate determination;GO:0030036//actin cytoskeleton organ…	GO:0003779//actin binding;GO:0008017//microtubule binding	GO:0030426//growth cone;GO:0000235//astral microtubule;GO:0045169//fusome;GO:0005912//adherens junction
CL1250.Contig11	954	11	0.6302	21	1.2873	PREDICTED: microtubule-actin cross-linking factor 1-like [Nasonia vitripennis]	sp|Q9UPN3|MACF1_HUMAN	Microtubule-actin cross-linking factor 1, isoforms 1/2/3/5 OS=Homo sapiens GN=MACF1 PE=1 SV=4	--	--	--	mgp:100542468	dystonin	GO:0016199//axon midline choice point recognition;GO:0016204//determination of muscle attachment site;GO:0007423//sensory organ development;GO:0007026//negative regulation of microtubule depolymerization;GO:0016319//mushroom body development;GO:0048813//dendrite morphogenesis;GO:0035147//branch fusion, open tracheal system;GO:0030716//oocyte fate determination;GO:0030036//actin cytoskeleton organ…	GO:0003779//actin binding;GO:0008017//microtubule binding	GO:0030426//growth cone;GO:0000235//astral microtubule;GO:0045169//fusome;GO:0005912//adherens junction
CL1250.Contig1	944	16	0.9263	31	1.9204	PREDICTED: microtubule-actin cross-linking factor 1-like [Nasonia vitripennis]	sp|D3ZHV2|MACF1_RAT	Microtubule-actin cross-linking factor 1 OS=Rattus norvegicus GN=Macf1 PE=1 SV=1	--	--	--	dre:100333215	dystonin	GO:0016199//axon midline choice point recognition;GO:0016204//determination of muscle attachment site;GO:0007423//sensory organ development;GO:0007026//negative regulation of microtubule depolymerization;GO:0016319//mushroom body development;GO:0048813//dendrite morphogenesis;GO:0035147//branch fusion, open tracheal system;GO:0030716//oocyte fate determination;GO:0030036//actin cytoskeleton organ…	GO:0003779//actin binding;GO:0008017//microtubule binding	GO:0030426//growth cone;GO:0000235//astral microtubule;GO:0045169//fusome;GO:0005912//adherens junction
CL1250.Contig2	2408	37	0.8398	69	1.6757	hypothetical protein KGM_14760 [Danaus plexippus]	sp|D3ZHV2|MACF1_RAT	Microtubule-actin cross-linking factor 1 OS=Rattus norvegicus GN=Macf1 PE=1 SV=1	--	--	--	mdo:100018543	dystonin	GO:0016199//axon midline choice point recognition;GO:0007026//negative regulation of microtubule depolymerization;GO:0016319//mushroom body development;GO:0048813//dendrite morphogenesis;GO:0035147//branch fusion, open tracheal system;GO:0030716//oocyte fate determination;GO:0035149//lumen formation, open tracheal system;GO:0016203//muscle attachment;GO:0030516//regulation of axon extension	GO:0008092//cytoskeletal protein binding	GO:0030426//growth cone;GO:0000235//astral microtubule;GO:0045169//fusome;GO:0005912//adherens junction
CL1250.Contig3	2310	105	2.4843	76	1.924	PREDICTED: similar to kakapo [Tribolium castaneum]	sp|Q03001|DYST_HUMAN	Dystonin OS=Homo sapiens GN=DST PE=1 SV=4	--	--	--	mmu:13518	dystonin	GO:0000226//microtubule cytoskeleton organization;GO:0007424//open tracheal system development;GO:0065008;GO:0007409//axonogenesis;GO:0007517//muscle organ development;GO:0035239//tube morphogenesis;GO:0051128//regulation of cellular component organization;GO:0048523//negative regulation of cellular process	GO:0008092//cytoskeletal protein binding	GO:0005874//microtubule;GO:0044444//cytoplasmic part
CL1250.Contig4	2333	24	0.5622	50	1.2533	PREDICTED: similar to kakapo [Tribolium castaneum]	sp|D3ZHV2|MACF1_RAT	Microtubule-actin cross-linking factor 1 OS=Rattus norvegicus GN=Macf1 PE=1 SV=1	--	--	--	acs:100560170	dystonin	GO:0016199//axon midline choice point recognition;GO:0016204//determination of muscle attachment site;GO:0007423//sensory organ development;GO:0007026//negative regulation of microtubule depolymerization;GO:0016319//mushroom body development;GO:0048813//dendrite morphogenesis;GO:0035147//branch fusion, open tracheal system;GO:0030716//oocyte fate determination;GO:0030036//actin cytoskeleton organ…	GO:0003779//actin binding;GO:0008017//microtubule binding	GO:0030426//growth cone;GO:0000235//astral microtubule;GO:0045169//fusome;GO:0005912//adherens junction
CL1250.Contig5	4402	595	7.3874	834	11.0797	Bullous pemphigoid antigen 1, isoforms 6/9/10 [Harpegnathos saltator]	sp|D3ZHV2|MACF1_RAT	Microtubule-actin cross-linking factor 1 OS=Rattus norvegicus GN=Macf1 PE=1 SV=1	--	--	--	acs:100560170	dystonin	GO:0016199//axon midline choice point recognition;GO:0016204//determination of muscle attachment site;GO:0007423//sensory organ development;GO:0007026//negative regulation of microtubule depolymerization;GO:0016319//mushroom body development;GO:0048813//dendrite morphogenesis;GO:0035147//branch fusion, open tracheal system;GO:0030716//oocyte fate determination;GO:0030036//actin cytoskeleton organ…	GO:0003779//actin binding;GO:0008017//microtubule binding	GO:0030426//growth cone;GO:0000235//astral microtubule;GO:0045169//fusome;GO:0005912//adherens junction
CL1250.Contig6	2151	211	5.3613	89	2.4197	hypothetical protein KGM_14760 [Danaus plexippus]	sp|P23253|TCNA_TRYCR	Sialidase OS=Trypanosoma cruzi GN=TCNA PE=2 SV=1	--	--	--	oaa:100075123	serine/arginine repetitive matrix protein 2	GO:0000226//microtubule cytoskeleton organization;GO:0007424//open tracheal system development;GO:0065008;GO:0007409//axonogenesis;GO:0007517//muscle organ development;GO:0035239//tube morphogenesis;GO:0051128//regulation of cellular component organization;GO:0048523//negative regulation of cellular process	GO:0008092//cytoskeletal protein binding	GO:0005874//microtubule;GO:0044444//cytoplasmic part
CL1250.Contig7	2058	97	2.576	59	1.6766	hypothetical protein KGM_14760 [Danaus plexippus]	--	--	--	--	--	mmu:229927	calcium-activated chloride channel family member 4	GO:0016199//axon midline choice point recognition;GO:0007026//negative regulation of microtubule depolymerization;GO:0016319//mushroom body development;GO:0048813//dendrite morphogenesis;GO:0007517//muscle organ development;GO:0035147//branch fusion, open tracheal system;GO:0030716//oocyte fate determination;GO:0035149//lumen formation, open tracheal system;GO:0030516//regulation of axon extension	GO:0008092//cytoskeletal protein binding	GO:0030426//growth cone;GO:0000235//astral microtubule;GO:0045169//fusome;GO:0005912//adherens junction
CL1250.Contig8	1989	157	4.3141	147	4.3221	hypothetical protein KGM_14760 [Danaus plexippus]	sp|P23253|TCNA_TRYCR	Sialidase OS=Trypanosoma cruzi GN=TCNA PE=2 SV=1	--	--	--	mmu:229927	calcium-activated chloride channel family member 4	GO:0000226//microtubule cytoskeleton organization;GO:0007424//open tracheal system development;GO:0065008;GO:0007409//axonogenesis;GO:0007517//muscle organ development;GO:0035239//tube morphogenesis;GO:0051128//regulation of cellular component organization;GO:0048523//negative regulation of cellular process	GO:0008092//cytoskeletal protein binding	GO:0005874//microtubule;GO:0044444//cytoplasmic part
CL1250.Contig9	1792	394	12.0166	229	7.4732	PREDICTED: microtubule-actin cross-linking factor 1-like [Nasonia vitripennis]	sp|D3ZHV2|MACF1_RAT	Microtubule-actin cross-linking factor 1 OS=Rattus norvegicus GN=Macf1 PE=1 SV=1	--	--	--	tgu:100220178	dystonin	GO:0009987//cellular process	GO:0005488//binding	-
CL1251.Contig1	270	9	1.8218	20	4.3319	--	--	--	--	--	--	--	--	-	-	-
CL1251.Contig2	491	230	25.6019	230	27.3941	--	--	--	--	--	--	--	--	-	-	-
CL1251.Contig3	300	21	3.8258	3	0.5848	--	--	--	--	--	--	--	--	-	-	-
CL1252.Contig1	877	31	1.9319	33	2.2005	guanylate kinase [Bombyx mori] >gi|87248153|gb|ABD36129.1| guanylate kinase [Bombyx mori]	sp|Q64520|KGUA_MOUSE	Guanylate kinase OS=Mus musculus GN=Guk1 PE=1 SV=2	SPBC1198.05	COG0194	Guanylate kinase	aag:AaeL_AAEL011006	guanylate kinase [EC:2.7.4.8]	GO:0006163//purine nucleotide metabolic process;GO:0016310//phosphorylation	GO:0004385//guanylate kinase activity;GO:0005524//ATP binding;GO:0017111//nucleoside-triphosphatase activity	GO:0005737//cytoplasm
CL1252.Contig2	905	29	1.7514	21	1.357	guanylate kinase [Danaus plexippus]	sp|Q64520|KGUA_MOUSE	Guanylate kinase OS=Mus musculus GN=Guk1 PE=1 SV=2	SPBC1198.05	COG0194	Guanylate kinase	aag:AaeL_AAEL011006	guanylate kinase [EC:2.7.4.8]	GO:0006163//purine nucleotide metabolic process;GO:0016310//phosphorylation	GO:0004385//guanylate kinase activity;GO:0005524//ATP binding;GO:0017111//nucleoside-triphosphatase activity	GO:0005737//cytoplasm
CL1253.Contig1	362	25	3.7745	22	3.5541	--	--	--	--	--	--	--	--	-	-	-
CL1253.Contig2	238	2	0.4593	0	0	--	--	--	--	--	--	--	--	-	-	-
CL1254.Contig10	860	946	60.1198	717	48.7564	reverse transcriptase [Ostrinia nubilalis]	sp|Q96EV2|RBM33_HUMAN	RNA-binding protein 33 OS=Homo sapiens GN=RBM33 PE=1 SV=3	--	--	--	oaa:100091000	MFS transporter, DHA1 family, solute carrier family 18 (vesicular acetylcholine transporter), member 3	GO:0006278//RNA-dependent DNA replication	GO:0003723//RNA binding;GO:0003964//RNA-directed DNA polymerase activity	-
CL1254.Contig11	1291	1599	67.6936	951	43.079	reverse transcriptase [Ostrinia nubilalis] >gi|134001296|gb|ABO45237.1| reverse transcriptase [Ostrinia nubilalis]	sp|Q96EV2|RBM33_HUMAN	RNA-binding protein 33 OS=Homo sapiens GN=RBM33 PE=1 SV=3	--	--	--	oaa:100091000	MFS transporter, DHA1 family, solute carrier family 18 (vesicular acetylcholine transporter), member 3	GO:0006278//RNA-dependent DNA replication	GO:0003723//RNA binding;GO:0003964//RNA-directed DNA polymerase activity	-
CL1254.Contig12	570	207	19.8482	102	10.4649	reverse transcriptase [Ostrinia nubilalis] >gi|134001296|gb|ABO45237.1| reverse transcriptase [Ostrinia nubilalis]	--	--	--	--	--	--	--	-	-	-
CL1254.Contig13	237	14	3.2285	0	0	--	--	--	--	--	--	--	--	-	-	-
CL1254.Contig14	369	1	0.1481	4	0.6339	--	--	--	--	--	--	--	--	-	-	-
CL1254.Contig15	324	0	0	3	0.5415	--	--	--	--	--	--	--	--	-	-	-
CL1254.Contig16	221	1	0.2473	26	6.8801	--	--	--	--	--	--	--	--	-	-	-
CL1254.Contig1	2116	2102	54.2928	4521	124.948	reverse transcriptase [Ostrinia nubilalis] >gi|134001296|gb|ABO45237.1| reverse transcriptase [Ostrinia nubilalis]	sp|Q10126|YSM6_CAEEL	Putative uncharacterized transposon-derived protein F52C9.6 OS=Caenorhabditis elegans GN=F52C9.6 PE=5 SV=1	--	--	--	--	--	GO:0006278//RNA-dependent DNA replication	GO:0003723//RNA binding;GO:0003964//RNA-directed DNA polymerase activity	-
CL1254.Contig2	246	60	13.3303	263	62.5218	reverse transcriptase [Ostrinia nubilalis] >gi|134001296|gb|ABO45237.1| reverse transcriptase [Ostrinia nubilalis]	sp|Q10126|YSM6_CAEEL	Putative uncharacterized transposon-derived protein F52C9.6 OS=Caenorhabditis elegans GN=F52C9.6 PE=5 SV=1	--	--	--	--	--	GO:0006278//RNA-dependent DNA replication	GO:0003723//RNA binding;GO:0003964//RNA-directed DNA polymerase activity	-
CL1254.Contig3	703	286	22.2349	538	44.7546	--	--	--	--	--	--	--	--	-	-	-
CL1254.Contig4	539	41	4.1574	9	0.9765	--	--	--	--	--	--	--	--	-	-	-
CL1254.Contig5	583	379	35.53	650	65.2013	reverse transcriptase [Ostrinia nubilalis] >gi|134001296|gb|ABO45237.1| reverse transcriptase [Ostrinia nubilalis]	sp|Q10126|YSM6_CAEEL	Putative uncharacterized transposon-derived protein F52C9.6 OS=Caenorhabditis elegans GN=F52C9.6 PE=5 SV=1	--	--	--	--	--	GO:0006278//RNA-dependent DNA replication	GO:0003723//RNA binding;GO:0003964//RNA-directed DNA polymerase activity	-
CL1254.Contig6	452	401	48.4876	636	82.2867	reverse transcriptase [Ostrinia nubilalis] >gi|134001296|gb|ABO45237.1| reverse transcriptase [Ostrinia nubilalis]	sp|Q10126|YSM6_CAEEL	Putative uncharacterized transposon-derived protein F52C9.6 OS=Caenorhabditis elegans GN=F52C9.6 PE=5 SV=1	--	--	--	--	--	GO:0006278//RNA-dependent DNA replication	GO:0003723//RNA binding;GO:0003964//RNA-directed DNA polymerase activity	-
CL1254.Contig7	783	1402	97.8614	1057	78.945	reverse transcriptase [Ostrinia nubilalis] >gi|134001296|gb|ABO45237.1| reverse transcriptase [Ostrinia nubilalis]	sp|Q10126|YSM6_CAEEL	Putative uncharacterized transposon-derived protein F52C9.6 OS=Caenorhabditis elegans GN=F52C9.6 PE=5 SV=1	--	--	--	bfo:BRAFLDRAFT_85516	transcription termination factor 2 [EC:3.6.4.-]	GO:0006278//RNA-dependent DNA replication	GO:0003723//RNA binding;GO:0003964//RNA-directed DNA polymerase activity	-
CL1254.Contig8	749	76	5.5457	54	4.2162	reverse transcriptase [Ostrinia nubilalis] >gi|134001296|gb|ABO45237.1| reverse transcriptase [Ostrinia nubilalis]	sp|Q10126|YSM6_CAEEL	Putative uncharacterized transposon-derived protein F52C9.6 OS=Caenorhabditis elegans GN=F52C9.6 PE=5 SV=1	--	--	--	--	--	GO:0006278//RNA-dependent DNA replication	GO:0003723//RNA binding;GO:0003964//RNA-directed DNA polymerase activity	-
CL1254.Contig9	582	74	6.9492	49	4.9236	reverse transcriptase [Ostrinia nubilalis] >gi|134001296|gb|ABO45237.1| reverse transcriptase [Ostrinia nubilalis]	sp|Q10126|YSM6_CAEEL	Putative uncharacterized transposon-derived protein F52C9.6 OS=Caenorhabditis elegans GN=F52C9.6 PE=5 SV=1	--	--	--	--	--	GO:0006278//RNA-dependent DNA replication	GO:0003723//RNA binding;GO:0003964//RNA-directed DNA polymerase activity	-
CL1255.Contig1	327	11	1.8385	9	1.6096	--	--	--	--	--	--	--	--	-	-	-
CL1255.Contig2	455	8	0.961	4	0.5141	--	--	--	--	--	--	--	--	-	-	-
CL1255.Contig3	433	45	5.68	34	4.592	--	--	--	--	--	--	--	--	-	-	-
CL1255.Contig4	1712	81	2.5859	15	0.5124	--	--	--	--	--	--	--	--	-	-	-
CL1255.Contig5	1960	446	12.4367	229	6.8327	--	--	--	--	--	--	--	--	-	-	-
CL1256.Contig1	1806	94	2.8447	101	3.2705	putative AT-rich interactive domain-containing protein 5B [Danaus plexippus]	sp|P70670|NACAM_MOUSE	Nascent polypeptide-associated complex subunit alpha, muscle-specific form OS=Mus musculus GN=Naca PE=1 SV=2	--	--	--	cfa:478820	titin [EC:2.7.11.1]	-	-	-
CL1256.Contig2	1105	34	1.6817	49	2.5933	putative AT-rich interactive domain-containing protein 5B [Danaus plexippus]	--	--	--	--	--	--	--	-	-	-
CL1257.Contig1	495	7	0.7729	12	1.4177	hypothetical protein KGM_04122 [Danaus plexippus]	sp|Q86X10|RLGPB_HUMAN	Ral GTPase-activating protein subunit beta OS=Homo sapiens GN=RALGAPB PE=1 SV=1	--	--	--	--	--	-	-	-
CL1257.Contig2	328	11	1.8329	2	0.3566	hypothetical protein KGM_04122 [Danaus plexippus]	sp|Q86X10|RLGPB_HUMAN	Ral GTPase-activating protein subunit beta OS=Homo sapiens GN=RALGAPB PE=1 SV=1	--	--	--	--	--	-	-	-
CL1258.Contig1	1070	296	15.1193	170	9.2913	--	--	--	--	--	--	--	--	-	-	-
CL1258.Contig2	243	38	8.5468	78	18.7715	--	--	--	--	--	--	--	--	-	-	-
CL1258.Contig3	222	7	1.7233	9	2.3708	--	--	--	--	--	--	--	--	-	-	-
CL1259.Contig1	222	1	0.2462	2	0.5269	--	--	--	--	--	--	--	--	-	-	-
CL1259.Contig2	281	17	3.3065	1	0.2081	--	--	--	--	--	--	--	--	-	-	-
CL126.Contig1	829	95	6.2632	60	4.2326	--	--	--	--	--	--	--	--	-	-	-
CL126.Contig2	728	22	1.6516	11	0.8836	--	--	--	--	--	--	--	--	-	-	-
CL126.Contig3	444	8	0.9848	9	1.1854	--	--	--	--	--	--	--	--	-	-	-
CL126.Contig4	1037	70	3.6893	256	14.4368	--	--	--	--	--	--	--	--	-	-	-
CL1260.Contig1	1078	1644	83.3505	1355	73.5075	hypothetical protein KGM_07911 [Danaus plexippus]	sp|Q95SS8|TMM70_DROME	Transmembrane protein 70 homolog, mitochondrial OS=Drosophila melanogaster GN=CG7506 PE=2 SV=1	--	--	--	tsp:Tsp_02264	hormone-sensitive lipase [EC:3.1.1.79]	GO:0033615//mitochondrial proton-transporting ATP synthase complex assembly	-	GO:0032592//integral to mitochondrial membrane
CL1261.Contig1	682	84	6.7316	11	0.9432	--	--	--	--	--	--	--	--	-	-	-
CL1262.Contig1	448	8	0.976	53	6.9185	--	--	--	--	--	--	--	--	-	-	-
CL1263.Contig1	628	35	3.046	44	4.0974	hypothetical protein KGM_05478 [Danaus plexippus]	sp|Q8IZN3|ZDH14_HUMAN	Probable palmitoyltransferase ZDHHC14 OS=Homo sapiens GN=ZDHHC14 PE=1 SV=1	YLR246w	COG5273	Uncharacterized protein containing DHHC-type Zn finger	spu:575378	slingshot	GO:0018345//protein palmitoylation;GO:0042127//regulation of cell proliferation;GO:0048812//neuron projection morphogenesis;GO:0007389//pattern specification process;GO:0001737//establishment of imaginal disc-derived wing hair orientation;GO:0007616//long-term memory;GO:0007422//peripheral nervous system development;GO:0048678//response to axon injury;GO:0050808//synapse organization;GO:0007480//…	GO:0005515//protein binding;GO:0008270//zinc ion binding;GO:0032440//2-alkenal reductase [NAD(P)] activity;GO:0019706//protein-cysteine S-palmitoleyltransferase activity;GO:0008201//heparin binding	GO:0005576//extracellular region;GO:0045179//apical cortex;GO:0005783//endoplasmic reticulum;GO:0005886//plasma membrane
CL1264.Contig1	305	58	10.3933	56	10.7374	--	--	--	--	--	--	--	--	-	-	-
CL1264.Contig2	472	135	15.6321	69	8.5491	--	--	--	--	--	--	--	--	-	-	-
CL1265.Contig1	1860	542	15.9262	548	17.2297	DnaJ (Hsp40) homolog 4 [Bombyx mori] >gi|253721949|gb|ACT34038.1| DnaJ-4 [Bombyx mori] >gi|378465770|gb|AFC01218.1| DnaJ-4 [Bombyx mori]	sp|O75190|DNJB6_HUMAN	DnaJ homolog subfamily B member 6 OS=Homo sapiens GN=DNAJB6 PE=1 SV=2	TVN0487	COG0484	DnaJ-class molecular chaperone with C-terminal Zn finger domain	tca:660441	DnaJ homolog subfamily B member 6	GO:0006457//protein folding	GO:0031072//heat shock protein binding;GO:0051082//unfolded protein binding	-
CL1265.Contig2	2180	106	2.6575	103	2.7631	DnaJ (Hsp40) homolog 4 [Bombyx mori] >gi|253721949|gb|ACT34038.1| DnaJ-4 [Bombyx mori] >gi|378465770|gb|AFC01218.1| DnaJ-4 [Bombyx mori]	sp|Q6AYU3|DNJB6_RAT	DnaJ homolog subfamily B member 6 OS=Rattus norvegicus GN=Dnajb6 PE=1 SV=1	TVN0487	COG0484	DnaJ-class molecular chaperone with C-terminal Zn finger domain	dvi:Dvir_GJ21568	DnaJ homolog subfamily B member 6	GO:0006457//protein folding	GO:0031072//heat shock protein binding;GO:0051082//unfolded protein binding	-
CL1265.Contig3	212	3	0.7734	1	0.2759	--	--	--	--	--	--	--	--	-	-	-
CL1266.Contig1	327	32	5.3484	23	4.1133	--	--	--	--	--	--	--	--	-	-	-
CL1266.Contig2	219	3	0.7487	4	1.0681	--	--	--	--	--	--	--	--	-	-	-
CL1267.Contig1	1827	546	16.3335	442	14.148	ubiquitin-like modifier-activating enzyme 5 [Bombyx mori] >gi|290463325|sp|B9VJ80.1|UBA5_BOMMO RecName: Full=Ubiquitin-like modifier-activating enzyme 5; Short=Ubiquitin-activating enzyme 5 >gi|221148496|gb|ACL99855.1| ubiquitin-activating enzyme E1-like protein [Bombyx mori]	sp|B9VJ80|UBA5_BOMMO	Ubiquitin-like modifier-activating enzyme 5 OS=Bombyx mori PE=2 SV=1	Ta0844	COG0476	Dinucleotide-utilizing enzymes involved in molybdopterin and thiamine biosynthesis family 2	nvi:100116228	ubiquitin-like modifier-activating enzyme 5	GO:0071569//protein ufmylation;GO:0055114//oxidation-reduction process	GO:0046872//metal ion binding;GO:0071566//UFM1 activating enzyme activity;GO:0005524//ATP binding;GO:0016616//oxidoreductase activity, acting on the CH-OH group of donors, NAD or NADP as acceptor;GO:0048037//cofactor binding	GO:0044424//intracellular part
CL1267.Contig2	899	93	5.6539	124	8.0663	ubiquitin-like modifier-activating enzyme 5 [Bombyx mori] >gi|290463325|sp|B9VJ80.1|UBA5_BOMMO RecName: Full=Ubiquitin-like modifier-activating enzyme 5; Short=Ubiquitin-activating enzyme 5 >gi|221148496|gb|ACL99855.1| ubiquitin-activating enzyme E1-like protein [Bombyx mori]	sp|B9VJ80|UBA5_BOMMO	Ubiquitin-like modifier-activating enzyme 5 OS=Bombyx mori PE=2 SV=1	--	--	--	--	--	GO:0055114//oxidation-reduction process	GO:0046872//metal ion binding;GO:0005524//ATP binding;GO:0048037//cofactor binding;GO:0016616//oxidoreductase activity, acting on the CH-OH group of donors, NAD or NADP as acceptor	-
CL1267.Contig3	210	2	0.5205	6	1.6709	--	--	--	--	--	--	--	--	-	-	-
CL1267.Contig4	538	1	0.1016	16	1.7392	ubiquitin-like modifier-activating enzyme 5 [Bombyx mori] >gi|290463325|sp|B9VJ80.1|UBA5_BOMMO RecName: Full=Ubiquitin-like modifier-activating enzyme 5; Short=Ubiquitin-activating enzyme 5 >gi|221148496|gb|ACL99855.1| ubiquitin-activating enzyme E1-like protein [Bombyx mori]	sp|B9VJ80|UBA5_BOMMO	Ubiquitin-like modifier-activating enzyme 5 OS=Bombyx mori PE=2 SV=1	--	--	--	--	--	GO:0055114//oxidation-reduction process	GO:0046872//metal ion binding;GO:0005524//ATP binding;GO:0048037//cofactor binding;GO:0016616//oxidoreductase activity, acting on the CH-OH group of donors, NAD or NADP as acceptor	-
CL1267.Contig5	243	0	0	0	0	--	--	--	--	--	--	--	--	-	-	-
CL1268.Contig1	1717	20	0.6366	18	0.6131	hypothetical protein KGM_19017 [Danaus plexippus]	sp|Q95JC9|PRP_PIG	Basic proline-rich protein OS=Sus scrofa PE=1 SV=2	XF0818	COG2730	Endoglucanase	spu:577326	basic salivary proline-rich protein 1/2	-	-	-
CL1268.Contig2	1721	150	4.7636	133	4.5194	hypothetical protein KGM_19017 [Danaus plexippus]	sp|Q95JC9|PRP_PIG	Basic proline-rich protein OS=Sus scrofa PE=1 SV=2	XF0818	COG2730	Endoglucanase	spu:577326	basic salivary proline-rich protein 1/2	-	-	-
CL1268.Contig3	1451	42	1.582	34	1.3703	hypothetical protein KGM_19017 [Danaus plexippus]	sp|Q95JC9|PRP_PIG	Basic proline-rich protein OS=Sus scrofa PE=1 SV=2	XF0818	COG2730	Endoglucanase	spu:577326	basic salivary proline-rich protein 1/2	-	-	-
CL1268.Contig4	569	22	2.1132	8	0.8222	--	--	--	--	--	--	--	--	-	-	-
CL1269.Contig1	291	0	0	1	0.201	hypothetical protein KGM_13182 [Danaus plexippus]	--	--	--	--	--	--	--	-	-	-
CL1269.Contig2	421	33	4.2841	18	2.5004	hypothetical protein KGM_13182 [Danaus plexippus]	--	--	--	--	--	--	--	-	-	-
CL127.Contig1	995	181	9.9422	189	11.1084	--	--	--	--	--	--	--	--	-	-	-
CL127.Contig2	323	119	20.1358	92	16.657	--	--	--	--	--	--	--	--	-	-	-
CL1270.Contig1	1229	354	15.7426	187	8.8982	hypothetical protein KGM_00103 [Danaus plexippus]	sp|Q99KS2|NGRN_MOUSE	Neugrin OS=Mus musculus GN=Ngrn PE=2 SV=3	--	--	--	--	--	-	-	-
CL1270.Contig2	214	6	1.5324	3	0.8198	hypothetical protein KGM_00103 [Danaus plexippus]	--	--	--	--	--	--	--	-	-	-
CL1271.Contig1	797	13	0.8915	4	0.2935	actin related protein 2/3 complex subunit 4 [Bombyx mori] >gi|95102936|gb|ABF51409.1| actin related protein 2/3 complex subunit 4 [Bombyx mori]	sp|P59999|ARPC4_MOUSE	Actin-related protein 2/3 complex subunit 4 OS=Mus musculus GN=Arpc4 PE=1 SV=3	--	--	--	tca:655135	actin related protein 2/3 complex, subunit 4	GO:0030041//actin filament polymerization	-	GO:0005856//cytoskeleton
CL1271.Contig2	1511	44	1.5915	35	1.3546	actin related protein 2/3 complex subunit 4 [Bombyx mori] >gi|95102936|gb|ABF51409.1| actin related protein 2/3 complex subunit 4 [Bombyx mori]	sp|P59999|ARPC4_MOUSE	Actin-related protein 2/3 complex subunit 4 OS=Mus musculus GN=Arpc4 PE=1 SV=3	--	--	--	tca:655135	actin related protein 2/3 complex, subunit 4	GO:0030041//actin filament polymerization	-	GO:0005856//cytoskeleton
CL1272.Contig1	1014	142	7.6538	56	3.2297	--	--	--	--	--	--	--	--	-	-	-
CL1272.Contig2	465	5	0.5877	20	2.5153	--	--	--	--	--	--	--	--	-	-	-
CL1273.Contig1	1009	120	6.5	87	5.0424	PREDICTED: hypothetical protein LOC100743556 [Bombus impatiens]	--	--	--	--	--	bfo:BRAFLDRAFT_80737	RalA-binding protein 1	-	-	-
CL1273.Contig2	456	8	0.9588	4	0.513	hypothetical protein TcasGA2_TC000877 [Tribolium castaneum]	--	--	--	--	--	--	--	-	-	-
CL1274.Contig1	1015	25	1.3462	17	0.9795	putative Zinc finger protein 91 [Danaus plexippus]	sp|Q494X3|ZN404_HUMAN	Zinc finger protein 404 OS=Homo sapiens GN=ZNF404 PE=2 SV=1	--	--	--	cfa:100684414	KRAB domain-containing zinc finger protein	-	-	-
CL1274.Contig2	930	14	0.8228	4	0.2515	putative zinc finger protein 426 [Danaus plexippus]	--	--	--	--	--	--	--	-	-	-
CL1274.Contig3	1507	106	3.8443	71	2.7552	putative zinc finger protein 84 [Danaus plexippus]	sp|Q9Y2H8|ZN510_HUMAN	Zinc finger protein 510 OS=Homo sapiens GN=ZNF510 PE=2 SV=1	ECU03g0790	COG5048	FOG: Zn-finger	dre:796272	KRAB domain-containing zinc finger protein	-	-	-
CL1274.Contig4	1248	45	1.9707	15	0.7029	putative zinc finger protein 585A [Danaus plexippus]	sp|P08045|XFIN_XENLA	Zinc finger protein Xfin OS=Xenopus laevis PE=1 SV=1	SPAC144.09c	COG5048	FOG: Zn-finger	dre:567773	zinc finger and BTB domain-containing protein 48	-	-	-
CL1275.Contig1	391	25	3.4945	13	1.9444	--	--	--	--	--	--	--	--	-	-	-
CL1275.Contig2	285	0	0	0	0	--	--	--	--	--	--	--	--	-	-	-
CL1275.Contig3	269	0	0	1	0.2174	--	--	--	--	--	--	--	--	-	-	-
CL1276.Contig1	1113	71	3.4865	25	1.3136	hypothetical protein KGM_17473 [Danaus plexippus]	--	--	--	--	--	--	--	-	-	-
CL1276.Contig2	424	74	9.5387	19	2.6206	--	--	--	--	--	--	--	--	-	-	-
CL1276.Contig3	1330	27	1.1095	18	0.7915	--	--	--	--	--	--	--	--	-	-	-
CL1276.Contig4	977	7	0.3916	3	0.1796	hypothetical protein KGM_17473 [Danaus plexippus]	--	--	--	--	--	--	--	-	-	-
CL1276.Contig5	958	14	0.7987	7	0.4273	hypothetical protein KGM_17473 [Danaus plexippus]	--	--	--	--	--	--	--	-	-	-
CL1276.Contig6	475	29	3.3368	20	2.4623	--	--	--	--	--	--	--	--	-	-	-
CL1276.Contig7	771	59	4.1824	20	1.517	hypothetical protein KGM_17473 [Danaus plexippus]	--	--	--	--	--	--	--	-	-	-
CL1277.Contig1	2534	52	1.1216	66	1.5232	matrix metalloproteinase 1 isoform 1 [Bombyx mori] >gi|169730452|gb|ACA64804.1| matrix metalloproteinase variant 1 [Bombyx mori]	sp|Q10739|MMP14_RAT	Matrix metalloproteinase-14 OS=Rattus norvegicus GN=Mmp14 PE=2 SV=2	--	--	--	dpo:Dpse_GA18484	matrix metalloproteinase-14 (membrane-inserted) [EC:3.4.24.80]	GO:0006508//proteolysis	GO:0004222//metalloendopeptidase activity;GO:0005509//calcium ion binding;GO:0008270//zinc ion binding	GO:0031012//extracellular matrix
CL1277.Contig2	2774	4	0.0788	3	0.0632	matrix metalloproteinase 1 isoform 2 [Bombyx mori] >gi|169730454|gb|ACA64805.1| matrix metalloproteinase variant 2 [Bombyx mori]	sp|Q10739|MMP14_RAT	Matrix metalloproteinase-14 OS=Rattus norvegicus GN=Mmp14 PE=2 SV=2	--	--	--	dpo:Dpse_GA18484	matrix metalloproteinase-14 (membrane-inserted) [EC:3.4.24.80]	GO:0034769//basement membrane disassembly;GO:0007561//imaginal disc eversion;GO:0035071//salivary gland cell autophagic cell death;GO:0002168//instar larval development;GO:0006508//proteolysis;GO:0007155//cell adhesion;GO:0035001//dorsal trunk growth, open tracheal system;GO:0007591//molting cycle, chitin-based cuticle;GO:0035159//regulation of tube length, open tracheal system;GO:0042246//tissue…	GO:0008270//zinc ion binding;GO:0005509//calcium ion binding;GO:0004222//metalloendopeptidase activity	GO:0030425//dendrite;GO:0031012//extracellular matrix
CL1277.Contig3	2462	0	0	0	0	matrix metalloproteinase 1 isoform 2 [Bombyx mori] >gi|169730454|gb|ACA64805.1| matrix metalloproteinase variant 2 [Bombyx mori]	sp|Q10739|MMP14_RAT	Matrix metalloproteinase-14 OS=Rattus norvegicus GN=Mmp14 PE=2 SV=2	--	--	--	dpo:Dpse_GA18484	matrix metalloproteinase-14 (membrane-inserted) [EC:3.4.24.80]	GO:0034769//basement membrane disassembly;GO:0007561//imaginal disc eversion;GO:0035071//salivary gland cell autophagic cell death;GO:0002168//instar larval development;GO:0006508//proteolysis;GO:0007155//cell adhesion;GO:0035001//dorsal trunk growth, open tracheal system;GO:0007591//molting cycle, chitin-based cuticle;GO:0035159//regulation of tube length, open tracheal system;GO:0042246//tissue…	GO:0008270//zinc ion binding;GO:0005509//calcium ion binding;GO:0004222//metalloendopeptidase activity	GO:0030425//dendrite;GO:0031012//extracellular matrix
CL1277.Contig4	2846	4	0.0768	0	0	matrix metalloproteinase 1 isoform 1 [Bombyx mori] >gi|169730452|gb|ACA64804.1| matrix metalloproteinase variant 1 [Bombyx mori]	sp|Q10739|MMP14_RAT	Matrix metalloproteinase-14 OS=Rattus norvegicus GN=Mmp14 PE=2 SV=2	--	--	--	dpo:Dpse_GA18484	matrix metalloproteinase-14 (membrane-inserted) [EC:3.4.24.80]	GO:0034769//basement membrane disassembly;GO:0007561//imaginal disc eversion;GO:0035071//salivary gland cell autophagic cell death;GO:0002168//instar larval development;GO:0006508//proteolysis;GO:0007155//cell adhesion;GO:0035001//dorsal trunk growth, open tracheal system;GO:0007591//molting cycle, chitin-based cuticle;GO:0035159//regulation of tube length, open tracheal system;GO:0042246//tissue…	GO:0008270//zinc ion binding;GO:0005509//calcium ion binding;GO:0004222//metalloendopeptidase activity	GO:0030425//dendrite;GO:0031012//extracellular matrix
CL1277.Contig5	2731	68	1.3609	71	1.5204	matrix metalloproteinase 1 isoform 1 [Bombyx mori] >gi|169730452|gb|ACA64804.1| matrix metalloproteinase variant 1 [Bombyx mori]	sp|Q10739|MMP14_RAT	Matrix metalloproteinase-14 OS=Rattus norvegicus GN=Mmp14 PE=2 SV=2	--	--	--	dpo:Dpse_GA18484	matrix metalloproteinase-14 (membrane-inserted) [EC:3.4.24.80]	GO:0034769//basement membrane disassembly;GO:0007561//imaginal disc eversion;GO:0035071//salivary gland cell autophagic cell death;GO:0002168//instar larval development;GO:0006508//proteolysis;GO:0007155//cell adhesion;GO:0035001//dorsal trunk growth, open tracheal system;GO:0007591//molting cycle, chitin-based cuticle;GO:0035159//regulation of tube length, open tracheal system;GO:0042246//tissue…	GO:0008270//zinc ion binding;GO:0005509//calcium ion binding;GO:0004222//metalloendopeptidase activity	GO:0030425//dendrite;GO:0031012//extracellular matrix
CL1277.Contig6	2649	8	0.1651	11	0.2428	MMP variant 1 [Manduca sexta]	sp|Q10739|MMP14_RAT	Matrix metalloproteinase-14 OS=Rattus norvegicus GN=Mmp14 PE=2 SV=2	--	--	--	dpo:Dpse_GA18484	matrix metalloproteinase-14 (membrane-inserted) [EC:3.4.24.80]	GO:0034769//basement membrane disassembly;GO:0007561//imaginal disc eversion;GO:0035071//salivary gland cell autophagic cell death;GO:0002168//instar larval development;GO:0006508//proteolysis;GO:0007155//cell adhesion;GO:0035001//dorsal trunk growth, open tracheal system;GO:0007591//molting cycle, chitin-based cuticle;GO:0035159//regulation of tube length, open tracheal system;GO:0042246//tissue…	GO:0008270//zinc ion binding;GO:0005509//calcium ion binding;GO:0004222//metalloendopeptidase activity	GO:0030425//dendrite;GO:0031012//extracellular matrix
CL1277.Contig7	2345	11	0.2564	13	0.3242	matrix metalloproteinase 1 isoform 2 [Bombyx mori] >gi|169730454|gb|ACA64805.1| matrix metalloproteinase variant 2 [Bombyx mori]	sp|Q10739|MMP14_RAT	Matrix metalloproteinase-14 OS=Rattus norvegicus GN=Mmp14 PE=2 SV=2	--	--	--	dpo:Dpse_GA18484	matrix metalloproteinase-14 (membrane-inserted) [EC:3.4.24.80]	GO:0034769//basement membrane disassembly;GO:0007561//imaginal disc eversion;GO:0035071//salivary gland cell autophagic cell death;GO:0002168//instar larval development;GO:0006508//proteolysis;GO:0007155//cell adhesion;GO:0035001//dorsal trunk growth, open tracheal system;GO:0007591//molting cycle, chitin-based cuticle;GO:0035159//regulation of tube length, open tracheal system;GO:0042246//tissue…	GO:0008270//zinc ion binding;GO:0005509//calcium ion binding;GO:0004222//metalloendopeptidase activity	GO:0030425//dendrite;GO:0031012//extracellular matrix
CL1277.Contig8	2657	5	0.1028	3	0.066	matrix metalloproteinase 1 isoform 2 [Bombyx mori] >gi|169730454|gb|ACA64805.1| matrix metalloproteinase variant 2 [Bombyx mori]	sp|Q10739|MMP14_RAT	Matrix metalloproteinase-14 OS=Rattus norvegicus GN=Mmp14 PE=2 SV=2	--	--	--	dpo:Dpse_GA18484	matrix metalloproteinase-14 (membrane-inserted) [EC:3.4.24.80]	GO:0034769//basement membrane disassembly;GO:0007561//imaginal disc eversion;GO:0035071//salivary gland cell autophagic cell death;GO:0002168//instar larval development;GO:0006508//proteolysis;GO:0007155//cell adhesion;GO:0035001//dorsal trunk growth, open tracheal system;GO:0007591//molting cycle, chitin-based cuticle;GO:0035159//regulation of tube length, open tracheal system;GO:0042246//tissue…	GO:0008270//zinc ion binding;GO:0005509//calcium ion binding;GO:0004222//metalloendopeptidase activity	GO:0030425//dendrite;GO:0031012//extracellular matrix
CL1278.Contig1	608	4	0.3596	4	0.3847	hypothetical protein KGM_07162 [Danaus plexippus]	sp|Q3UHU5|SOGA2_MOUSE	Protein SOGA2 OS=Mus musculus GN=Soga2 PE=1 SV=1	PH1798	COG1196	Chromosome segregation ATPases	acs:100566771	CAP-Gly domain-containing linker protein 1	-	-	-
CL1278.Contig2	3879	14	0.1973	5	0.0754	hypothetical protein KGM_07162 [Danaus plexippus]	sp|Q99323|MYSN_DROME	Myosin heavy chain, non-muscle OS=Drosophila melanogaster GN=zip PE=1 SV=2	MJ1322	COG0419	ATPase involved in DNA repair	dmo:Dmoj_GI19126	myosin heavy chain	-	-	-
CL1278.Contig3	3970	34	0.4681	28	0.4125	hypothetical protein KGM_07162 [Danaus plexippus]	sp|Q99323|MYSN_DROME	Myosin heavy chain, non-muscle OS=Drosophila melanogaster GN=zip PE=1 SV=2	MK0690	COG0419	ATPase involved in DNA repair	phu:Phum_PHUM291650	CAP-Gly domain-containing linker protein 1	-	-	-
CL1279.Contig1	1922	152	4.3223	121	3.6817	hypothetical protein KGM_11351 [Danaus plexippus]	sp|Q27757|LUCI_PHOPE	Luciferin 4-monooxygenase OS=Photuris pennsylvanica PE=2 SV=2	BH3104	COG0318	Acyl-CoA synthetases (AMP-forming)/AMP-acid ligases II	cel:ZK1127.2	4-coumarate--CoA ligase [EC:6.2.1.12]	-	GO:0003824//catalytic activity	-
CL1279.Contig2	696	10	0.7853	4	0.3361	hypothetical protein KGM_11351 [Danaus plexippus]	sp|Q27757|LUCI_PHOPE	Luciferin 4-monooxygenase OS=Photuris pennsylvanica PE=2 SV=2	TVN1309	COG0318	Acyl-CoA synthetases (AMP-forming)/AMP-acid ligases II	nve:NEMVE_v1g195566	long-chain acyl-CoA synthetase [EC:6.2.1.3]	-	-	-
CL128.Contig1	693	38	2.9969	11	0.9283	PREDICTED: hypothetical protein LOC100485785 [Xenopus (Silurana) tropicalis]	sp|Q9UQ35|SRRM2_HUMAN	Serine/arginine repetitive matrix protein 2 OS=Homo sapiens GN=SRRM2 PE=1 SV=2	--	--	--	spu:588572	serine/arginine repetitive matrix protein 1	-	-	-
CL1280.Contig1	4165	1826	23.9613	789	11.0783	--	--	--	--	--	--	--	--	-	-	-
CL1280.Contig2	1241	20	0.8808	21	0.9896	--	--	--	--	--	--	--	--	-	-	-
CL1280.Contig3	548	36	3.5904	15	1.6007	--	--	--	--	--	--	--	--	-	-	-
CL1281.Contig1	370	0	0	5	0.7903	--	--	--	--	--	--	--	--	-	-	-
CL1281.Contig2	1155	192	9.0854	25	1.2658	--	--	--	--	--	--	--	--	-	-	-
CL1282.Contig1	2103	84	2.1831	90	2.5027	ultraspiracle [Spodoptera litura] >gi|388325217|gb|AFK27932.1| Ecdysone receptor [Spodoptera litura]	sp|O76202|USP_CHOFU	Protein ultraspiracle homolog OS=Choristoneura fumiferana GN=USP PE=2 SV=1	--	--	--	dwi:Dwil_GK25746	nuclear receptor subfamily 2 group B member 4	GO:0043401//steroid hormone mediated signaling pathway;GO:0006355//regulation of transcription, DNA-dependent	GO:0008270//zinc ion binding;GO:0043565//sequence-specific DNA binding;GO:0005515//protein binding;GO:0003700//sequence-specific DNA binding transcription factor activity;GO:0003707//steroid hormone receptor activity	GO:0005634//nucleus
CL1282.Contig2	2681	136	2.7725	100	2.1813	ultraspiracle [Spodoptera litura] >gi|388325217|gb|AFK27932.1| Ecdysone receptor [Spodoptera litura]	sp|O76202|USP_CHOFU	Protein ultraspiracle homolog OS=Choristoneura fumiferana GN=USP PE=2 SV=1	--	--	--	cqu:CpipJ_CPIJ016024	nuclear receptor subfamily 2 group B member 4	GO:0043401//steroid hormone mediated signaling pathway;GO:0006355//regulation of transcription, DNA-dependent	GO:0008270//zinc ion binding;GO:0043565//sequence-specific DNA binding;GO:0005515//protein binding;GO:0003700//sequence-specific DNA binding transcription factor activity;GO:0003707//steroid hormone receptor activity	GO:0005634//nucleus
CL1283.Contig1	675	32	2.591	31	2.6858	--	--	--	--	--	--	--	--	-	-	-
CL1283.Contig2	512	30	3.2024	25	2.8555	--	--	--	--	--	--	--	--	-	-	-
CL1284.Contig1	426	22	2.8225	5	0.6864	--	--	--	--	--	--	--	--	-	-	-
CL1284.Contig2	251	0	0	0	0	--	--	--	--	--	--	--	--	-	-	-
CL1285.Contig1	629	8	0.6951	31	2.8822	--	--	--	--	--	--	--	--	-	-	-
CL1285.Contig2	389	45	6.3225	98	14.7329	--	--	--	--	--	--	--	--	-	-	-
CL1285.Contig3	343	17	2.7088	6	1.023	--	--	--	--	--	--	--	--	-	-	-
CL1286.Contig1	675	15	1.2145	31	2.6858	latrophilin-like receptor [Danaus plexippus]	sp|O95490|LPHN2_HUMAN	Latrophilin-2 OS=Homo sapiens GN=LPHN2 PE=1 SV=2	--	--	--	acs:100558352	latrophilin 2	GO:0007186//G-protein coupled receptor signaling pathway	GO:0004888//transmembrane signaling receptor activity	GO:0016020//membrane
CL1286.Contig2	2960	67	1.2371	22	0.4347	latrophilin-like receptor [Danaus plexippus]	sp|O95490|LPHN2_HUMAN	Latrophilin-2 OS=Homo sapiens GN=LPHN2 PE=1 SV=2	--	--	--	tgu:100223245	latrophilin 2	GO:0007186//G-protein coupled receptor signaling pathway	GO:0004888//transmembrane signaling receptor activity	GO:0016020//membrane
CL1286.Contig3	2077	39	1.0263	25	0.7039	latrophilin-like receptor [Danaus plexippus]	sp|P98088|MUC5A_HUMAN	Mucin-5AC (Fragments) OS=Homo sapiens GN=MUC5AC PE=1 SV=3	--	--	--	hsa:727897	mucin-5B	-	-	-
CL1286.Contig4	5161	376	3.9818	231	2.6175	latrophilin-like receptor [Danaus plexippus]	sp|B3MFV7|LPHN_DROAN	Latrophilin Cirl OS=Drosophila ananassae GN=Cirl PE=3 SV=1	--	--	--	tgu:100223245	latrophilin 2	GO:0007186//G-protein coupled receptor signaling pathway	GO:0004888//transmembrane signaling receptor activity	GO:0016020//membrane
CL1287.Contig1	2511	4841	105.369	1667	38.824	unknown unsecreted protein [Papilio polytes]	sp|Q75JC9|Y8484_DICDI	Uncharacterized protein DDB_G0271670 OS=Dictyostelium discoideum GN=DDB_G0271670 PE=4 SV=1	XF1267	COG5297	Cellobiohydrolase A (1,4-beta-cellobiosidase A)	mdo:100031345	transcription elongation factor SPT5	-	-	-
CL1287.Contig2	936	462	26.9769	354	22.1176	unknown unsecreted protein [Papilio polytes]	sp|Q75JC9|Y8484_DICDI	Uncharacterized protein DDB_G0271670 OS=Dictyostelium discoideum GN=DDB_G0271670 PE=4 SV=1	XF1267	COG5297	Cellobiohydrolase A (1,4-beta-cellobiosidase A)	mdo:100031345	transcription elongation factor SPT5	-	-	-
CL1288.Contig1	442	43	5.3171	25	3.3077	--	--	--	--	--	--	--	--	-	-	-
CL1289.Contig1	299	6	1.0967	10	1.9559	--	--	--	--	--	--	--	--	-	-	-
CL129.Contig1	653	43	3.599	40	3.5823	PREDICTED: hypothetical protein LOC100742412 [Bombus impatiens]	--	--	--	--	--	--	--	GO:0035151//regulation of tube size, open tracheal system;GO:0019991//septate junction assembly	-	GO:0005737//cytoplasm
CL129.Contig2	860	134	8.5159	15	1.02	PREDICTED: hypothetical protein LOC100742412 [Bombus impatiens]	--	--	--	--	--	--	--	GO:0035151//regulation of tube size, open tracheal system;GO:0019991//septate junction assembly	-	GO:0005737//cytoplasm
CL1290.Contig1	310	18	3.1735	22	4.1502	--	--	--	--	--	--	--	--	-	-	-
CL1290.Contig2	262	7	1.4602	6	1.3392	--	--	--	--	--	--	--	--	-	-	-
CL1290.Contig3	210	16	4.1641	18	5.0126	--	--	--	--	--	--	--	--	-	-	-
CL1290.Contig4	4353	199	2.4986	296	3.9766	hypothetical protein KGM_03812 [Danaus plexippus]	sp|O01761|UNC89_CAEEL	Muscle M-line assembly protein unc-89 OS=Caenorhabditis elegans GN=unc-89 PE=1 SV=3	SPAC140.02	COG0724	RNA-binding proteins (RRM domain)	dme:Dmel_CG18255	myosin-light-chain kinase [EC:2.7.11.18]	-	-	-
CL1290.Contig5	796	29	1.9912	1	0.0735	hypothetical protein KGM_03812 [Danaus plexippus]	sp|O01761|UNC89_CAEEL	Muscle M-line assembly protein unc-89 OS=Caenorhabditis elegans GN=unc-89 PE=1 SV=3	--	--	--	--	--	-	-	-
CL1290.Contig6	377	0	0	10	1.5512	--	--	--	--	--	--	--	--	-	-	-
CL1291.Contig1	213	4	1.0264	8	2.1965	--	--	--	--	--	--	--	--	-	-	-
CL1292.Contig1	551	83	8.2329	32	3.3963	--	--	--	--	--	--	--	--	-	-	-
CL1292.Contig2	555	48	4.7269	13	1.3698	--	--	--	--	--	--	--	--	-	-	-
CL1293.Contig1	1759	46	1.4293	31	1.0306	amine oxidase [Danaus plexippus]	sp|Q865R1|PAOX_BOVIN	Peroxisomal N(1)-acetyl-spermine/spermidine oxidase OS=Bos taurus GN=PAOX PE=1 SV=3	Cgl0224	COG1231	Monoamine oxidase	mgp:100540689	spermine oxidase [EC:1.5.3.16]	-	-	-
CL1293.Contig2	2010	97	2.6376	70	2.0366	amine oxidase [Danaus plexippus]	sp|Q865R1|PAOX_BOVIN	Peroxisomal N(1)-acetyl-spermine/spermidine oxidase OS=Bos taurus GN=PAOX PE=1 SV=3	Cgl0224	COG1231	Monoamine oxidase	mgp:100540689	spermine oxidase [EC:1.5.3.16]	-	-	-
CL1294.Contig1	247	18	3.9829	7	1.6573	--	--	--	--	--	--	--	--	-	-	-
CL1294.Contig2	265	6	1.2375	3	0.662	--	--	--	--	--	--	--	--	-	-	-
CL1295.Contig1	912	11	0.6592	4	0.2565	--	--	--	--	--	--	--	--	-	-	-
CL1295.Contig2	897	52	3.1684	47	3.0642	--	--	--	--	--	--	--	--	-	-	-
CL1295.Contig3	372	10	1.4692	10	1.5721	--	--	--	--	--	--	--	--	-	-	-
CL1296.Contig1	897	13	0.7921	30	1.9559	--	--	--	--	--	--	--	--	-	-	-
CL1296.Contig2	884	13	0.8037	29	1.9185	--	--	--	--	--	--	--	--	-	-	-
CL1296.Contig3	878	19	1.1827	4	0.2664	--	--	--	--	--	--	--	--	-	-	-
CL1296.Contig4	865	22	1.3901	4	0.2704	--	--	--	--	--	--	--	--	-	-	-
CL1296.Contig5	734	19	1.4148	102	8.1267	--	--	--	--	--	--	--	--	-	-	-
CL1297.Contig1	1323	6468	267.199	1279	56.5356	putative serine protease inhibitor dipetalogastin precursor [Danaus plexippus]	sp|O96790|DPGN_DIPMA	Serine protease inhibitor dipetalogastin (Fragment) OS=Dipetalogaster maximus PE=1 SV=2	--	--	--	dre:565373	agrin	-	-	-
CL1297.Contig2	328	937	156.132	178	31.7364	putative serine protease inhibitor dipetalogastin precursor [Danaus plexippus]	sp|P82968|MCPI_MELCP	Four-domain proteases inhibitor OS=Melithaea caledonica PE=1 SV=1	--	--	--	bfo:BRAFLDRAFT_118439	agrin	-	-	-
CL1298.Contig1	1689	366	11.8434	229	7.929	fatty acid transport protein [Danaus plexippus]	sp|Q4R3Y4|S27A4_MACFA	Long-chain fatty acid transport protein 4 OS=Macaca fascicularis GN=SLC27A4 PE=2 SV=1	PA2893	COG0318	Acyl-CoA synthetases (AMP-forming)/AMP-acid ligases II	nvi:100120264	solute carrier family 27 (fatty acid transporter), member 1/4 [EC:6.2.1.-]	GO:0008152//metabolic process	GO:0003824//catalytic activity	-
CL1298.Contig2	728	6	0.4504	14	1.1246	fatty acid transport protein [Danaus plexippus]	sp|Q6PCB7|S27A1_HUMAN	Long-chain fatty acid transport protein 1 OS=Homo sapiens GN=SLC27A1 PE=2 SV=1	PA2893	COG0318	Acyl-CoA synthetases (AMP-forming)/AMP-acid ligases II	ame:552113	solute carrier family 27 (fatty acid transporter), member 1/4 [EC:6.2.1.-]	GO:0008152//metabolic process	GO:0003824//catalytic activity	-
CL1299.Contig1	3399	394	6.3353	71	1.2216	putative monocarboxylate transporter [Danaus plexippus]	sp|Q7RTX9|MOT14_HUMAN	Monocarboxylate transporter 14 OS=Homo sapiens GN=SLC16A14 PE=2 SV=1	BMEI0445	COG0477	Permeases of the major facilitator superfamily	mdo:100014050	MFS transporter, MCP family, solute carrier family 16 (monocarboxylic acid transporters), member 14	-	-	-
CL1299.Contig2	3615	418	6.3197	74	1.1971	putative monocarboxylate transporter [Danaus plexippus]	sp|Q7RTX9|MOT14_HUMAN	Monocarboxylate transporter 14 OS=Homo sapiens GN=SLC16A14 PE=2 SV=1	BMEI0445	COG0477	Permeases of the major facilitator superfamily	mdo:100014050	MFS transporter, MCP family, solute carrier family 16 (monocarboxylic acid transporters), member 14	-	-	-
CL1299.Contig3	1348	182	7.3792	39	1.6919	putative monocarboxylate transporter [Danaus plexippus]	sp|Q6ZSM3|MOT12_HUMAN	Monocarboxylate transporter 12 OS=Homo sapiens GN=SLC16A12 PE=2 SV=2	BMEI0445	COG0477	Permeases of the major facilitator superfamily	mdo:100014050	MFS transporter, MCP family, solute carrier family 16 (monocarboxylic acid transporters), member 14	-	-	-
CL13.Contig1	622	204	17.9252	145	13.6329	proteasome assembly chaperone, putative [Ixodes scapularis] >gi|215497340|gb|EEC06834.1| proteasome assembly chaperone, putative [Ixodes scapularis]	--	--	--	--	--	oaa:100078957	proteasome assembly chaperone 3	-	-	-
CL13.Contig2	354	1	0.1544	6	0.9912	--	--	--	--	--	--	--	--	-	-	-
CL13.Contig3	353	0	0	0	0	--	--	--	--	--	--	--	--	-	-	-
CL13.Contig4	352	6	0.9316	2	0.3323	--	--	--	--	--	--	--	--	-	-	-
CL130.Contig1	1084	29	1.4622	139	7.4989	endonuclease-reverse transcriptase HmRTE-e01 [Danaus plexippus]	--	--	--	--	--	oaa:100075123	serine/arginine repetitive matrix protein 2	-	-	-
CL130.Contig2	3360	498	8.1006	500	8.7025	PREDICTED: probable E3 ubiquitin-protein ligase RNF144A-like [Megachile rotundata]	sp|A4IIY1|R144A_XENTR	Probable E3 ubiquitin-protein ligase RNF144A OS=Xenopus tropicalis GN=rnf144a PE=2 SV=1	--	--	--	ame:410225	E3 ubiquitin-protein ligase RNF144 [EC:6.3.2.19]	-	GO:0046872//metal ion binding	-
CL130.Contig3	347	8	1.26	20	3.3706	--	--	--	--	--	--	--	--	-	-	-
CL1300.Contig1	501	42	4.5818	38	4.4356	hypothetical protein KGM_13713 [Danaus plexippus]	sp|B1AVZ0|UPP_MOUSE	Uracil phosphoribosyltransferase homolog OS=Mus musculus GN=Uprt PE=2 SV=1	--	--	--	tca:659319	uracil phosphoribosyltransferase [EC:2.4.2.9]	-	GO:0004845//uracil phosphoribosyltransferase activity	-
CL1300.Contig2	1147	94	4.4791	38	1.9375	hypothetical protein KGM_13713 [Danaus plexippus]	sp|Q5ZIJ8|UPP_CHICK	Uracil phosphoribosyltransferase homolog OS=Gallus gallus GN=UPRT PE=2 SV=1	SPAC1B3.01c	COG0035	Uracil phosphoribosyltransferase	dwi:Dwil_GK16656	uracil phosphoribosyltransferase [EC:2.4.2.9]	-	GO:0004845//uracil phosphoribosyltransferase activity	-
CL1301.Contig1	1087	27	1.3576	5	0.269	PREDICTED: uncharacterized protein LOC539515 [Bos taurus] >gi|359079488|ref|XP_002697976.2| PREDICTED: uncharacterized protein LOC539515 [Bos taurus]	sp|Q9UQ35|SRRM2_HUMAN	Serine/arginine repetitive matrix protein 2 OS=Homo sapiens GN=SRRM2 PE=1 SV=2	CC3441	COG2267	Lysophospholipase	oaa:100075123	serine/arginine repetitive matrix protein 2	-	GO:0005488//binding	GO:0031981//nuclear lumen
CL1301.Contig2	996	16	0.878	18	1.0569	PREDICTED: hypothetical protein LOC100018249 [Monodelphis domestica]	sp|Q9UQ35|SRRM2_HUMAN	Serine/arginine repetitive matrix protein 2 OS=Homo sapiens GN=SRRM2 PE=1 SV=2	CC3441	COG2267	Lysophospholipase	mdo:100018249	serine/arginine repetitive matrix protein 2	-	GO:0005488//binding	GO:0031981//nuclear lumen
CL1302.Contig1	563	31	3.0094	100	10.3873	hypothetical protein KGM_00242 [Danaus plexippus]	sp|Q5ZKN1|CDK9_CHICK	Cyclin-dependent kinase 9 OS=Gallus gallus GN=CDK9 PE=2 SV=1	--	--	--	ame:412560	cyclin-dependent kinase 9 [EC:2.7.11.22 2.7.11.23]	GO:0006468//protein phosphorylation	GO:0008353//RNA polymerase II carboxy-terminal domain kinase activity;GO:0005524//ATP binding	-
CL1302.Contig2	783	164	11.4474	81	6.0497	hypothetical protein KGM_00242 [Danaus plexippus]	sp|Q5ZKN1|CDK9_CHICK	Cyclin-dependent kinase 9 OS=Gallus gallus GN=CDK9 PE=2 SV=1	--	--	--	ame:412560	cyclin-dependent kinase 9 [EC:2.7.11.22 2.7.11.23]	GO:0006468//protein phosphorylation	GO:0008353//RNA polymerase II carboxy-terminal domain kinase activity;GO:0005524//ATP binding	-
CL1303.Contig1	652	53	4.4428	46	4.1259	--	--	--	--	--	--	--	--	-	-	-
CL1303.Contig2	382	11	1.5738	3	0.4593	--	--	--	--	--	--	--	--	-	-	-
CL1304.Contig1	1690	4	0.1294	2	0.0692	unknown unsecreted protein [Papilio xuthus]	--	--	--	--	--	--	--	-	-	-
CL1304.Contig2	1811	34	1.0261	44	1.4208	unknown unsecreted protein [Papilio xuthus]	sp|Q969F1|TF3C6_HUMAN	General transcription factor 3C polypeptide 6 OS=Homo sapiens GN=GTF3C6 PE=1 SV=1	--	--	--	ame:100576506	general transcription factor 3C polypeptide 6	-	-	-
CL1304.Contig3	717	2	0.1525	0	0	hypothetical protein KGM_17222 [Danaus plexippus]	sp|Q9D8P7|TF3C6_MOUSE	General transcription factor 3C polypeptide 6 OS=Mus musculus GN=Gtf3c6 PE=2 SV=1	--	--	--	ame:100576506	general transcription factor 3C polypeptide 6	-	-	-
CL1304.Contig4	641	1	0.0853	2	0.1825	hypothetical protein KGM_17222 [Danaus plexippus]	sp|Q9D8P7|TF3C6_MOUSE	General transcription factor 3C polypeptide 6 OS=Mus musculus GN=Gtf3c6 PE=2 SV=1	--	--	--	ame:100576506	general transcription factor 3C polypeptide 6	-	-	-
CL1305.Contig1	569	6	0.5763	100	10.2778	--	--	--	--	--	--	--	--	-	-	-
CL1305.Contig2	332	7	1.1524	120	21.1375	--	--	--	--	--	--	--	--	-	-	-
CL1305.Contig3	865	64	4.0438	152	10.2763	--	--	--	--	--	--	--	--	-	-	-
CL1305.Contig4	479	8	0.9128	1	0.1221	--	--	--	--	--	--	--	--	-	-	-
CL1306.Contig1	398	39	5.3556	13	1.9102	--	--	--	--	--	--	--	--	-	-	-
CL1306.Contig2	290	0	0	21	4.2348	--	--	--	--	--	--	--	--	-	-	-
CL1306.Contig3	434	19	2.3927	3	0.4042	--	--	--	--	--	--	--	--	-	-	-
CL1307.Contig1	1966	320	8.8959	208	6.1872	putative poly(A)-specific ribonuclease (parn) [Heliconius melpomene]	sp|Q5RC51|PARN_PONAB	Poly(A)-specific ribonuclease PARN OS=Pongo abelii GN=PARN PE=2 SV=1	--	--	--	ame:408626	poly(A)-specific ribonuclease [EC:3.1.13.4]	-	GO:0003676//nucleic acid binding	GO:0044424//intracellular part
CL1307.Contig2	2095	168	4.3828	59	1.6469	putative poly(A)-specific ribonuclease (parn) [Heliconius melpomene]	sp|O95453|PARN_HUMAN	Poly(A)-specific ribonuclease PARN OS=Homo sapiens GN=PARN PE=1 SV=1	--	--	--	ame:408626	poly(A)-specific ribonuclease [EC:3.1.13.4]	GO:0006402//mRNA catabolic process	GO:0003723//RNA binding;GO:0046872//metal ion binding;GO:0004535//poly(A)-specific ribonuclease activity;GO:0000166//nucleotide binding	GO:0005737//cytoplasm;GO:0005634//nucleus
CL1308.Contig1	845	266	17.2048	81	5.6058	--	--	--	--	--	--	--	--	-	-	-
CL1308.Contig2	539	91	9.2274	57	6.1844	--	--	--	--	--	--	--	--	-	-	-
CL1309.Contig1	1862	455	13.3554	44	1.3819	SV2-like protein 1 [Danaus plexippus]	sp|Q02563|SV2A_RAT	Synaptic vesicle glycoprotein 2A OS=Rattus norvegicus GN=Sv2a PE=1 SV=2	PA0235	COG0477	Permeases of the major facilitator superfamily	tca:662982	MFS transporter, VNT family, synaptic vesicle glycoprotein 2	-	-	-
CL1309.Contig2	249	29	6.3654	9	2.1138	synaptic vesicle protein [Danaus plexippus]	--	--	--	--	--	--	--	-	-	-
CL131.Contig1	374	193	28.204	27	4.2219	--	--	--	--	--	--	--	--	-	-	-
CL131.Contig2	209	4	1.046	2	0.5596	--	--	--	--	--	--	--	--	-	-	-
CL131.Contig3	240	29	6.6041	11	2.6804	--	--	--	--	--	--	--	--	-	-	-
CL131.Contig4	231	33	7.8078	17	4.3038	--	--	--	--	--	--	--	--	-	-	-
CL131.Contig5	401	24	3.2711	4	0.5833	--	--	--	--	--	--	--	--	-	-	-
CL131.Contig6	245	9	2.0077	2	0.4774	--	--	--	--	--	--	--	--	-	-	-
CL131.Contig7	226	29	7.0132	9	2.3289	--	--	--	--	--	--	--	--	-	-	-
CL1310.Contig1	418	5	0.6538	0	0	--	--	--	--	--	--	--	--	-	-	-
CL1310.Contig2	580	19	1.7904	26	2.6215	--	--	--	--	--	--	--	--	-	-	-
CL1311.Contig1	1798	278	8.4505	212	6.8954	putative leucine rich repeat protein [Danaus plexippus]	sp|Q8C6G1|CU002_MOUSE	Protein C21orf2 homolog OS=Mus musculus PE=2 SV=1	Cgl1939	COG0532	Translation initiation factor 2 (IF-2; GTPase)	rno:302969	serine/arginine repetitive matrix protein 2	GO:0048102//autophagic cell death	-	-
CL1311.Contig2	370	5	0.7386	8	1.2644	leucine rich repeat protein, partial [Papilio polytes]	sp|Q8C6G1|CU002_MOUSE	Protein C21orf2 homolog OS=Mus musculus PE=2 SV=1	--	--	--	--	--	GO:0035071//salivary gland cell autophagic cell death	-	-
CL1311.Contig3	444	34	4.1852	20	2.6343	--	--	--	--	--	--	--	--	-	-	-
CL1312.Contig1	1566	1	0.0349	0	0	putative reverse transcriptase [Drosophila simulans]	sp|Q9NBX4|RTXE_DROME	Probable RNA-directed DNA polymerase from transposon X-element OS=Drosophila melanogaster GN=X-element\ORF2 PE=3 SV=1	--	--	--	hmg:100197999	advillin	-	-	-
CL1312.Contig2	1584	33	1.1386	12	0.443	putative reverse transcriptase [Drosophila simulans]	sp|Q9NBX4|RTXE_DROME	Probable RNA-directed DNA polymerase from transposon X-element OS=Drosophila melanogaster GN=X-element\ORF2 PE=3 SV=1	--	--	--	hmg:100197999	advillin	-	-	-
CL1313.Contig1	313	4	0.6985	0	0	--	--	--	--	--	--	--	--	-	-	-
CL1313.Contig2	219	1	0.2496	0	0	--	--	--	--	--	--	--	--	-	-	-
CL1314.Contig1	1379	26	1.0305	17	0.7209	hypothetical protein KGM_13227 [Danaus plexippus]	sp|O54891|LEG6_MOUSE	Galectin-6 OS=Mus musculus GN=Lgals6 PE=2 SV=1	--	--	--	aml:100467012	galectin-4	-	-	-
CL1314.Contig2	1433	106	4.0428	112	4.5707	hypothetical protein KGM_13227 [Danaus plexippus]	sp|O54891|LEG6_MOUSE	Galectin-6 OS=Mus musculus GN=Lgals6 PE=2 SV=1	--	--	--	aml:100467012	galectin-4	-	-	-
CL1314.Contig3	480	1	0.1139	7	0.8528	hypothetical protein KGM_13227 [Danaus plexippus]	sp|P47967|LEG5_RAT	Galectin-5 OS=Rattus norvegicus GN=Lgals5 PE=1 SV=2	--	--	--	aml:100470315	galectin-9	-	-	-
CL1315.Contig1	1181	114	5.2757	14	0.6932	hypothetical protein KGM_00807 [Danaus plexippus]	--	--	--	--	--	dgr:Dgri_GH11027	thrombospondin	-	-	-
CL1315.Contig2	1120	347	16.9331	121	6.318	hypothetical protein KGM_00807 [Danaus plexippus]	--	--	--	--	--	dgr:Dgri_GH11027	thrombospondin	-	-	-
CL1315.Contig3	3559	954	14.6503	190	3.122	hypothetical protein KGM_00807 [Danaus plexippus]	sp|Q9R0G6|COMP_MOUSE	Cartilage oligomeric matrix protein OS=Mus musculus GN=Comp PE=1 SV=2	--	--	--	phu:Phum_PHUM370970	thrombospondin	-	-	-
CL1316.Contig1	454	20	2.4077	17	2.1898	--	--	--	--	--	--	--	--	-	-	-
CL1316.Contig2	413	5	0.6617	8	1.1328	--	--	--	--	--	--	--	--	-	-	-
CL1317.Contig1	975	41	2.2983	39	2.3392	hypothetical protein KGM_18987 [Danaus plexippus]	sp|Q8BX09|RBBP5_MOUSE	Retinoblastoma-binding protein 5 OS=Mus musculus GN=Rbbp5 PE=1 SV=2	YAR003w	COG2319	FOG: WD40 repeat	ame:410855	COMPASS component SWD1	GO:0051568//histone H3-K4 methylation	-	GO:0048188//Set1C/COMPASS complex
CL1317.Contig2	939	40	2.3282	32	1.9929	hypothetical protein KGM_18987 [Danaus plexippus]	sp|Q8BX09|RBBP5_MOUSE	Retinoblastoma-binding protein 5 OS=Mus musculus GN=Rbbp5 PE=1 SV=2	--	--	--	ame:410855	COMPASS component SWD1	GO:0051568//histone H3-K4 methylation	-	GO:0048188//Set1C/COMPASS complex
CL1317.Contig3	949	43	2.4764	36	2.2184	hypothetical protein KGM_18987 [Danaus plexippus]	sp|Q8BX09|RBBP5_MOUSE	Retinoblastoma-binding protein 5 OS=Mus musculus GN=Rbbp5 PE=1 SV=2	--	--	--	ame:410855	COMPASS component SWD1	GO:0051568//histone H3-K4 methylation	-	GO:0048188//Set1C/COMPASS complex
CL1317.Contig4	703	42	3.2653	36	2.9947	hypothetical protein KGM_18987 [Danaus plexippus]	sp|Q8BX09|RBBP5_MOUSE	Retinoblastoma-binding protein 5 OS=Mus musculus GN=Rbbp5 PE=1 SV=2	--	--	--	ame:410855	COMPASS component SWD1	GO:0051568//histone H3-K4 methylation	-	GO:0048188//Set1C/COMPASS complex
CL1317.Contig5	860	91	5.7832	58	3.944	hypothetical protein KGM_18987 [Danaus plexippus]	sp|Q8BX09|RBBP5_MOUSE	Retinoblastoma-binding protein 5 OS=Mus musculus GN=Rbbp5 PE=1 SV=2	YAR003w	COG2319	FOG: WD40 repeat	ame:410855	COMPASS component SWD1	GO:0051568//histone H3-K4 methylation	-	GO:0048188//Set1C/COMPASS complex
CL1317.Contig6	697	31	2.4308	13	1.0907	hypothetical protein KGM_18987 [Danaus plexippus]	sp|Q8BX09|RBBP5_MOUSE	Retinoblastoma-binding protein 5 OS=Mus musculus GN=Rbbp5 PE=1 SV=2	YAR003w	COG2319	FOG: WD40 repeat	phu:Phum_PHUM157530	COMPASS component SWD1	GO:0051568//histone H3-K4 methylation	-	GO:0048188//Set1C/COMPASS complex
CL1318.Contig1	776	177	12.4663	303	22.8345	AAEL011397-PA [Aedes aegypti]	--	--	--	--	--	--	--	-	-	-
CL1319.Contig1	233	6	1.4074	3	0.753	--	--	--	--	--	--	--	--	-	-	-
CL132.Contig1	2356	936	21.7133	994	24.673	hypothetical protein KGM_00051 [Danaus plexippus]	sp|P84329|HFW1_DROPS	Protein halfway OS=Drosophila pseudoobscura pseudoobscura GN=hfw PE=3 SV=2	--	--	--	bta:789503	mucin-5B	GO:0035075//response to ecdysone;GO:0035073//pupariation;GO:0035556//intracellular signal transduction	-	-
CL132.Contig2	1001	184	10.0464	80	4.6738	hypothetical protein KGM_00051 [Danaus plexippus]	sp|P84329|HFW1_DROPS	Protein halfway OS=Drosophila pseudoobscura pseudoobscura GN=hfw PE=3 SV=2	--	--	--	--	--	GO:0044699	-	-
CL1320.Contig1	507	24	2.5872	20	2.3069	--	--	--	--	--	--	--	--	-	-	-
CL1320.Contig2	226	1	0.2418	6	1.5526	--	--	--	--	--	--	--	--	-	-	-
CL1321.Contig1	519	57	6.0025	10	1.1268	--	--	--	--	--	--	--	--	-	-	-
CL1321.Contig2	222	9	2.2157	3	0.7903	--	--	--	--	--	--	--	--	-	-	-
CL1322.Contig1	1790	305	9.3126	228	7.4489	--	--	--	--	--	--	--	--	-	-	-
CL1322.Contig2	224	1	0.244	2	0.5221	--	--	--	--	--	--	--	--	-	-	-
CL1323.Contig1	328	13	2.1662	0	0	--	--	--	--	--	--	--	--	-	-	-
CL1323.Contig2	2867	3602	68.6659	4808	98.0727	hypothetical protein KGM_01440 [Danaus plexippus]	sp|Q9VZI3|UN112_DROME	Unc-112-related protein OS=Drosophila melanogaster GN=Fit1 PE=1 SV=1	--	--	--	gga:415374	talin	-	-	-
CL1324.Contig1	2943	15962	296.43	11987	238.194	hypothetical protein KGM_00383 [Danaus plexippus]	sp|Q6AXS5|PAIRB_RAT	Plasminogen activator inhibitor 1 RNA-binding protein OS=Rattus norvegicus GN=Serbp1 PE=1 SV=2	DR2133	COG4372	Uncharacterized protein conserved in bacteria with the myosin-like domain	nvi:100118929	plasminogen activator inhibitor 1 RNA-binding protein	-	-	-
CL1324.Contig2	434	14	1.763	10	1.3475	--	--	--	--	--	--	--	--	-	-	-
CL1325.Contig1	1686	113	3.6631	50	1.7343	putative cpg binding protein [Danaus plexippus]	sp|Q9W352|Y7446_DROME	PHD finger and CXXC domain-containing protein CG17446 OS=Drosophila melanogaster GN=CG17446 PE=1 SV=1	--	--	--	nvi:100122733	COMPASS component SPP1	-	GO:0046872//metal ion binding	-
CL1325.Contig2	1306	18	0.7533	10	0.4478	putative cpg binding protein [Danaus plexippus]	sp|Q9W352|Y7446_DROME	PHD finger and CXXC domain-containing protein CG17446 OS=Drosophila melanogaster GN=CG17446 PE=1 SV=1	--	--	--	ame:411265	COMPASS component SPP1	-	GO:0046872//metal ion binding	-
CL1325.Contig3	2678	96	1.9592	102	2.2274	putative cpg binding protein [Danaus plexippus]	sp|Q9W352|Y7446_DROME	PHD finger and CXXC domain-containing protein CG17446 OS=Drosophila melanogaster GN=CG17446 PE=1 SV=1	--	--	--	nvi:100122733	COMPASS component SPP1	-	GO:0046872//metal ion binding	-
CL1325.Contig4	664	95	7.8195	31	2.7303	putative cpg binding protein [Danaus plexippus]	sp|Q9W352|Y7446_DROME	PHD finger and CXXC domain-containing protein CG17446 OS=Drosophila melanogaster GN=CG17446 PE=1 SV=1	--	--	--	aga:AgaP_AGAP004704	COMPASS component SPP1	-	GO:0003677//DNA binding;GO:0008270//zinc ion binding	GO:0048188//Set1C/COMPASS complex
CL1326.Contig1	302	15	2.7146	16	3.0983	--	--	--	--	--	--	--	--	-	-	-
CL1327.Contig1	281	10	1.945	8	1.6649	--	--	--	--	--	--	--	--	-	-	-
CL1328.Contig1	2412	349	7.9081	374	9.0679	DNA Pol B2 domain-containing protein [Glyptapanteles flavicoxis]	--	--	--	--	--	--	--	-	-	-
CL1328.Contig2	1101	79	3.9216	24	1.2748	PREDICTED: similar to predicted protein [Hydra magnipapillata]	--	--	--	--	--	--	--	-	-	-
CL1329.Contig1	1192	4	0.1834	2	0.0981	hypothetical protein KGM_20187 [Danaus plexippus]	sp|Q8N392|RHG18_HUMAN	Rho GTPase-activating protein 18 OS=Homo sapiens GN=ARHGAP18 PE=1 SV=3	--	--	--	dgr:Dgri_GH20162	cofilin	-	-	-
CL1329.Contig2	1086	7	0.3523	10	0.5385	hypothetical protein KGM_20187 [Danaus plexippus]	sp|Q8N392|RHG18_HUMAN	Rho GTPase-activating protein 18 OS=Homo sapiens GN=ARHGAP18 PE=1 SV=3	--	--	--	dgr:Dgri_GH20162	cofilin	-	-	-
CL1329.Contig3	1018	20	1.0738	15	0.8617	hypothetical protein KGM_20187 [Danaus plexippus]	sp|Q8N392|RHG18_HUMAN	Rho GTPase-activating protein 18 OS=Homo sapiens GN=ARHGAP18 PE=1 SV=3	--	--	--	dgr:Dgri_GH20162	cofilin	-	-	-
CL1329.Contig4	2228	32	0.785	24	0.63	hypothetical protein KGM_20187 [Danaus plexippus]	sp|Q8K0Q5|RHG18_MOUSE	Rho GTPase-activating protein 18 OS=Mus musculus GN=Arhgap18 PE=2 SV=1	--	--	--	dgr:Dgri_GH20162	cofilin	-	-	-
CL1329.Contig5	3242	151	2.5456	151	2.7238	hypothetical protein KGM_20187 [Danaus plexippus]	sp|Q8K0Q5|RHG18_MOUSE	Rho GTPase-activating protein 18 OS=Mus musculus GN=Arhgap18 PE=2 SV=1	--	--	--	dgr:Dgri_GH20162	cofilin	-	-	-
CL133.Contig1	1909	252	7.2147	80	2.4507	PREDICTED: RNA-directed DNA polymerase from mobile element jockey-like [Acyrthosiphon pisum]	sp|Q9NBX5|GAGXE_DROME	Nucleic-acid-binding protein from transposon X-element OS=Drosophila melanogaster GN=ORF1 PE=4 SV=1	--	--	--	--	--	-	-	-
CL133.Contig2	2706	582	11.7549	156	3.3714	PREDICTED: RNA-directed DNA polymerase from mobile element jockey-like [Acyrthosiphon pisum]	sp|Q9NBX5|GAGXE_DROME	Nucleic-acid-binding protein from transposon X-element OS=Drosophila melanogaster GN=ORF1 PE=4 SV=1	--	--	--	--	--	-	-	-
CL133.Contig3	223	54	13.2347	9	2.3602	--	--	--	--	--	--	--	--	-	-	-
CL1330.Contig1	700	46	3.5916	46	3.843	--	--	--	--	--	--	--	--	-	-	-
CL1330.Contig2	574	37	3.523	37	3.7696	--	--	--	--	--	--	--	--	-	-	-
CL1332.Contig1	1708	104	3.3279	72	2.4652	putative SSXT protein [Danaus plexippus]	sp|Q62280|SSXT_MOUSE	Protein SSXT OS=Mus musculus GN=Ss18 PE=2 SV=2	SPBC28F2.12	COG0086	DNA-directed RNA polymerase, beta' subunit/160 kD subunit	phu:Phum_PHUM137510	protein SSXT	-	-	-
CL1332.Contig2	1519	42	1.5112	23	0.8855	putative SSXT protein [Danaus plexippus]	sp|Q62280|SSXT_MOUSE	Protein SSXT OS=Mus musculus GN=Ss18 PE=2 SV=2	SPBC28F2.12	COG0086	DNA-directed RNA polymerase, beta' subunit/160 kD subunit	phu:Phum_PHUM137510	protein SSXT	-	-	-
CL1333.Contig1	2783	91	1.7871	35	0.7355	Cullin-3 [Camponotus floridanus]	sp|B5DF89|CUL3_RAT	Cullin-3 OS=Rattus norvegicus GN=Cul3 PE=1 SV=2	SPAC24H6.03	COG5647	Cullin, a subunit of E3 ubiquitin ligase	ame:552700	cullin 3	GO:0008054//cyclin catabolic process;GO:0017145//stem cell division;GO:0007369//gastrulation;GO:0016055//Wnt receptor signaling pathway;GO:0006513//protein monoubiquitination;GO:0035024//negative regulation of Rho protein signal transduction;GO:0040016//embryonic cleavage;GO:0007229//integrin-mediated signaling pathway;GO:0001831//trophectodermal cellular morphogenesis;GO:0048208//COPII vesicle c…	GO:0004842//ubiquitin-protein ligase activity;GO:0031625//ubiquitin protein ligase binding;GO:0030332//cyclin binding	GO:0005794//Golgi apparatus;GO:0005827//polar microtubule;GO:0005634//nucleus;GO:0031463//Cul3-RING ubiquitin ligase complex
CL1333.Contig2	933	130	7.6153	32	2.0058	PREDICTED: similar to cullin [Tribolium castaneum] >gi|270007361|gb|EFA03809.1| hypothetical protein TcasGA2_TC013922 [Tribolium castaneum]	sp|A4IHP4|CUL3_XENTR	Cullin-3 OS=Xenopus tropicalis GN=cul3 PE=2 SV=1	SPAC24H6.03	COG5647	Cullin, a subunit of E3 ubiquitin ligase	tca:655765	cullin 3	GO:0017145//stem cell division;GO:0043161//proteasomal ubiquitin-dependent protein catabolic process;GO:0006513//protein monoubiquitination;GO:0035024//negative regulation of Rho protein signal transduction;GO:0040016//embryonic cleavage;GO:0007229//integrin-mediated signaling pathway;GO:0048208//COPII vesicle coating;GO:0043149//stress fiber assembly;GO:0000090//mitotic anaphase;GO:0016477//cell…	GO:0004842//ubiquitin-protein ligase activity;GO:0031625//ubiquitin protein ligase binding	GO:0005827//polar microtubule;GO:0005634//nucleus;GO:0031463//Cul3-RING ubiquitin ligase complex
CL1333.Contig3	814	6	0.4029	18	1.2932	PREDICTED: similar to cullin [Tribolium castaneum] >gi|270007361|gb|EFA03809.1| hypothetical protein TcasGA2_TC013922 [Tribolium castaneum]	sp|A4IHP4|CUL3_XENTR	Cullin-3 OS=Xenopus tropicalis GN=cul3 PE=2 SV=1	SPAC24H6.03	COG5647	Cullin, a subunit of E3 ubiquitin ligase	tca:655765	cullin 3	GO:0017145//stem cell division;GO:0043161//proteasomal ubiquitin-dependent protein catabolic process;GO:0006513//protein monoubiquitination;GO:0035024//negative regulation of Rho protein signal transduction;GO:0040016//embryonic cleavage;GO:0007229//integrin-mediated signaling pathway;GO:0048208//COPII vesicle coating;GO:0043149//stress fiber assembly;GO:0000090//mitotic anaphase;GO:0016477//cell…	GO:0004842//ubiquitin-protein ligase activity;GO:0031625//ubiquitin protein ligase binding	GO:0005827//polar microtubule;GO:0005634//nucleus;GO:0031463//Cul3-RING ubiquitin ligase complex
CL1333.Contig4	2719	16	0.3216	5	0.1075	Cullin-3 [Camponotus floridanus]	sp|B5DF89|CUL3_RAT	Cullin-3 OS=Rattus norvegicus GN=Cul3 PE=1 SV=2	SPAC24H6.03	COG5647	Cullin, a subunit of E3 ubiquitin ligase	ame:552700	cullin 3	GO:0008054//cyclin catabolic process;GO:0017145//stem cell division;GO:0007369//gastrulation;GO:0016055//Wnt receptor signaling pathway;GO:0006513//protein monoubiquitination;GO:0035024//negative regulation of Rho protein signal transduction;GO:0040016//embryonic cleavage;GO:0007229//integrin-mediated signaling pathway;GO:0001831//trophectodermal cellular morphogenesis;GO:0048208//COPII vesicle c…	GO:0004842//ubiquitin-protein ligase activity;GO:0031625//ubiquitin protein ligase binding;GO:0030332//cyclin binding	GO:0005794//Golgi apparatus;GO:0005827//polar microtubule;GO:0005634//nucleus;GO:0031463//Cul3-RING ubiquitin ligase complex
CL1333.Contig5	2573	17	0.3611	16	0.3637	Cullin-3 [Camponotus floridanus]	sp|B5DF89|CUL3_RAT	Cullin-3 OS=Rattus norvegicus GN=Cul3 PE=1 SV=2	SPAC24H6.03	COG5647	Cullin, a subunit of E3 ubiquitin ligase	ame:552700	cullin 3	GO:0008054//cyclin catabolic process;GO:0017145//stem cell division;GO:0007369//gastrulation;GO:0016055//Wnt receptor signaling pathway;GO:0006513//protein monoubiquitination;GO:0035024//negative regulation of Rho protein signal transduction;GO:0040016//embryonic cleavage;GO:0007229//integrin-mediated signaling pathway;GO:0001831//trophectodermal cellular morphogenesis;GO:0048208//COPII vesicle c…	GO:0031625//ubiquitin protein ligase binding;GO:0030332//cyclin binding	GO:0005794//Golgi apparatus;GO:0005827//polar microtubule;GO:0005634//nucleus;GO:0031463//Cul3-RING ubiquitin ligase complex
CL1334.Contig1	323	1	0.1692	4	0.7242	--	--	--	--	--	--	--	--	-	-	-
CL1334.Contig2	378	12	1.7351	4	0.6188	--	--	--	--	--	--	--	--	-	-	-
CL1335.Contig1	3887	414	5.8212	365	5.4915	hypothetical protein KGM_10992 [Danaus plexippus]	sp|A1ZBW7|FAM21_DROME	WASH complex subunit FAM21 homolog OS=Drosophila melanogaster GN=CG16742 PE=1 SV=1	SPAC57A7.06	COG5644	Uncharacterized conserved protein	phu:Phum_PHUM540970	DNA-directed RNA polymerase III subunit RPC5	-	-	-
CL1335.Contig2	266	7	1.4383	21	4.6169	--	--	--	--	--	--	--	--	-	-	-
CL1336.Contig1	3436	52	0.8271	22	0.3744	hypothetical protein KGM_04418 [Danaus plexippus]	sp|P48809|RB27C_DROME	Heterogeneous nuclear ribonucleoprotein 27C OS=Drosophila melanogaster GN=Hrb27C PE=1 SV=2	SPAC140.02	COG0724	RNA-binding proteins (RRM domain)	tca:655156	RNA-binding protein Musashi	GO:0007411//axon guidance;GO:0046331//lateral inhibition;GO:0048024//regulation of mRNA splicing, via spliceosome;GO:0007317//regulation of pole plasm oskar mRNA localization;GO:0045727//positive regulation of translation;GO:0007319//negative regulation of oskar mRNA translation;GO:0007298//border follicle cell migration	GO:0048027//mRNA 5'-UTR binding;GO:0005515//protein binding;GO:0003730//mRNA 3'-UTR binding;GO:0003697//single-stranded DNA binding	GO:0005654//nucleoplasm;GO:0005737//cytoplasm;GO:0005730//nucleolus;GO:0043234//protein complex;GO:0030529//ribonucleoprotein complex
CL1336.Contig2	1008	30	1.6266	29	1.6825	hnRNPA/B-like 28 [Bombyx mori]	--	--	--	--	--	--	--	-	GO:0003676//nucleic acid binding;GO:0000166//nucleotide binding	-
CL1336.Contig3	2698	50	1.0129	34	0.737	hypothetical protein KGM_04418 [Danaus plexippus]	sp|P48809|RB27C_DROME	Heterogeneous nuclear ribonucleoprotein 27C OS=Drosophila melanogaster GN=Hrb27C PE=1 SV=2	SPAC140.02	COG0724	RNA-binding proteins (RRM domain)	tca:655156	RNA-binding protein Musashi	GO:0007411//axon guidance;GO:0046331//lateral inhibition;GO:0048024//regulation of mRNA splicing, via spliceosome;GO:0007317//regulation of pole plasm oskar mRNA localization;GO:0045727//positive regulation of translation;GO:0007319//negative regulation of oskar mRNA translation;GO:0007298//border follicle cell migration	GO:0048027//mRNA 5'-UTR binding;GO:0005515//protein binding;GO:0003730//mRNA 3'-UTR binding;GO:0003697//single-stranded DNA binding	GO:0005654//nucleoplasm;GO:0005737//cytoplasm;GO:0005730//nucleolus;GO:0043234//protein complex;GO:0030529//ribonucleoprotein complex
CL1336.Contig4	1929	81	2.295	56	1.6977	hnRNPA/B-like 28 [Bombyx mori]	--	--	--	--	--	--	--	-	GO:0003676//nucleic acid binding;GO:0000166//nucleotide binding	-
CL1336.Contig5	2784	60	1.1779	91	1.9115	hypothetical protein KGM_04418 [Danaus plexippus]	sp|P48809|RB27C_DROME	Heterogeneous nuclear ribonucleoprotein 27C OS=Drosophila melanogaster GN=Hrb27C PE=1 SV=2	SPAC140.02	COG0724	RNA-binding proteins (RRM domain)	tca:655156	RNA-binding protein Musashi	GO:0007411//axon guidance;GO:0046331//lateral inhibition;GO:0048024//regulation of mRNA splicing, via spliceosome;GO:0007317//regulation of pole plasm oskar mRNA localization;GO:0045727//positive regulation of translation;GO:0007319//negative regulation of oskar mRNA translation;GO:0007298//border follicle cell migration	GO:0048027//mRNA 5'-UTR binding;GO:0005515//protein binding;GO:0003730//mRNA 3'-UTR binding;GO:0003697//single-stranded DNA binding	GO:0005654//nucleoplasm;GO:0005737//cytoplasm;GO:0005730//nucleolus;GO:0043234//protein complex;GO:0030529//ribonucleoprotein complex
CL1336.Contig6	1410	44	1.7055	30	1.2443	hypothetical protein KGM_04418 [Danaus plexippus]	sp|P48809|RB27C_DROME	Heterogeneous nuclear ribonucleoprotein 27C OS=Drosophila melanogaster GN=Hrb27C PE=1 SV=2	SPAC140.02	COG0724	RNA-binding proteins (RRM domain)	tca:655156	RNA-binding protein Musashi	GO:0007411//axon guidance;GO:0046331//lateral inhibition;GO:0048024//regulation of mRNA splicing, via spliceosome;GO:0007317//regulation of pole plasm oskar mRNA localization;GO:0045727//positive regulation of translation;GO:0007319//negative regulation of oskar mRNA translation;GO:0007298//border follicle cell migration	GO:0048027//mRNA 5'-UTR binding;GO:0005515//protein binding;GO:0003730//mRNA 3'-UTR binding;GO:0003697//single-stranded DNA binding	GO:0005654//nucleoplasm;GO:0005737//cytoplasm;GO:0005730//nucleolus;GO:0043234//protein complex;GO:0030529//ribonucleoprotein complex
CL1336.Contig7	1500	15	0.5465	4	0.1559	hypothetical protein KGM_04418 [Danaus plexippus]	sp|P48809|RB27C_DROME	Heterogeneous nuclear ribonucleoprotein 27C OS=Drosophila melanogaster GN=Hrb27C PE=1 SV=2	SPAC140.02	COG0724	RNA-binding proteins (RRM domain)	tca:655156	RNA-binding protein Musashi	GO:0007411//axon guidance;GO:0046331//lateral inhibition;GO:0048024//regulation of mRNA splicing, via spliceosome;GO:0007317//regulation of pole plasm oskar mRNA localization;GO:0045727//positive regulation of translation;GO:0007319//negative regulation of oskar mRNA translation;GO:0007298//border follicle cell migration	GO:0048027//mRNA 5'-UTR binding;GO:0005515//protein binding;GO:0003730//mRNA 3'-UTR binding;GO:0003697//single-stranded DNA binding	GO:0005654//nucleoplasm;GO:0005737//cytoplasm;GO:0005730//nucleolus;GO:0043234//protein complex;GO:0030529//ribonucleoprotein complex
CL1337.Contig1	625	35	3.0606	20	1.8714	--	--	--	--	--	--	--	--	-	-	-
CL1337.Contig2	1156	101	4.7752	41	2.0741	--	--	--	--	--	--	--	--	-	-	-
CL1337.Contig3	438	0	0	3	0.4006	--	--	--	--	--	--	--	--	-	-	-
CL1337.Contig4	207	5	1.3202	0	0	--	--	--	--	--	--	--	--	-	-	-
CL1337.Contig5	432	27	3.4159	7	0.9476	--	--	--	--	--	--	--	--	-	-	-
CL1338.Contig1	2437	294	6.5935	64	1.5358	hypothetical protein KGM_20467 [Danaus plexippus]	sp|P39922|MYS3_HYDVU	Myosin heavy chain, clone 203 (Fragment) OS=Hydra vulgaris PE=2 SV=1	--	--	--	spu:575432	NAD+ synthase (glutamine-hydrolysing) [EC:6.3.5.1]	-	-	-
CL1338.Contig2	350	2	0.3123	2	0.3342	--	--	--	--	--	--	--	--	-	-	-
CL1339.Contig1	398	70	9.6126	19	2.7918	ribonuclease X25 [Papilio xuthus]	--	--	--	--	--	--	--	-	-	-
CL1339.Contig2	411	115	15.2926	56	7.9681	ribonuclease X25 [Papilio xuthus]	--	--	--	--	--	dse:Dsec_GM25008	ribonuclease T2 [EC:3.1.27.1]	-	-	-
CL134.Contig1	2750	250	4.9686	269	5.7205	putative ubiquitin specific protease 41 [Danaus plexippus]	sp|O57429|UBP2_CHICK	Ubiquitin carboxyl-terminal hydrolase 2 OS=Gallus gallus GN=USP2 PE=2 SV=1	YER144c	COG5533	Ubiquitin C-terminal hydrolase	tca:656106	ubiquitin carboxyl-terminal hydrolase 2/21 [EC:3.1.2.15]	GO:0006511//ubiquitin-dependent protein catabolic process	GO:0008234//cysteine-type peptidase activity;GO:0004221//ubiquitin thiolesterase activity	-
CL134.Contig2	514	48	5.1039	26	2.9582	putative ubiquitin specific protease 41 [Danaus plexippus]	--	--	--	--	--	tca:656106	ubiquitin carboxyl-terminal hydrolase 2/21 [EC:3.1.2.15]	-	-	-
CL1340.Contig1	1492	258	9.451	427	16.7367	unknown secreted protein [Papilio xuthus]	sp|Q8NBP5|MFSD9_HUMAN	Major facilitator superfamily domain-containing protein 9 OS=Homo sapiens GN=MFSD9 PE=2 SV=2	L125116	COG0477	Permeases of the major facilitator superfamily	hmg:100197202	MFS transporter, OCT family, solute carrier family 22 (organic cation transporter), member 18	-	-	-
CL1340.Contig2	211	1	0.259	1	0.2772	unknown secreted protein [Papilio xuthus]	--	--	--	--	--	--	--	-	-	-
CL1341.Contig1	1095	80	3.993	101	5.3941	hypothetical protein KGM_01943 [Danaus plexippus]	sp|Q6AXL8|ZMAT5_DANRE	Zinc finger matrin-type protein 5 OS=Danio rerio GN=zmat5 PE=2 SV=1	--	--	--	nvi:100121371	U11/U12 small nuclear ribonucleoprotein 20 kDa protein	-	GO:0005488//binding	-
CL1341.Contig2	646	5	0.423	3	0.2716	hypothetical protein KGM_01943 [Danaus plexippus]	sp|Q6AXL8|ZMAT5_DANRE	Zinc finger matrin-type protein 5 OS=Danio rerio GN=zmat5 PE=2 SV=1	--	--	--	nvi:100121371	U11/U12 small nuclear ribonucleoprotein 20 kDa protein	-	GO:0005488//binding	-
CL1342.Contig1	309	15	2.6531	3	0.5678	--	--	--	--	--	--	--	--	-	-	-
CL1343.Contig1	1447	310	11.709	218	8.8105	hypothetical protein KGM_09178 [Danaus plexippus]	--	--	--	--	--	--	--	-	-	-
CL1343.Contig2	566	46	4.4419	9	0.9299	hypothetical protein KGM_09178 [Danaus plexippus]	--	--	--	--	--	--	--	-	-	-
CL1344.Contig1	243	17	3.8236	0	0	--	--	--	--	--	--	--	--	-	-	-
CL1344.Contig2	223	0	0	12	3.1469	--	--	--	--	--	--	--	--	-	-	-
CL1344.Contig3	277	6	1.1838	10	2.1112	--	--	--	--	--	--	--	--	-	-	-
CL1345.Contig1	1764	294	9.1091	227	7.5256	putative tyrosine protein kinase [Danaus plexippus]	sp|Q91YN9|BAG2_MOUSE	BAG family molecular chaperone regulator 2 OS=Mus musculus GN=Bag2 PE=1 SV=1	--	--	--	tca:663273	BCL2-associated athanogene 2	-	-	-
CL1345.Contig2	444	0	0	3	0.3951	putative tyrosine protein kinase [Danaus plexippus]	--	--	--	--	--	tca:663273	BCL2-associated athanogene 2	-	-	-
CL1346.Contig1	284	1	0.1924	12	2.471	--	--	--	--	--	--	--	--	-	-	-
CL1346.Contig2	256	4	0.854	2	0.4569	--	--	--	--	--	--	--	--	-	-	-
CL1347.Contig1	415	3	0.3951	14	1.9728	--	--	--	--	--	--	--	--	-	-	-
CL1347.Contig2	700	6	0.4685	1	0.0835	GL13839 [Drosophila persimilis] >gi|194116939|gb|EDW38982.1| GL13839 [Drosophila persimilis]	sp|Q21890|YF64_CAEEL	Uncharacterized protein R102.4 OS=Caenorhabditis elegans GN=R102.4 PE=2 SV=3	VCA0765	COG2008	Threonine aldolase	dpe:Dper_GL13839	threonine aldolase [EC:4.1.2.5]	-	GO:0003824//catalytic activity	-
CL1347.Contig3	1349	96	3.8894	93	4.0316	hypothetical protein KGM_00088 [Danaus plexippus]	sp|Q21890|YF64_CAEEL	Uncharacterized protein R102.4 OS=Caenorhabditis elegans GN=R102.4 PE=2 SV=3	TM1744	COG2008	Threonine aldolase	dpe:Dper_GL13839	threonine aldolase [EC:4.1.2.5]	-	GO:0016829//lyase activity	-
CL1347.Contig4	565	9	0.8706	10	1.0351	GL13839 [Drosophila persimilis] >gi|194116939|gb|EDW38982.1| GL13839 [Drosophila persimilis]	sp|Q21890|YF64_CAEEL	Uncharacterized protein R102.4 OS=Caenorhabditis elegans GN=R102.4 PE=2 SV=3	VCA0765	COG2008	Threonine aldolase	dpe:Dper_GL13839	threonine aldolase [EC:4.1.2.5]	-	GO:0016829//lyase activity	-
CL1348.Contig1	1640	177	5.8987	86	3.0667	silk gland factor 3 [Bombyx mori] >gi|33088056|gb|AAP93140.1| POU-M2 [Bombyx mori]	sp|Q17237|SGF3_BOMMO	Silk gland factor 3 OS=Bombyx mori GN=SGF3 PE=2 SV=1	XF0818	COG2730	Endoglucanase	aag:AaeL_AAEL003560	POU domain transcription factor, class 3	GO:0030154//cell differentiation;GO:0007399//nervous system development;GO:0006355//regulation of transcription, DNA-dependent	GO:0003700//sequence-specific DNA binding transcription factor activity;GO:0043565//sequence-specific DNA binding	GO:0005634//nucleus
CL1349.Contig1	276	0	0	2	0.4238	--	--	--	--	--	--	--	--	-	-	-
CL1349.Contig2	236	0	0	4	0.9912	--	--	--	--	--	--	--	--	-	-	-
CL135.Contig1	212	2	0.5156	0	0	--	--	--	--	--	--	--	--	-	-	-
CL135.Contig2	569	10	0.9605	11	1.1306	--	--	--	--	--	--	--	--	-	-	-
CL1350.Contig1	280	12	2.3423	0	0	--	--	--	--	--	--	--	--	-	-	-
CL1350.Contig2	275	0	0	0	0	--	--	--	--	--	--	--	--	-	-	-
CL1350.Contig3	250	15	3.2793	0	0	--	--	--	--	--	--	--	--	-	-	-
CL1351.Contig1	641	3	0.2558	2	0.1825	PREDICTED: hypothetical protein LOC100122176, partial [Nasonia vitripennis]	--	--	--	--	--	xtr:100379714	maltase-glucoamylase [EC:3.2.1.20 3.2.1.3]	-	GO:0005488//binding	-
CL1351.Contig2	4807	291	3.3086	312	3.7957	ORF [Drosophila melanogaster]	sp|P54352|EAS_DROME	Ethanolamine kinase OS=Drosophila melanogaster GN=eas PE=1 SV=2	SPAC13G7.12c	COG0510	Predicted choline kinase involved in LPS biosynthesis	xtr:100379714	maltase-glucoamylase [EC:3.2.1.20 3.2.1.3]	-	-	-
CL1352.Contig1	370	11	1.6249	131	20.7053	putative cAMP-dependent protein kinase catalytic subunit [Danaus plexippus]	sp|Q925K9|TSSK6_MOUSE	Testis-specific serine/threonine-protein kinase 6 OS=Mus musculus GN=Tssk6 PE=2 SV=1	SPAC14C4.03	COG0515	Serine/threonine protein kinase	phu:Phum_PHUM451240	testis-specific serine kinase [EC:2.7.11.1]	GO:0006468//protein phosphorylation	GO:0004683//calmodulin-dependent protein kinase activity;GO:0005524//ATP binding	-
CL1353.Contig1	303	189	34.0914	385	74.3069	--	--	--	--	--	--	--	--	-	-	-
CL1353.Contig2	365	623	93.2868	556	89.0826	--	--	--	--	--	--	--	--	-	-	-
CL1354.Contig1	2517	1093	23.7335	996	23.1413	hypothetical protein KGM_17077 [Danaus plexippus]	sp|Q9D0R2|SYTC_MOUSE	Threonine--tRNA ligase, cytoplasmic OS=Mus musculus GN=Tars PE=1 SV=2	SPBC25H2.02	COG0441	Threonyl-tRNA synthetase	tca:655691	threonyl-tRNA synthetase [EC:6.1.1.3]	GO:0006435//threonyl-tRNA aminoacylation	GO:0004829//threonine-tRNA ligase activity;GO:0005524//ATP binding	GO:0005737//cytoplasm
CL1355.Contig1	708	2	0.1544	33	2.7258	--	--	--	--	--	--	--	--	-	-	-
CL1355.Contig2	669	0	0	43	3.7588	--	--	--	--	--	--	--	--	-	-	-
CL1355.Contig3	343	11	1.7528	10	1.705	--	--	--	--	--	--	--	--	-	-	-
CL1355.Contig4	449	243	29.5791	266	34.6455	--	--	--	--	--	--	--	--	-	-	-
CL1355.Contig5	728	26	1.9519	62	4.9805	--	--	--	--	--	--	--	--	-	-	-
CL1355.Contig6	421	75	9.7365	90	12.5018	--	--	--	--	--	--	--	--	-	-	-
CL1355.Contig7	260	5	1.051	2	0.4499	--	--	--	--	--	--	--	--	-	-	-
CL1356.Contig1	1625	1529	51.4256	6334	227.948	acyl-CoA desaturase Z9-1 [Ostrinia nubilalis] >gi|293628518|gb|ADE58522.1| acyl-CoA desaturase Z9-1 [Ostrinia nubilalis]	sp|O44390|ACO11_TRINI	Acyl-CoA Delta(11) desaturase OS=Trichoplusia ni GN=D11DS PE=1 SV=2	SPCC1281.06c_1	COG1398	Fatty-acid desaturase	aag:AaeL_AAEL003203	stearoyl-CoA desaturase (delta-9 desaturase) [EC:1.14.19.1]	GO:0006633//fatty acid biosynthetic process;GO:0055114//oxidation-reduction process	GO:0004768//stearoyl-CoA 9-desaturase activity;GO:0005506//iron ion binding	GO:0016021//integral to membrane;GO:0005783//endoplasmic reticulum
CL1356.Contig2	281	51	9.9195	112	23.309	--	--	--	--	--	--	--	--	-	-	-
CL1356.Contig3	280	84	16.3963	160	33.4174	--	--	--	--	--	--	--	--	-	-	-
CL1357.Contig1	1369	80	3.1938	21	0.8971	hypothetical protein KGM_22539 [Danaus plexippus]	sp|Q08875|SUHW_DROAN	Protein suppressor of hairy wing OS=Drosophila ananassae GN=su(Hw) PE=2 SV=1	--	--	--	rno:680200	KRAB domain-containing zinc finger protein	-	-	-
CL1357.Contig2	1362	0	0	20	0.8587	hypothetical protein KGM_22539 [Danaus plexippus]	sp|Q08875|SUHW_DROAN	Protein suppressor of hairy wing OS=Drosophila ananassae GN=su(Hw) PE=2 SV=1	--	--	--	rno:680200	KRAB domain-containing zinc finger protein	-	-	-
CL1358.Contig1	578	103	9.7395	97	9.8142	--	--	--	--	--	--	--	--	-	-	-
CL1358.Contig2	748	130	9.4988	46	3.5964	--	--	--	--	--	--	--	--	-	-	-
CL1359.Contig1	2897	215	4.0562	215	4.3401	putative vesicle associated protein [Danaus plexippus]	sp|Q7SYD5|SC31A_DANRE	Protein transport protein Sec31A OS=Danio rerio GN=sec31a PE=2 SV=1	mlr2363	COG0515	Serine/threonine protein kinase	cqu:CpipJ_CPIJ002199	protein transport protein SEC31	-	-	GO:0043231//intracellular membrane-bounded organelle;GO:0044444//cytoplasmic part
CL1359.Contig2	1855	109	3.2115	83	2.6166	putative vesicle associated protein [Danaus plexippus]	sp|Q7SYD5|SC31A_DANRE	Protein transport protein Sec31A OS=Danio rerio GN=sec31a PE=2 SV=1	mlr2363	COG0515	Serine/threonine protein kinase	cqu:CpipJ_CPIJ002199	protein transport protein SEC31	-	-	GO:0043231//intracellular membrane-bounded organelle;GO:0044444//cytoplasmic part
CL136.Contig1	559	14	1.3688	88	9.2062	--	--	--	--	--	--	--	--	-	-	-
CL1360.Contig1	233	38	8.9136	2	0.502	--	--	--	--	--	--	--	--	-	-	-
CL1361.Contig1	1291	17	0.7197	10	0.453	putative MAK10-like protein, amino-acid N-acetyltransferase subunit [Danaus plexippus]	sp|Q5ZHV2|NAA35_CHICK	N-alpha-acetyltransferase 35, NatC auxiliary subunit OS=Gallus gallus GN=NAA35 PE=2 SV=1	--	--	--	--	--	GO:0048659//smooth muscle cell proliferation	-	GO:0005737//cytoplasm
CL1361.Contig2	1278	27	1.1547	7	0.3203	putative MAK10-like protein, amino-acid N-acetyltransferase subunit [Danaus plexippus]	sp|Q5ZHV2|NAA35_CHICK	N-alpha-acetyltransferase 35, NatC auxiliary subunit OS=Gallus gallus GN=NAA35 PE=2 SV=1	--	--	--	--	--	GO:0048659//smooth muscle cell proliferation	-	GO:0005737//cytoplasm
CL1361.Contig3	1385	163	6.4323	69	2.9135	putative MAK10-like protein, amino-acid N-acetyltransferase subunit [Danaus plexippus]	sp|Q5ZHV2|NAA35_CHICK	N-alpha-acetyltransferase 35, NatC auxiliary subunit OS=Gallus gallus GN=NAA35 PE=2 SV=1	--	--	--	--	--	GO:0048659//smooth muscle cell proliferation	-	GO:0005737//cytoplasm
CL1362.Contig1	7391	1227	9.0733	1078	8.5296	PREDICTED: similar to CG30084 CG30084-PF [Tribolium castaneum]	sp|A1ZA47|ZASP_DROME	PDZ and LIM domain protein Zasp OS=Drosophila melanogaster GN=Zasp52 PE=1 SV=2	HI0990	COG3468	Type V secretory pathway, adhesin AidA	nve:NEMVE_v1g104924	paxillin	-	GO:0046872//metal ion binding	-
CL1362.Contig2	3031	2956	53.302	34668	668.889	alanine aminotransferase [Biston betularia]	sp|A4IFH5|ALAT1_BOVIN	Alanine aminotransferase 1 OS=Bos taurus GN=GPT PE=1 SV=1	YLR089c	COG0436	Aspartate/tyrosine/aromatic aminotransferase	api:100164899	alanine transaminase [EC:2.6.1.2]	-	GO:0016740//transferase activity	-
CL1362.Contig3	1653	383	12.6634	364	12.8777	--	--	--	--	--	--	--	--	-	-	-
CL1362.Contig4	798	138	9.4515	7	0.513	--	--	--	--	--	--	--	--	-	-	-
CL1362.Contig5	410	20	2.6661	13	1.8543	--	--	--	--	--	--	--	--	-	-	-
CL1362.Contig6	1612	317	10.7478	187	6.784	--	--	--	--	--	--	--	--	-	-	-
CL1362.Contig7	297	5	0.9201	4	0.7876	--	--	--	--	--	--	--	--	-	-	-
CL1362.Contig8	415	73	9.6139	30	4.2275	--	--	--	--	--	--	--	--	-	-	-
CL1363.Contig1	373	40	5.8611	33	5.1739	--	--	--	--	--	--	--	--	-	-	-
CL1364.Contig1	583	8	0.75	3	0.3009	hypothetical protein KGM_20328 [Danaus plexippus]	sp|Q3U034|METL4_MOUSE	Methyltransferase-like protein 4 OS=Mus musculus GN=Mettl4 PE=2 SV=1	all7280	COG4725	Transcriptional activator, adenine-specific DNA methyltransferase	--	--	-	-	-
CL1364.Contig2	1031	67	3.5517	55	3.1197	hypothetical protein KGM_20328 [Danaus plexippus]	sp|Q3U034|METL4_MOUSE	Methyltransferase-like protein 4 OS=Mus musculus GN=Mettl4 PE=2 SV=1	all7280	COG4725	Transcriptional activator, adenine-specific DNA methyltransferase	--	--	-	-	-
CL1365.Contig1	657	28	2.3293	122	10.8594	--	--	--	--	--	--	--	--	-	-	-
CL1366.Contig1	1489	12	0.4405	24	0.9426	hypothetical protein KGM_12467 [Danaus plexippus]	sp|O16011|MBL_DROME	Protein muscleblind OS=Drosophila melanogaster GN=mbl PE=2 SV=2	--	--	--	tca:100142119	muscleblind	GO:0000381//regulation of alternative mRNA splicing, via spliceosome;GO:0045924//regulation of female receptivity;GO:0042052//rhabdomere development;GO:0007517//muscle organ development;GO:0006915//apoptotic process;GO:0007422//peripheral nervous system development;GO:0009790//embryo development;GO:0046716//muscle cell homeostasis;GO:0007525//somatic muscle development;GO:0007476//imaginal disc-d…	GO:0003677//DNA binding	GO:0048471//perinuclear region of cytoplasm;GO:0005634//nucleus
CL1366.Contig2	1476	3	0.1111	1	0.0396	hypothetical protein KGM_12467 [Danaus plexippus]	sp|O16011|MBL_DROME	Protein muscleblind OS=Drosophila melanogaster GN=mbl PE=2 SV=2	--	--	--	tca:100142119	muscleblind	GO:0000381//regulation of alternative mRNA splicing, via spliceosome;GO:0045924//regulation of female receptivity;GO:0042052//rhabdomere development;GO:0007517//muscle organ development;GO:0006915//apoptotic process;GO:0007422//peripheral nervous system development;GO:0009790//embryo development;GO:0046716//muscle cell homeostasis;GO:0007525//somatic muscle development;GO:0007476//imaginal disc-d…	GO:0003677//DNA binding	GO:0048471//perinuclear region of cytoplasm;GO:0005634//nucleus
CL1366.Contig3	1405	33	1.2837	31	1.2903	hypothetical protein KGM_12467 [Danaus plexippus]	sp|O16011|MBL_DROME	Protein muscleblind OS=Drosophila melanogaster GN=mbl PE=2 SV=2	--	--	--	tca:100142119	muscleblind	GO:0000381//regulation of alternative mRNA splicing, via spliceosome;GO:0045924//regulation of female receptivity;GO:0042052//rhabdomere development;GO:0007517//muscle organ development;GO:0006915//apoptotic process;GO:0007422//peripheral nervous system development;GO:0009790//embryo development;GO:0046716//muscle cell homeostasis;GO:0007525//somatic muscle development;GO:0007476//imaginal disc-d…	GO:0008270//zinc ion binding;GO:0003677//DNA binding	GO:0048471//perinuclear region of cytoplasm;GO:0005634//nucleus
CL1366.Contig4	1392	46	1.8061	62	2.6047	hypothetical protein KGM_12467 [Danaus plexippus]	sp|O16011|MBL_DROME	Protein muscleblind OS=Drosophila melanogaster GN=mbl PE=2 SV=2	--	--	--	tca:100142119	muscleblind	GO:0000381//regulation of alternative mRNA splicing, via spliceosome;GO:0045924//regulation of female receptivity;GO:0042052//rhabdomere development;GO:0007517//muscle organ development;GO:0006915//apoptotic process;GO:0007422//peripheral nervous system development;GO:0009790//embryo development;GO:0046716//muscle cell homeostasis;GO:0007525//somatic muscle development;GO:0007476//imaginal disc-d…	GO:0008270//zinc ion binding;GO:0003677//DNA binding	GO:0048471//perinuclear region of cytoplasm;GO:0005634//nucleus
CL1367.Contig1	214	50	12.7697	51	13.9369	mariner transposase [Bombyx mori] >gi|95103114|gb|ABF51498.1| mariner transposase [Bombyx mori]	--	--	--	--	--	--	--	-	-	-
CL1367.Contig2	2164	915	23.1094	810	21.8897	mariner transposase [Bombyx mori] >gi|95103114|gb|ABF51498.1| mariner transposase [Bombyx mori]	sp|Q53H47|SETMR_HUMAN	Histone-lysine N-methyltransferase SETMAR OS=Homo sapiens GN=SETMAR PE=1 SV=1	--	--	--	ptr:470738	histone-lysine N-methyltransferase SETMAR [EC:2.1.1.43]	-	-	-
CL1367.Contig3	1609	766	26.0194	906	32.9294	mariner transposase [Bombyx mori] >gi|95103114|gb|ABF51498.1| mariner transposase [Bombyx mori]	sp|Q53H47|SETMR_HUMAN	Histone-lysine N-methyltransferase SETMAR OS=Homo sapiens GN=SETMAR PE=1 SV=1	--	--	--	ptr:470738	histone-lysine N-methyltransferase SETMAR [EC:2.1.1.43]	-	-	-
CL1367.Contig4	505	23	2.4892	59	6.8324	--	--	--	--	--	--	--	--	-	-	-
CL1367.Contig5	401	47	6.4059	25	3.6459	mariner transposase [Bombyx mori] >gi|95103114|gb|ABF51498.1| mariner transposase [Bombyx mori]	--	--	--	--	--	--	--	-	-	-
CL1368.Contig1	874	66	4.1272	47	3.1448	hypothetical protein KGM_14584 [Danaus plexippus]	--	--	--	--	--	--	--	-	-	-
CL1368.Contig2	777	63	4.4314	46	3.4622	hypothetical protein KGM_14584 [Danaus plexippus]	--	--	--	--	--	--	--	-	-	-
CL1369.Contig1	2435	362	8.1252	389	9.3425	hypothetical protein KGM_12306 [Danaus plexippus]	sp|Q5RJF7|CA2D4_MOUSE	Voltage-dependent calcium channel subunit alpha-2/delta-4 OS=Mus musculus GN=Cacna2d4 PE=2 SV=1	--	--	--	phu:Phum_PHUM308330	voltage-dependent calcium channel alpha-2/delta, invertebrate	GO:0007268//synaptic transmission	-	-
CL1369.Contig2	603	47	4.26	5	0.4849	hypothetical protein KGM_12306 [Danaus plexippus]	--	--	--	--	--	--	--	-	-	-
CL1369.Contig3	428	2	0.2554	2	0.2733	hypothetical protein KGM_12306 [Danaus plexippus]	--	--	--	--	--	--	--	-	-	-
CL137.Contig1	759	8	0.5761	6	0.4623	--	--	--	--	--	--	--	--	-	-	-
CL137.Contig2	753	39	2.8307	31	2.4076	--	--	--	--	--	--	--	--	-	-	-
CL137.Contig3	1232	6	0.2662	48	2.2785	reverse transcriptase [Ostrinia nubilalis] >gi|134001296|gb|ABO45237.1| reverse transcriptase [Ostrinia nubilalis]	--	--	--	--	--	--	--	-	-	-
CL137.Contig4	1345	27	1.0972	36	1.5653	reverse transcriptase [Ostrinia nubilalis] >gi|134001296|gb|ABO45237.1| reverse transcriptase [Ostrinia nubilalis]	--	--	--	--	--	--	--	-	-	-
CL1370.Contig1	333	9	1.4771	3	0.5269	--	--	--	--	--	--	--	--	-	-	-
CL1370.Contig2	283	1	0.1931	1	0.2066	--	--	--	--	--	--	--	--	-	-	-
CL1370.Contig3	2228	329	8.0706	96	2.5198	hypothetical protein TcasGA2_TC002031 [Tribolium castaneum]	sp|Q95SX7|RTBS_DROME	Probable RNA-directed DNA polymerase from transposon BS OS=Drosophila melanogaster GN=RTase PE=2 SV=1	--	--	--	hmg:100197999	advillin	-	-	-
CL1371.Contig1	1688	149	4.8244	51	1.7669	hypothetical protein KGM_10790 [Danaus plexippus]	sp|O44252|ROST_DROME	Protein rolling stone OS=Drosophila melanogaster GN=rost PE=2 SV=2	--	--	--	--	--	-	-	-
CL1371.Contig2	524	0	0	2	0.2232	hypothetical protein KGM_10791 [Danaus plexippus]	sp|O44252|ROST_DROME	Protein rolling stone OS=Drosophila melanogaster GN=rost PE=2 SV=2	--	--	--	--	--	-	-	-
CL1372.Contig1	623	93	8.1587	93	8.7298	--	--	--	--	--	--	--	--	-	-	-
CL1372.Contig2	682	160	12.8221	54	4.6304	--	--	--	--	--	--	--	--	-	-	-
CL1372.Contig3	219	29	7.2373	6	1.6022	--	--	--	--	--	--	--	--	-	-	-
CL1373.Contig1	455	3	0.3604	19	2.442	DIMBOA-induced cytochrome P450 [Ostrinia furnacalis]	sp|Q27664|CP6B2_HELAM	Cytochrome P450 6B2 OS=Helicoverpa armigera GN=CYP6B2 PE=2 SV=1	--	--	--	tca:656770	cytochrome P450, family 6 [EC:1.14.-.-]	-	GO:0016491//oxidoreductase activity;GO:0005488//binding	-
CL1373.Contig2	1600	226	7.7199	297	10.8554	DIMBOA-induced cytochrome P450 [Ostrinia furnacalis]	sp|Q27664|CP6B2_HELAM	Cytochrome P450 6B2 OS=Helicoverpa armigera GN=CYP6B2 PE=2 SV=1	mlr5192	COG2124	Cytochrome P450	cqu:CpipJ_CPIJ005955	cytochrome P450, family 6 [EC:1.14.-.-]	-	GO:0046872//metal ion binding;GO:0016491//oxidoreductase activity	-
CL1374.Contig1	768	11	0.7828	11	0.8376	hypothetical protein PTSG_00417 [Salpingoeca sp. ATCC 50818]	sp|Q62598|DSPP_RAT	Dentin sialophosphoprotein OS=Rattus norvegicus GN=Dspp PE=1 SV=2	SPAC140.02	COG0724	RNA-binding proteins (RRM domain)	dme:Dmel_CG10281	transcription initiation factor TFIIF subunit alpha	-	GO:0005488//binding	-
CL1374.Contig2	4546	445	5.35	250	3.216	transcriptional regulator ATRX [Danaus plexippus]	sp|Q9GQN5|ATRX_DROME	Transcriptional regulator ATRX homolog OS=Drosophila melanogaster GN=XNP PE=1 SV=2	SPAC140.02	COG0724	RNA-binding proteins (RRM domain)	nvi:100119311	transcriptional regulator ATRX [EC:3.6.4.12]	GO:0040011//locomotion;GO:0051276//chromosome organization;GO:0050896//response to stimulus;GO:0050794//regulation of cellular process;GO:0022008//neurogenesis	GO:0017111//nucleoside-triphosphatase activity	GO:0005700//polytene chromosome;GO:0000775//chromosome, centromeric region
CL1374.Contig3	1076	30	1.5238	41	2.2283	transcriptional regulator ATRX [Danaus plexippus]	sp|Q55FI4|NOP58_DICDI	Nucleolar protein 58 OS=Dictyostelium discoideum GN=nop58 PE=3 SV=1	SPAC140.02	COG0724	RNA-binding proteins (RRM domain)	nvi:100121493	DNA topoisomerase I [EC:5.99.1.2]	-	-	-
CL1375.Contig1	432	11	1.3917	0	0	--	--	--	--	--	--	--	--	-	-	-
CL1375.Contig2	1090	103	5.1646	60	3.2191	--	--	--	--	--	--	--	--	-	-	-
CL1375.Contig3	692	100	7.898	86	7.2678	--	--	--	--	--	--	--	--	-	-	-
CL1376.Contig1	427	27	3.4559	4	0.5478	--	--	--	--	--	--	--	--	-	-	-
CL1376.Contig2	426	15	1.9245	11	1.5101	--	--	--	--	--	--	--	--	-	-	-
CL1376.Contig3	295	34	6.2992	66	13.0838	--	--	--	--	--	--	--	--	-	-	-
CL1376.Contig4	281	22	4.279	5	1.0406	--	--	--	--	--	--	--	--	-	-	-
CL1376.Contig5	662	79	6.5222	147	12.9859	--	--	--	--	--	--	--	--	-	-	-
CL1377.Contig1	343	1	0.1593	3	0.5115	--	--	--	--	--	--	--	--	-	-	-
CL1377.Contig2	782	98	6.8493	50	3.7392	--	--	--	--	--	--	--	--	-	-	-
CL1378.Contig1	925	327	19.3211	207	13.087	--	--	--	--	--	--	--	--	-	-	-
CL1378.Contig2	376	0	0	1	0.1555	--	--	--	--	--	--	--	--	-	-	-
CL1379.Contig1	1476	169	6.2579	67	2.6546	Ornithine aminotransferase, mitochondrial [Dicentrarchus labrax]	sp|Q9VW26|OAT_DROME	Ornithine aminotransferase, mitochondrial OS=Drosophila melanogaster GN=Oat PE=2 SV=1	SPBC21C3.08c	COG4992	Ornithine/acetylornithine aminotransferase	aag:AaeL_AAEL005289	ornithine--oxo-acid transaminase [EC:2.6.1.13]	GO:0006591//ornithine metabolic process;GO:0022008//neurogenesis	GO:0030170//pyridoxal phosphate binding;GO:0004587//ornithine-oxo-acid transaminase activity	GO:0005759//mitochondrial matrix
CL1379.Contig2	1490	304	11.151	275	10.7934	Ornithine aminotransferase, mitochondrial [Dicentrarchus labrax]	sp|Q9VW26|OAT_DROME	Ornithine aminotransferase, mitochondrial OS=Drosophila melanogaster GN=Oat PE=2 SV=1	SPBC21C3.08c	COG4992	Ornithine/acetylornithine aminotransferase	aag:AaeL_AAEL005289	ornithine--oxo-acid transaminase [EC:2.6.1.13]	GO:0006591//ornithine metabolic process;GO:0022008//neurogenesis	GO:0030170//pyridoxal phosphate binding;GO:0004587//ornithine-oxo-acid transaminase activity	GO:0005759//mitochondrial matrix
CL1379.Contig3	609	37	3.3205	19	1.8245	--	--	--	--	--	--	--	--	-	-	-
CL1379.Contig4	588	37	3.4391	17	1.6908	--	--	--	--	--	--	--	--	-	-	-
CL1379.Contig5	564	42	4.07	19	1.9701	--	--	--	--	--	--	--	--	-	-	-
CL1379.Contig6	585	42	3.9239	21	2.0993	--	--	--	--	--	--	--	--	-	-	-
CL1379.Contig7	253	14	3.0244	152	35.1345	--	--	--	--	--	--	--	--	-	-	-
CL138.Contig1	1357	99	3.9873	104	4.4819	hypothetical protein KGM_20604 [Danaus plexippus]	sp|Q9DAX2|LPP2_MOUSE	Lipid phosphate phosphohydrolase 2 OS=Mus musculus GN=Ppap2c PE=1 SV=1	ECU10g1440	COG0671	Membrane-associated phospholipid phosphatase	dre:569053	phosphatidate phosphatase [EC:3.1.3.4]	-	GO:0003824//catalytic activity	-
CL138.Contig2	1184	66	3.0466	120	5.9271	hypothetical protein KGM_20604 [Danaus plexippus]	sp|Q9DAX2|LPP2_MOUSE	Lipid phosphate phosphohydrolase 2 OS=Mus musculus GN=Ppap2c PE=1 SV=1	ECU10g1440	COG0671	Membrane-associated phospholipid phosphatase	dre:569053	phosphatidate phosphatase [EC:3.1.3.4]	-	GO:0003824//catalytic activity	-
CL138.Contig3	1287	11	0.4671	116	5.271	hypothetical protein KGM_20604 [Danaus plexippus]	sp|Q9DAX2|LPP2_MOUSE	Lipid phosphate phosphohydrolase 2 OS=Mus musculus GN=Ppap2c PE=1 SV=1	ECU10g1440	COG0671	Membrane-associated phospholipid phosphatase	dre:569053	phosphatidate phosphatase [EC:3.1.3.4]	-	GO:0003824//catalytic activity	-
CL1380.Contig1	260	0	0	7	1.5745	--	--	--	--	--	--	--	--	-	-	-
CL1380.Contig2	257	0	0	4	0.9102	--	--	--	--	--	--	--	--	-	-	-
CL1380.Contig3	225	9	2.1862	0	0	--	--	--	--	--	--	--	--	-	-	-
CL1381.Contig1	2952	35	0.648	49	0.9707	putative armadillo protein [Danaus plexippus]	sp|P18824|ARM_DROME	Armadillo segment polarity protein OS=Drosophila melanogaster GN=arm PE=1 SV=1	--	--	--	dvi:Dvir_GJ19138	catenin beta 1	GO:0048526//imaginal disc-derived wing expansion;GO:0014019//neuroblast development;GO:0007370//ventral furrow formation;GO:0045186//zonula adherens assembly;GO:0035019//somatic stem cell maintenance;GO:0007163//establishment or maintenance of cell polarity;GO:0030707//ovarian follicle cell development;GO:0035293//chitin-based larval cuticle pattern formation;GO:0045944//positive regulation of tr…	GO:0045294//alpha-catenin binding;GO:0019900//kinase binding;GO:0001105//RNA polymerase II transcription coactivator activity;GO:0008092//cytoskeletal protein binding	GO:0016324//apical plasma membrane;GO:0005914//spot adherens junction;GO:0016342//catenin complex;GO:0030424//axon;GO:0030117//membrane coat;GO:0005634//nucleus;GO:0005915//zonula adherens
CL1381.Contig2	1259	19	0.8248	18	0.8361	--	--	--	--	--	--	--	--	-	-	-
CL1381.Contig3	4013	579	7.8856	233	3.3955	putative armadillo protein [Danaus plexippus]	sp|Q02453|ARM_MUSDO	Armadillo segment polarity protein OS=Musca domestica GN=arm PE=2 SV=1	--	--	--	dvi:Dvir_GJ19138	catenin beta 1	GO:0048526//imaginal disc-derived wing expansion;GO:0014019//neuroblast development;GO:0007370//ventral furrow formation;GO:0045186//zonula adherens assembly;GO:0035019//somatic stem cell maintenance;GO:0007163//establishment or maintenance of cell polarity;GO:0030707//ovarian follicle cell development;GO:0035293//chitin-based larval cuticle pattern formation;GO:0045944//positive regulation of tr…	GO:0045294//alpha-catenin binding;GO:0019900//kinase binding;GO:0001105//RNA polymerase II transcription coactivator activity;GO:0008092//cytoskeletal protein binding	GO:0016324//apical plasma membrane;GO:0005914//spot adherens junction;GO:0016342//catenin complex;GO:0030424//axon;GO:0030117//membrane coat;GO:0005634//nucleus;GO:0005915//zonula adherens
CL1381.Contig4	769	5	0.3554	0	0	--	--	--	--	--	--	--	--	-	-	-
CL1381.Contig5	578	5	0.4728	6	0.6071	--	--	--	--	--	--	--	--	-	-	-
CL1381.Contig6	1445	60	2.2694	18	0.7285	putative armadillo protein [Danaus plexippus]	sp|P18824|ARM_DROME	Armadillo segment polarity protein OS=Drosophila melanogaster GN=arm PE=1 SV=1	--	--	--	dvi:Dvir_GJ19138	catenin beta 1	GO:0048526//imaginal disc-derived wing expansion;GO:0014019//neuroblast development;GO:0007370//ventral furrow formation;GO:0045186//zonula adherens assembly;GO:0035019//somatic stem cell maintenance;GO:0007163//establishment or maintenance of cell polarity;GO:0030707//ovarian follicle cell development;GO:0035293//chitin-based larval cuticle pattern formation;GO:0045944//positive regulation of tr…	GO:0045294//alpha-catenin binding;GO:0019900//kinase binding;GO:0001105//RNA polymerase II transcription coactivator activity;GO:0008092//cytoskeletal protein binding	GO:0016324//apical plasma membrane;GO:0005914//spot adherens junction;GO:0016342//catenin complex;GO:0030424//axon;GO:0030117//membrane coat;GO:0005634//nucleus;GO:0005915//zonula adherens
CL1382.Contig1	1526	1668	59.7402	992	38.0162	putative secreted protein [Danaus plexippus]	sp|Q96EQ0|SGTB_HUMAN	Small glutamine-rich tetratricopeptide repeat-containing protein beta OS=Homo sapiens GN=SGTB PE=1 SV=1	SPAC17G6.19c	COG0457	FOG: TPR repeat	acs:100563364	stress-induced-phosphoprotein 1	-	-	-
CL1382.Contig2	258	0	0	0	0	--	--	--	--	--	--	--	--	-	-	-
CL1384.Contig1	545	39	3.911	27	2.8972	--	--	--	--	--	--	--	--	-	-	-
CL1384.Contig2	250	2	0.4372	0	0	--	--	--	--	--	--	--	--	-	-	-
CL1384.Contig3	411	32	4.2553	12	1.7075	--	--	--	--	--	--	--	--	-	-	-
CL1384.Contig4	1187	195	8.9786	248	12.2183	--	--	--	--	--	--	--	--	-	-	-
CL1385.Contig1	614	28	2.4924	21	2.0001	--	--	--	--	--	--	--	--	-	-	-
CL1385.Contig2	669	69	5.637	27	2.3602	--	--	--	--	--	--	--	--	-	-	-
CL1385.Contig3	551	40	3.9677	39	4.1393	--	--	--	--	--	--	--	--	-	-	-
CL1386.Contig1	320	3	0.5124	3	0.5483	--	--	--	--	--	--	--	--	-	-	-
CL1386.Contig2	335	0	0	0	0	--	--	--	--	--	--	--	--	-	-	-
CL1387.Contig1	1877	326	9.4925	129	4.0192	--	--	--	--	--	--	--	--	-	-	-
CL1387.Contig2	330	0	0	36	6.3797	--	--	--	--	--	--	--	--	-	-	-
CL1387.Contig3	212	11	2.8358	11	3.0344	--	--	--	--	--	--	--	--	-	-	-
CL1388.Contig1	1995	70	1.9177	27	0.7915	hypothetical protein KGM_04974 [Danaus plexippus]	sp|Q9UER7|DAXX_HUMAN	Death domain-associated protein 6 OS=Homo sapiens GN=DAXX PE=1 SV=2	YLR106c	COG5271	AAA ATPase containing von Willebrand factor type A (vWA) domain	xla:446279	death-associated protein 6	-	-	-
CL1388.Contig2	3034	195	3.5127	174	3.3539	hypothetical protein KGM_04974 [Danaus plexippus]	sp|Q9UER7|DAXX_HUMAN	Death domain-associated protein 6 OS=Homo sapiens GN=DAXX PE=1 SV=2	YLR106c	COG5271	AAA ATPase containing von Willebrand factor type A (vWA) domain	xla:446279	death-associated protein 6	-	-	-
CL1389.Contig1	1485	352	12.9551	297	11.6961	diphteria toxin resistance protein 2, dph2, partial [Papilio xuthus]	sp|A4QN59|DPH2_DANRE	Diphthamide biosynthesis protein 2 OS=Danio rerio GN=dph2 PE=2 SV=1	SPBC17D1.02	COG1736	Diphthamide synthase subunit DPH2	--	--	GO:0017183//peptidyl-diphthamide biosynthetic process from peptidyl-histidine	-	GO:0005737//cytoplasm
CL1389.Contig2	298	4	0.7336	1	0.1962	diphteria toxin resistance protein 2, dph2, partial [Papilio xuthus]	sp|A4QN59|DPH2_DANRE	Diphthamide biosynthesis protein 2 OS=Danio rerio GN=dph2 PE=2 SV=1	--	--	--	--	--	-	-	-
CL139.Contig1	437	19	2.3763	11	1.472	putative zinc finger protein [Danaus plexippus]	sp|P13730|SGS3_DROER	Salivary glue protein Sgs-3 OS=Drosophila erecta GN=Sgs3 PE=2 SV=3	RSc1191	COG2812	DNA polymerase III, gamma/tau subunits	ssc:100523886	splicing factor 1	GO:0022008//neurogenesis;GO:0000398//mRNA splicing, via spliceosome;GO:0007476//imaginal disc-derived wing morphogenesis;GO:0002121//inter-male aggressive behavior	GO:0003723//RNA binding;GO:0008270//zinc ion binding	GO:0071011//precatalytic spliceosome
CL139.Contig2	1132	19	0.9173	16	0.8266	PREDICTED: splicing factor 1-like [Bombus terrestris]	sp|Q15637|SF01_HUMAN	Splicing factor 1 OS=Homo sapiens GN=SF1 PE=1 SV=4	SPCC962.06c_1	COG5176	Splicing factor (branch point binding protein)	ame:411122	splicing factor 1	GO:0022008//neurogenesis;GO:0000398//mRNA splicing, via spliceosome;GO:0007476//imaginal disc-derived wing morphogenesis;GO:0002121//inter-male aggressive behavior	GO:0003723//RNA binding;GO:0008270//zinc ion binding	GO:0071011//precatalytic spliceosome
CL139.Contig3	1205	45	2.041	29	1.4074	putative zinc finger protein [Danaus plexippus]	sp|Q15637|SF01_HUMAN	Splicing factor 1 OS=Homo sapiens GN=SF1 PE=1 SV=4	SPCC962.06c_1	COG5176	Splicing factor (branch point binding protein)	ame:411122	splicing factor 1	GO:0022008//neurogenesis;GO:0000398//mRNA splicing, via spliceosome;GO:0007476//imaginal disc-derived wing morphogenesis;GO:0002121//inter-male aggressive behavior	GO:0003723//RNA binding;GO:0008270//zinc ion binding	GO:0071011//precatalytic spliceosome
CL139.Contig4	962	37	2.1021	17	1.0334	putative zinc finger protein [Danaus plexippus]	sp|Q15637|SF01_HUMAN	Splicing factor 1 OS=Homo sapiens GN=SF1 PE=1 SV=4	SPCC962.06c_1	COG5176	Splicing factor (branch point binding protein)	tca:659564	splicing factor 1	GO:0022008//neurogenesis;GO:0000398//mRNA splicing, via spliceosome;GO:0007476//imaginal disc-derived wing morphogenesis;GO:0002121//inter-male aggressive behavior	GO:0003723//RNA binding;GO:0008270//zinc ion binding	GO:0071011//precatalytic spliceosome
CL139.Contig5	1888	118	3.4159	27	0.8363	putative zinc finger protein [Danaus plexippus]	sp|Q15637|SF01_HUMAN	Splicing factor 1 OS=Homo sapiens GN=SF1 PE=1 SV=4	SPCC962.06c_1	COG5176	Splicing factor (branch point binding protein)	tca:659564	splicing factor 1	GO:0022008//neurogenesis;GO:0000398//mRNA splicing, via spliceosome;GO:0007476//imaginal disc-derived wing morphogenesis;GO:0002121//inter-male aggressive behavior	GO:0003723//RNA binding;GO:0008270//zinc ion binding	GO:0071011//precatalytic spliceosome
CL139.Contig6	1846	29	0.8586	63	1.9958	putative zinc finger protein [Danaus plexippus]	sp|Q15637|SF01_HUMAN	Splicing factor 1 OS=Homo sapiens GN=SF1 PE=1 SV=4	SPCC962.06c_1	COG5176	Splicing factor (branch point binding protein)	tca:659564	splicing factor 1	GO:0022008//neurogenesis;GO:0000398//mRNA splicing, via spliceosome;GO:0007476//imaginal disc-derived wing morphogenesis;GO:0002121//inter-male aggressive behavior	GO:0003723//RNA binding;GO:0008270//zinc ion binding	GO:0071011//precatalytic spliceosome
CL139.Contig7	1136	37	1.7801	62	3.1917	putative zinc finger protein [Danaus plexippus]	sp|Q15637|SF01_HUMAN	Splicing factor 1 OS=Homo sapiens GN=SF1 PE=1 SV=4	SPCC962.06c_1	COG5176	Splicing factor (branch point binding protein)	tca:659564	splicing factor 1	GO:0022008//neurogenesis;GO:0000398//mRNA splicing, via spliceosome;GO:0007476//imaginal disc-derived wing morphogenesis;GO:0002121//inter-male aggressive behavior	GO:0003723//RNA binding;GO:0008270//zinc ion binding	GO:0071011//precatalytic spliceosome
CL1390.Contig1	2820	335	6.4926	163	3.3803	reverse transcriptase [Aedes aegypti]	sp|P21328|RTJK_DROME	RNA-directed DNA polymerase from mobile element jockey OS=Drosophila melanogaster GN=pol PE=1 SV=1	Q0055	COG3344	Retron-type reverse transcriptase	hmg:100197999	advillin	-	-	-
CL1390.Contig2	648	1	0.0843	6	0.5415	unnamed protein product [Bombyx mori] >gi|3721637|dbj|BAA33573.1| unnamed protein product [Bombyx mori]	sp|Q95SX7|RTBS_DROME	Probable RNA-directed DNA polymerase from transposon BS OS=Drosophila melanogaster GN=RTase PE=2 SV=1	--	--	--	hmg:100213972	ATP-binding cassette, subfamily B (MDR/TAP), member 1	GO:0006278//RNA-dependent DNA replication	GO:0003723//RNA binding;GO:0003964//RNA-directed DNA polymerase activity	-
CL1390.Contig3	239	9	2.0581	7	1.7128	unnamed protein product [Bombyx mori] >gi|3721637|dbj|BAA33573.1| unnamed protein product [Bombyx mori]	--	--	--	--	--	--	--	GO:0006278//RNA-dependent DNA replication	GO:0003723//RNA binding;GO:0003964//RNA-directed DNA polymerase activity	-
CL1391.Contig1	239	7	1.6008	8	1.9575	predicted protein [Nematostella vectensis] >gi|156218320|gb|EDO39219.1| predicted protein [Nematostella vectensis]	sp|O46160|RL14_LUMRU	60S ribosomal protein L14 OS=Lumbricus rubellus GN=RPL14 PE=3 SV=1	SPAC1805.13	COG2163	Ribosomal protein L14E/L6E/L27E	nve:NEMVE_v1g244001	large subunit ribosomal protein L14e	GO:0044260;GO:0042254//ribosome biogenesis;GO:0010467//gene expression;GO:0044238//primary metabolic process	-	GO:0005840//ribosome
CL1392.Contig1	3572	463	7.0843	357	5.8448	hypothetical protein KGM_14415 [Danaus plexippus]	sp|Q21502|MEP1_CAEEL	MOG interacting and ectopic P-granules protein 1 OS=Caenorhabditis elegans GN=mep-1 PE=1 SV=2	YGL203c	COG2939	Carboxypeptidase C (cathepsin A)	tca:656627	aspartate beta-hydroxylase [EC:1.14.11.16]	-	-	-
CL1392.Contig2	1469	75	2.7904	38	1.5128	hypothetical protein KGM_14415 [Danaus plexippus]	sp|P13816|GARP_PLAFF	Glutamic acid-rich protein OS=Plasmodium falciparum (isolate FC27 / Papua New Guinea) GN=GARP PE=4 SV=1	YGL203c	COG2939	Carboxypeptidase C (cathepsin A)	tca:656627	aspartate beta-hydroxylase [EC:1.14.11.16]	-	-	-
CL1392.Contig3	623	51	4.4741	36	3.3793	PREDICTED: uncharacterized protein LOC100877073 [Megachile rotundata]	sp|Q21502|MEP1_CAEEL	MOG interacting and ectopic P-granules protein 1 OS=Caenorhabditis elegans GN=mep-1 PE=1 SV=2	--	--	--	xtr:548525	zinc finger homeobox protein 1/2	-	-	-
CL1393.Contig1	454	28	3.3708	6	0.7729	--	--	--	--	--	--	--	--	-	-	-
CL1394.Contig1	618	2	0.1769	6	0.5678	Putative GTP-binding protein Parf [Camponotus floridanus]	sp|Q3YEC7|RABL6_HUMAN	Rab-like protein 6 OS=Homo sapiens GN=RABL6 PE=1 SV=2	--	--	--	--	--	-	GO:0005515//protein binding	GO:0005813//centrosome
CL1394.Contig2	431	0	0	5	0.6784	Putative GTP-binding protein Parf [Camponotus floridanus]	sp|Q3YEC7|RABL6_HUMAN	Rab-like protein 6 OS=Homo sapiens GN=RABL6 PE=1 SV=2	--	--	--	--	--	-	GO:0005515//protein binding	GO:0005813//centrosome
CL1394.Contig3	2033	346	9.3017	258	7.4215	hypothetical protein KGM_18560 [Danaus plexippus]	sp|Q08DA0|RABL6_BOVIN	Rab-like protein 6 OS=Bos taurus GN=RABL6 PE=2 SV=1	YLR197w	COG1498	Protein implicated in ribosomal biogenesis, Nop56p homolog	mgp:100542388	G patch domain-containing protein 1	-	-	-
CL1395.Contig1	384	8	1.1386	10	1.5229	--	--	--	--	--	--	--	--	-	-	-
CL1395.Contig2	1094	52	2.5978	43	2.2986	--	--	--	--	--	--	--	--	-	-	-
CL1396.Contig1	288	4	0.7591	1	0.2031	hypothetical protein KGM_19699 [Danaus plexippus]	--	--	--	--	--	tca:660601	transcription factor SOX1/2/3/14/21 (SOX group B)	-	-	-
CL1396.Contig2	754	77	5.5814	45	3.4902	hypothetical protein KGM_19699 [Danaus plexippus]	sp|P61259|SOX14_MACFA	Transcription factor SOX-14 OS=Macaca fascicularis GN=SOX14 PE=2 SV=1	SPAC57A10.09c	COG5648	Chromatin-associated proteins containing the HMG domain	tca:660601	transcription factor SOX1/2/3/14/21 (SOX group B)	-	-	-
CL1397.Contig1	255	13	2.7863	8	1.8347	--	--	--	--	--	--	--	--	-	-	-
CL1397.Contig2	219	7	1.7469	9	2.4033	--	--	--	--	--	--	--	--	-	-	-
CL1397.Contig3	485	27	3.0426	19	2.291	--	--	--	--	--	--	--	--	-	-	-
CL1398.Contig1	200	2	0.5465	45	13.1581	--	--	--	--	--	--	--	--	-	-	-
CL1398.Contig2	252	18	3.9039	0	0	--	--	--	--	--	--	--	--	-	-	-
CL14.Contig1	1282	399	17.0102	296	13.5025	annexin IX [Papilio polytes]	sp|P22465|ANX10_DROME	Annexin-B10 OS=Drosophila melanogaster GN=AnnX PE=2 SV=2	--	--	--	oaa:100075123	serine/arginine repetitive matrix protein 2	-	GO:0003779//actin binding;GO:0005509//calcium ion binding;GO:0005544//calcium-dependent phospholipid binding	-
CL14.Contig2	1294	141	5.9554	230	10.3945	annexin IX [Papilio polytes]	sp|P22465|ANX10_DROME	Annexin-B10 OS=Drosophila melanogaster GN=AnnX PE=2 SV=2	--	--	--	oaa:100075123	serine/arginine repetitive matrix protein 2	-	GO:0003779//actin binding;GO:0005509//calcium ion binding;GO:0005544//calcium-dependent phospholipid binding	-
CL14.Contig3	886	35	2.159	16	1.0561	annexin IX [Papilio polytes]	sp|P22465|ANX10_DROME	Annexin-B10 OS=Drosophila melanogaster GN=AnnX PE=2 SV=2	--	--	--	oaa:100075123	serine/arginine repetitive matrix protein 2	-	GO:0005509//calcium ion binding;GO:0005544//calcium-dependent phospholipid binding	-
CL14.Contig4	754	204	14.7871	158	12.2545	annexin IX [Papilio polytes]	sp|P22465|ANX10_DROME	Annexin-B10 OS=Drosophila melanogaster GN=AnnX PE=2 SV=2	--	--	--	mmu:75956	serine/arginine repetitive matrix protein 2	-	GO:0005509//calcium ion binding;GO:0005544//calcium-dependent phospholipid binding	-
CL140.Contig1	460	800	95.0511	524	66.6169	transposase-like protein [Danaus plexippus]	--	--	--	--	--	--	--	-	-	-
CL140.Contig2	669	488	39.8675	668	58.3931	transposase-like protein [Danaus plexippus]	--	--	--	--	--	--	--	-	-	-
CL140.Contig3	461	710	84.1749	391	49.6006	transposase-like protein [Danaus plexippus]	--	--	--	--	--	--	--	-	-	-
CL1400.Contig1	2397	612	13.9543	455	11.1008	hypothetical protein TcasGA2_TC014853 [Tribolium castaneum]	sp|P10394|POL4_DROME	Retrovirus-related Pol polyprotein from transposon 412 OS=Drosophila melanogaster GN=POL PE=4 SV=1	SPAC9.04	COG2801	Transposase and inactivated derivatives	dre:100151502	arginine vasopressin receptor 2	-	GO:0003824//catalytic activity	-
CL1400.Contig2	459	56	6.6681	23	2.9304	hypothetical protein KGM_12495 [Danaus plexippus]	--	--	--	--	--	--	--	-	-	-
CL1401.Contig1	380	25	3.5957	31	4.7708	--	--	--	--	--	--	--	--	-	-	-
CL1401.Contig2	536	24	2.4472	7	0.7637	--	--	--	--	--	--	--	--	-	-	-
CL1402.Contig1	655	58	4.8396	42	3.7499	receptor protein-tyrosine phosphatase 10d [Danaus plexippus]	sp|P35992|PTP10_DROME	Tyrosine-protein phosphatase 10D OS=Drosophila melanogaster GN=Ptp10D PE=1 SV=3	DR2417m	COG0595	Predicted hydrolase of the metallo-beta-lactamase superfamily	dme:Dmel_CG1817	protein-tyrosine phosphatase [EC:3.1.3.48]	GO:0007417//central nervous system development;GO:0006470//protein dephosphorylation;GO:0007616//long-term memory;GO:0008045//motor neuron axon guidance;GO:0007424//open tracheal system development	GO:0004725//protein tyrosine phosphatase activity	GO:0030424//axon;GO:0045177//apical part of cell
CL1403.Contig1	578	132	12.4816	53	5.3624	unknown secreted protein [Papilio polytes]	--	--	--	--	--	--	--	-	-	-
CL1403.Contig2	585	57	5.3253	19	1.8994	unknown secreted protein [Papilio polytes]	--	--	--	--	--	--	--	-	-	-
CL1403.Contig3	633	10	0.8634	6	0.5543	unknown secreted protein [Papilio polytes]	--	--	--	--	--	--	--	-	-	-
CL1403.Contig4	533	6	0.6152	4	0.4389	unknown secreted protein [Papilio polytes]	--	--	--	--	--	--	--	-	-	-
CL1403.Contig5	462	15	1.7745	4	0.5063	unknown secreted protein [Papilio polytes]	--	--	--	--	--	--	--	-	-	-
CL1403.Contig6	462	6	0.7098	4	0.5063	unknown secreted protein [Papilio polytes]	--	--	--	--	--	--	--	-	-	-
CL1403.Contig7	541	7	0.7072	2	0.2162	unknown secreted protein [Papilio polytes]	--	--	--	--	--	--	--	-	-	-
CL1403.Contig8	541	225	22.7306	31	3.351	unknown secreted protein [Papilio polytes]	--	--	--	--	--	--	--	-	-	-
CL1403.Contig9	633	19	1.6405	6	0.5543	unknown secreted protein [Papilio polytes]	--	--	--	--	--	--	--	-	-	-
CL1404.Contig1	3889	402	5.6495	110	1.6541	hypothetical protein KGM_01822 [Danaus plexippus]	sp|Q9Z1T6|FYV1_MOUSE	1-phosphatidylinositol 3-phosphate 5-kinase OS=Mus musculus GN=Pikfyve PE=1 SV=3	YFR019w_3	COG5253	Phosphatidylinositol-4-phosphate 5-kinase	tca:658852	1-phosphatidylinositol-3-phosphate 5-kinase [EC:2.7.1.150]	GO:0009987//cellular process	-	-
CL1404.Contig2	307	6	1.0682	13	2.4764	--	--	--	--	--	--	--	--	-	-	-
CL1404.Contig3	1932	53	1.4993	79	2.3913	hypothetical protein KGM_01822 [Danaus plexippus]	sp|Q9Z1T6|FYV1_MOUSE	1-phosphatidylinositol 3-phosphate 5-kinase OS=Mus musculus GN=Pikfyve PE=1 SV=3	YFR019w_3	COG5253	Phosphatidylinositol-4-phosphate 5-kinase	tca:658852	1-phosphatidylinositol-3-phosphate 5-kinase [EC:2.7.1.150]	GO:0009987//cellular process	-	-
CL1405.Contig1	1280	441	18.8301	249	11.3763	putative WD repeat domain 75 [Danaus plexippus]	sp|Q6DFC6|WDR75_XENLA	WD repeat-containing protein 75 OS=Xenopus laevis GN=wdr75 PE=2 SV=1	--	--	--	ame:550808	NET1-associated nuclear protein 1 (U3 small nucleolar RNA-associated protein 17)	-	-	-
CL1406.Contig1	1875	218	6.3545	131	4.0858	hypothetical protein KGM_05565 [Danaus plexippus]	sp|Q920N5|PEX5_CRIGR	Peroxisomal targeting signal 1 receptor OS=Cricetulus griseus GN=PEX5 PE=1 SV=1	MA1362	COG0457	FOG: TPR repeat	tca:659268	peroxin-5	-	-	-
CL1406.Contig2	1524	12	0.4303	15	0.5756	hypothetical protein KGM_05565 [Danaus plexippus]	sp|O09012|PEX5_MOUSE	Peroxisomal targeting signal 1 receptor OS=Mus musculus GN=Pex5 PE=2 SV=2	MA1362	COG0457	FOG: TPR repeat	tca:659268	peroxin-5	-	-	-
CL1406.Contig3	633	0	0	2	0.1848	hypothetical protein KGM_05565 [Danaus plexippus]	--	--	--	--	--	phu:Phum_PHUM575020	peroxin-5	-	-	-
CL1407.Contig1	376	0	0	2	0.3111	PREDICTED: golgin-45-like [Nasonia vitripennis]	--	--	--	--	--	--	--	-	-	-
CL1407.Contig2	1843	416	12.3365	441	13.9934	hypothetical protein KGM_13127 [Danaus plexippus]	sp|Q8R2X8|GO45_MOUSE	Golgin-45 OS=Mus musculus GN=Blzf1 PE=2 SV=2	--	--	--	--	--	-	-	-
CL1408.Contig1	652	5	0.4191	1	0.0897	--	--	--	--	--	--	--	--	-	-	-
CL1408.Contig2	620	3	0.2645	1	0.0943	--	--	--	--	--	--	--	--	-	-	-
CL1408.Contig3	527	0	0	0	0	--	--	--	--	--	--	--	--	-	-	-
CL1408.Contig4	495	0	0	0	0	--	--	--	--	--	--	--	--	-	-	-
CL1409.Contig1	337	41	6.6493	18	3.1236	--	--	--	--	--	--	--	--	-	-	-
CL141.Contig1	603	99	8.9731	47	4.5582	--	--	--	--	--	--	--	--	-	-	-
CL141.Contig2	449	106	12.9028	35	4.5586	--	--	--	--	--	--	--	--	-	-	-
CL141.Contig3	234	15	3.5035	3	0.7498	--	--	--	--	--	--	--	--	-	-	-
CL1410.Contig1	1117	1087	53.1865	278	14.5547	ryanodine receptor-like protein [Danaus plexippus]	--	--	--	--	--	--	--	GO:0060576//intestinal epithelial cell development;GO:0007496//anterior midgut development;GO:0019991//septate junction assembly	-	GO:0005920//smooth septate junction
CL1410.Contig2	1133	425	20.5014	684	35.3051	ryanodine receptor-like protein [Danaus plexippus]	--	--	--	--	--	--	--	GO:0060576//intestinal epithelial cell development;GO:0007496//anterior midgut development;GO:0019991//septate junction assembly	-	GO:0005920//smooth septate junction
CL1411.Contig1	333	0	0	23	4.0392	hypothetical protein KGM_08772 [Danaus plexippus]	--	--	--	--	--	--	--	-	-	-
CL1411.Contig2	392	0	0	39	5.8182	hypothetical protein KGM_08772 [Danaus plexippus]	--	--	--	--	--	--	--	-	-	-
CL1411.Contig3	254	0	0	16	3.6838	hypothetical protein KGM_08772 [Danaus plexippus]	--	--	--	--	--	--	--	-	-	-
CL1412.Contig1	1020	26	1.3932	34	1.9494	endonuclease-reverse transcriptase [Danaus plexippus]	sp|O02751|CFDP2_BOVIN	Craniofacial development protein 2 OS=Bos taurus GN=CFDP2 PE=1 SV=2	--	--	--	--	--	-	-	-
CL1412.Contig2	855	6	0.3835	35	2.3939	endonuclease-reverse transcriptase [Bombyx mori]	sp|O02751|CFDP2_BOVIN	Craniofacial development protein 2 OS=Bos taurus GN=CFDP2 PE=1 SV=2	--	--	--	--	--	-	-	-
CL1413.Contig1	361	5	0.757	8	1.296	putative igf2 mRNA binding protein [Danaus plexippus]	sp|O42254|IF2B1_CHICK	Insulin-like growth factor 2 mRNA-binding protein 1 OS=Gallus gallus GN=IGF2BP1 PE=1 SV=1	--	--	--	tca:662768	solute carrier family 5 (sodium-coupled monocarboxylate transporter), member 8/12	GO:0016311//dephosphorylation;GO:0000398//mRNA splicing, via spliceosome;GO:0051124//synaptic growth at neuromuscular junction;GO:0007283//spermatogenesis	GO:0003729//mRNA binding;GO:0008934//inositol monophosphate 1-phosphatase activity	GO:0071011//precatalytic spliceosome;GO:0071013//catalytic step 2 spliceosome
CL1413.Contig2	573	46	4.3876	25	2.5515	putative igf2 mRNA binding protein [Danaus plexippus]	sp|O42254|IF2B1_CHICK	Insulin-like growth factor 2 mRNA-binding protein 1 OS=Gallus gallus GN=IGF2BP1 PE=1 SV=1	--	--	--	tca:662768	solute carrier family 5 (sodium-coupled monocarboxylate transporter), member 8/12	GO:0000398//mRNA splicing, via spliceosome;GO:0051124//synaptic growth at neuromuscular junction;GO:0007283//spermatogenesis;GO:0006796//phosphate-containing compound metabolic process	GO:0003723//RNA binding	GO:0071011//precatalytic spliceosome;GO:0071013//catalytic step 2 spliceosome
CL1413.Contig3	541	51	5.1523	26	2.8105	putative igf2 mRNA binding protein [Danaus plexippus]	sp|Q8CGX0|IF2B1_RAT	Insulin-like growth factor 2 mRNA-binding protein 1 OS=Rattus norvegicus GN=Igf2bp1 PE=1 SV=1	--	--	--	tca:662768	solute carrier family 5 (sodium-coupled monocarboxylate transporter), member 8/12	GO:0016311//dephosphorylation;GO:0000398//mRNA splicing, via spliceosome;GO:0051124//synaptic growth at neuromuscular junction;GO:0007283//spermatogenesis	GO:0003729//mRNA binding;GO:0008934//inositol monophosphate 1-phosphatase activity	GO:0071011//precatalytic spliceosome;GO:0071013//catalytic step 2 spliceosome
CL1414.Contig1	667	5	0.4097	12	1.0521	hypothetical protein TcasGA2_TC001405 [Tribolium castaneum]	sp|P20825|POL2_DROME	Retrovirus-related Pol polyprotein from transposon 297 OS=Drosophila melanogaster GN=pol PE=4 SV=1	YIL082w-a_2	COG2801	Transposase and inactivated derivatives	spu:589304	xylulokinase [EC:2.7.1.17]	-	-	-
CL1414.Contig2	583	14	1.3125	48	4.8149	hypothetical protein TcasGA2_TC001405 [Tribolium castaneum]	sp|P10394|POL4_DROME	Retrovirus-related Pol polyprotein from transposon 412 OS=Drosophila melanogaster GN=POL PE=4 SV=1	SPAC9.04	COG2801	Transposase and inactivated derivatives	dre:100151502	arginine vasopressin receptor 2	-	-	-
CL1414.Contig3	605	5	0.4517	19	1.8366	hypothetical protein TcasGA2_TC001405 [Tribolium castaneum]	sp|P20825|POL2_DROME	Retrovirus-related Pol polyprotein from transposon 297 OS=Drosophila melanogaster GN=pol PE=4 SV=1	YIL082w-a_2	COG2801	Transposase and inactivated derivatives	dre:100151502	arginine vasopressin receptor 2	-	-	-
CL1415.Contig1	1008	33	1.7893	44	2.5527	prophenoloxidase subunit 2 [Galleria mellonella]	sp|Q25519|PRP2_MANSE	Phenoloxidase subunit 2 OS=Manduca sexta GN=ppo PE=1 SV=3	--	--	--	dpo:Dpse_GA19121	tyrosinase [EC:1.14.18.1]	GO:0006583//melanin biosynthetic process from tyrosine;GO:0006952//defense response	GO:0004503//monophenol monooxygenase activity	GO:0005576//extracellular region
CL1415.Contig2	313	22	3.8415	13	2.4289	--	--	--	--	--	--	--	--	-	-	-
CL1416.Contig1	734	62	4.6166	15	1.1951	--	--	--	--	--	--	--	--	-	-	-
CL1416.Contig2	258	12	2.5421	5	1.1333	--	--	--	--	--	--	--	--	-	-	-
CL1417.Contig1	592	82	7.5704	9	0.8891	hypothetical protein KGM_10389 [Danaus plexippus]	--	--	--	--	--	--	--	-	-	-
CL1417.Contig2	3811	2066	29.629	886	13.5958	retrovirus-related Pol polyprotein from transposon TNT 1-94 [Trichinella spiralis] >gi|316974460|gb|EFV57947.1| retrovirus-related Pol polyprotein from transposon TNT 1-94 [Trichinella spiralis]	sp|P04146|COPIA_DROME	Copia protein OS=Drosophila melanogaster GN=GIP PE=1 SV=3	--	--	--	nvi:100122749	BTB/POZ domain-containing adapter for CUL3-mediated RhoA degradation protein	-	-	-
CL1417.Contig3	689	4	0.3173	16	1.358	PREDICTED: uncharacterized protein LOC100881458 [Megachile rotundata]	sp|P04146|COPIA_DROME	Copia protein OS=Drosophila melanogaster GN=GIP PE=1 SV=3	--	--	--	dwi:Dwil_GK13663	metabotropic glutamate receptor 2/3	-	-	-
CL1418.Contig1	1349	348	14.0991	162	7.0229	thymidylate synthase isoform 1 [Danaus plexippus]	sp|P07607|TYSY_MOUSE	Thymidylate synthase OS=Mus musculus GN=Tyms PE=1 SV=1	SPAC15E1.04_2	COG0207	Thymidylate synthase	ssc:100627209	thymidylate synthase [EC:2.1.1.45]	GO:0046078//dUMP metabolic process;GO:0051593//response to folic acid;GO:0048589//developmental growth;GO:0005976//polysaccharide metabolic process;GO:0031100//organ regeneration;GO:0045471//response to ethanol;GO:0033189//response to vitamin A;GO:0007568//aging;GO:0051216//cartilage development;GO:0046683//response to organophosphorus;GO:0019088//immortalization of host cell by virus;GO:0032570/…	GO:0048037//cofactor binding;GO:0008144//drug binding;GO:0000166//nucleotide binding;GO:0004799//thymidylate synthase activity;GO:0005542//folic acid binding;GO:0042803//protein homodimerization activity;GO:0003729//mRNA binding	GO:0005759//mitochondrial matrix;GO:0005743//mitochondrial inner membrane;GO:0005730//nucleolus
CL1418.Contig2	444	10	1.231	9	1.1854	--	--	--	--	--	--	--	--	-	-	-
CL1418.Contig3	494	0	0	10	1.1838	--	--	--	--	--	--	--	--	-	-	-
CL1419.Contig1	1351	39	1.5777	20	0.8657	hypothetical protein KGM_10882 [Danaus plexippus]	sp|Q75JC9|Y8484_DICDI	Uncharacterized protein DDB_G0271670 OS=Dictyostelium discoideum GN=DDB_G0271670 PE=4 SV=1	--	--	--	--	--	GO:0009792//embryo development ending in birth or egg hatching;GO:0040010//positive regulation of growth rate;GO:0006898//receptor-mediated endocytosis;GO:0002119//nematode larval development	-	-
CL1419.Contig2	1372	238	9.4809	131	5.5838	hypothetical protein KGM_10882 [Danaus plexippus]	--	--	--	--	--	--	--	GO:0007275//multicellular organismal development;GO:0040007//growth	-	-
CL142.Contig1	2207	129	3.1946	41	1.0864	lipophorin receptor protein [Spodoptera litura]	sp|P35950|LDLR_CRIGR	Low-density lipoprotein receptor OS=Cricetulus griseus GN=LDLR PE=3 SV=2	--	--	--	--	--	-	GO:0005509//calcium ion binding	GO:0016021//integral to membrane
CL142.Contig2	1801	35	1.0621	16	0.5195	lipophorin receptor protein [Spodoptera litura]	sp|P35950|LDLR_CRIGR	Low-density lipoprotein receptor OS=Cricetulus griseus GN=LDLR PE=3 SV=2	--	--	--	--	--	-	GO:0005509//calcium ion binding	GO:0016021//integral to membrane
CL142.Contig3	4089	44	0.5881	14	0.2002	lipophorin receptor [Galleria mellonella]	sp|P35953|VLDLR_RABIT	Very low-density lipoprotein receptor OS=Oryctolagus cuniculus GN=VLDLR PE=2 SV=1	--	--	--	rno:300438	low-density lipoprotein receptor	-	GO:0005509//calcium ion binding	GO:0016021//integral to membrane
CL142.Contig4	3811	61	0.8748	12	0.1841	lipophorin receptor [Galleria mellonella]	sp|P98156|VLDLR_MOUSE	Very low-density lipoprotein receptor OS=Mus musculus GN=Vldlr PE=1 SV=1	--	--	--	mmu:16835	low-density lipoprotein receptor	-	GO:0005509//calcium ion binding	GO:0016021//integral to membrane
CL142.Contig5	3676	25	0.3717	4	0.0636	lipophorin receptor [Galleria mellonella]	sp|P35953|VLDLR_RABIT	Very low-density lipoprotein receptor OS=Oryctolagus cuniculus GN=VLDLR PE=2 SV=1	--	--	--	mmu:16835	low-density lipoprotein receptor	-	GO:0005509//calcium ion binding	GO:0016021//integral to membrane
CL142.Contig6	4304	17	0.2159	5	0.0679	lipophorin receptor [Galleria mellonella]	sp|P35953|VLDLR_RABIT	Very low-density lipoprotein receptor OS=Oryctolagus cuniculus GN=VLDLR PE=2 SV=1	--	--	--	rno:300438	low-density lipoprotein receptor	-	GO:0005509//calcium ion binding	GO:0016021//integral to membrane
CL142.Contig7	4086	1088	14.5531	190	2.7194	lipophorin receptor protein [Spodoptera litura]	sp|P35953|VLDLR_RABIT	Very low-density lipoprotein receptor OS=Oryctolagus cuniculus GN=VLDLR PE=2 SV=1	--	--	--	rno:300438	low-density lipoprotein receptor	-	GO:0005509//calcium ion binding	GO:0016021//integral to membrane
CL142.Contig8	3589	747	11.3755	51	0.831	lipophorin receptor [Galleria mellonella]	sp|P98156|VLDLR_MOUSE	Very low-density lipoprotein receptor OS=Mus musculus GN=Vldlr PE=1 SV=1	--	--	--	mmu:16835	low-density lipoprotein receptor	-	GO:0005509//calcium ion binding	GO:0016021//integral to membrane
CL142.Contig9	4246	112	1.4417	28	0.3856	lipophorin receptor [Galleria mellonella]	sp|P98156|VLDLR_MOUSE	Very low-density lipoprotein receptor OS=Mus musculus GN=Vldlr PE=1 SV=1	--	--	--	mmu:16835	low-density lipoprotein receptor	-	GO:0005509//calcium ion binding	GO:0016021//integral to membrane
CL1420.Contig1	245	34	7.5847	40	9.5478	endonuclease-reverse transcriptase [Danaus plexippus]	--	--	--	--	--	--	--	-	-	-
CL1420.Contig2	658	445	36.9623	198	17.5975	endonuclease-reverse transcriptase [Danaus plexippus]	--	--	--	--	--	smm:Smp_163810	laminin, gamma 1	-	-	-
CL1421.Contig1	499	43	4.7097	6	0.7032	--	--	--	--	--	--	--	--	-	-	-
CL1421.Contig2	493	39	4.3236	11	1.3048	--	--	--	--	--	--	--	--	-	-	-
CL1421.Contig3	691	11	0.87	36	3.0467	--	--	--	--	--	--	--	--	-	-	-
CL1422.Contig1	724	22	1.6608	3	0.2423	hypothetical protein KGM_12205 [Danaus plexippus]	--	--	--	--	--	--	--	-	-	-
CL1422.Contig2	590	12	1.1116	4	0.3965	hypothetical protein KGM_12205 [Danaus plexippus]	--	--	--	--	--	--	--	-	-	-
CL1423.Contig1	1658	76	2.5053	152	5.3613	hypothetical protein EAG_00896 [Camponotus floridanus]	--	--	--	--	--	xtr:100379714	maltase-glucoamylase [EC:3.2.1.20 3.2.1.3]	-	-	-
CL1424.Contig1	351	43	6.6956	9	1.4995	--	--	--	--	--	--	--	--	-	-	-
CL1424.Contig2	326	1	0.1677	0	0	--	--	--	--	--	--	--	--	-	-	-
CL1424.Contig3	423	0	0	0	0	--	--	--	--	--	--	--	--	-	-	-
CL1424.Contig4	398	121	16.616	33	4.8489	--	--	--	--	--	--	--	--	-	-	-
CL1425.Contig1	420	22	2.8628	7	0.9747	--	--	--	--	--	--	--	--	-	-	-
CL1426.Contig1	407	69	9.2657	31	4.4543	--	--	--	--	--	--	--	--	-	-	-
CL1426.Contig2	265	23	4.7436	21	4.6343	--	--	--	--	--	--	--	--	-	-	-
CL1428.Contig1	328	17	2.8327	2	0.3566	--	--	--	--	--	--	--	--	-	-	-
CL1428.Contig2	243	4	0.8997	7	1.6846	--	--	--	--	--	--	--	--	-	-	-
CL143.Contig1	224	20	4.8799	17	4.4383	--	--	--	--	--	--	--	--	-	-	-
CL1430.Contig1	738	22	1.6293	25	1.981	putative WD40 repeat domain 85 [Heliconius melpomene]	sp|Q9BTV6|WDR85_HUMAN	WD repeat-containing protein 85 OS=Homo sapiens GN=WDR85 PE=2 SV=2	--	--	--	bmy:Bm1_48035	WD repeat-containing protein 23	GO:0017183//peptidyl-diphthamide biosynthetic process from peptidyl-histidine	-	-
CL1430.Contig2	287	0	0	2	0.4075	putative WD40 repeat domain 85 [Heliconius melpomene]	sp|Q9BTV6|WDR85_HUMAN	WD repeat-containing protein 85 OS=Homo sapiens GN=WDR85 PE=2 SV=2	--	--	--	hmg:100213199	ribosome biogenesis protein YTM1	-	-	-
CL1430.Contig3	467	1	0.117	0	0	WD40 repeat domain 85 [Biston betularia]	sp|Q9BTV6|WDR85_HUMAN	WD repeat-containing protein 85 OS=Homo sapiens GN=WDR85 PE=2 SV=2	--	--	--	--	--	GO:0017183//peptidyl-diphthamide biosynthetic process from peptidyl-histidine	-	-
CL1431.Contig1	1285	355	15.0991	242	11.0135	hypothetical protein KGM_21301 [Danaus plexippus]	sp|Q91W90|TXND5_MOUSE	Thioredoxin domain-containing protein 5 OS=Mus musculus GN=Txndc5 PE=1 SV=2	SPAC17H9.14c	COG0526	Thiol-disulfide isomerase and thioredoxins	tca:660338	thioredoxin domain-containing protein 5	-	-	-
CL1431.Contig2	258	5	1.0592	9	2.04	hypothetical protein KGM_21301 [Danaus plexippus]	--	--	--	--	--	--	--	-	-	-
CL1432.Contig1	816	17	1.1386	11	0.7883	hypothetical protein KGM_07582 [Danaus plexippus]	sp|Q8BTI8|SRRM2_MOUSE	Serine/arginine repetitive matrix protein 2 OS=Mus musculus GN=Srrm2 PE=1 SV=3	--	--	--	spu:588572	serine/arginine repetitive matrix protein 1	-	-	-
CL1432.Contig2	834	22	1.4417	24	1.6829	hypothetical protein KGM_07582 [Danaus plexippus]	sp|Q9H7N4|SFR19_HUMAN	Splicing factor, arginine/serine-rich 19 OS=Homo sapiens GN=SCAF1 PE=1 SV=3	--	--	--	spu:588572	serine/arginine repetitive matrix protein 1	-	-	-
CL1433.Contig1	445	2	0.2456	17	2.2341	--	--	--	--	--	--	--	--	-	-	-
CL1433.Contig2	466	11	1.2901	1	0.1255	--	--	--	--	--	--	--	--	-	-	-
CL1434.Contig1	218	6	1.5042	1	0.2683	--	--	--	--	--	--	--	--	-	-	-
CL1434.Contig2	279	1	0.1959	11	2.3057	--	--	--	--	--	--	--	--	-	-	-
CL1435.Contig1	235	112	26.0481	5	1.2443	--	--	--	--	--	--	--	--	-	-	-
CL1435.Contig2	311	52	9.1384	0	0	--	--	--	--	--	--	--	--	-	-	-
CL1435.Contig3	792	209	14.4227	617	45.5587	--	--	--	--	--	--	--	--	-	-	-
CL1436.Contig1	353	4	0.6193	45	7.455	--	--	--	--	--	--	--	--	-	-	-
CL1436.Contig2	273	7	1.4014	8	1.7137	--	--	--	--	--	--	--	--	-	-	-
CL1437.Contig1	1375	149	5.9225	182	7.7407	--	--	--	--	--	--	--	--	-	-	-
CL1437.Contig2	1555	397	13.9536	384	14.4415	reverse transcriptase [Danaus plexippus]	--	--	--	--	--	--	--	-	-	-
CL1437.Contig3	1154	520	24.6276	469	23.7672	reverse transcriptase [Danaus plexippus]	--	--	--	--	--	--	--	-	-	-
CL1438.Contig1	318	7	1.2031	34	6.2526	--	--	--	--	--	--	--	--	-	-	-
CL1438.Contig2	1774	195	6.0077	329	10.8456	--	--	--	--	--	--	--	--	-	-	-
CL1438.Contig3	426	2	0.2566	0	0	--	--	--	--	--	--	--	--	-	-	-
CL1439.Contig1	527	21	2.1779	22	2.4413	--	--	--	--	--	--	--	--	-	-	-
CL1439.Contig2	343	7	1.1154	2	0.341	--	--	--	--	--	--	--	--	-	-	-
CL144.Contig1	271	0	0	2	0.4316	--	--	--	--	--	--	--	--	-	-	-
CL144.Contig2	256	0	0	2	0.4569	--	--	--	--	--	--	--	--	-	-	-
CL1440.Contig1	776	101	7.1135	99	7.4608	hypothetical protein KGM_14094 [Danaus plexippus]	sp|P86966|GRP1_PINMA	Glycine-rich protein 1 (Fragment) OS=Pinctada maxima PE=1 SV=1	--	--	--	pon:100451318	zinc finger and BTB domain-containing protein 45	-	-	-
CL1441.Contig1	667	656	53.7531	252	22.0946	--	--	--	--	--	--	--	--	-	-	-
CL1441.Contig2	667	1426	116.847	634	55.5872	--	--	--	--	--	--	--	--	-	-	-
CL1442.Contig1	2369	194	4.4757	227	5.6037	DnaJ-22 [Bombyx mori]	sp|Q921R4|DJC14_MOUSE	DnaJ homolog subfamily C member 14 OS=Mus musculus GN=Dnajc14 PE=2 SV=2	alr2447	COG0484	DnaJ-class molecular chaperone with C-terminal Zn finger domain	nvi:100114549	DnaJ homolog subfamily C member 14	-	-	-
CL1442.Contig2	1254	119	5.1865	40	1.8654	DnaJ-22 [Bombyx mori]	sp|Q55FI4|NOP58_DICDI	Nucleolar protein 58 OS=Dictyostelium discoideum GN=nop58 PE=3 SV=1	--	--	--	nvi:100114549	DnaJ homolog subfamily C member 14	-	-	-
CL1443.Contig1	1176	744	34.5773	1161	57.7346	peripheral-type benzodiazepine receptor [Bombyx mori] >gi|95102570|gb|ABF51223.1| peripheral-type benzodiazepine receptor [Bombyx mori]	sp|P16257|TSPO_RAT	Translocator protein OS=Rattus norvegicus GN=Tspo PE=1 SV=1	SMa1079	COG3476	Tryptophan-rich sensory protein (mitochondrial benzodiazepine receptor homolog)	cqu:CpipJ_CPIJ009683	benzodiazapine receptor	-	-	GO:0016021//integral to membrane
CL1443.Contig2	294	16	2.9744	44	8.7522	--	--	--	--	--	--	--	--	-	-	-
CL1444.Contig1	4632	709	8.3657	365	4.6082	PREDICTED: hypothetical protein LOC100570299 [Acyrthosiphon pisum]	sp|Q95SX7|RTBS_DROME	Probable RNA-directed DNA polymerase from transposon BS OS=Drosophila melanogaster GN=RTase PE=2 SV=1	--	--	--	hmg:100213972	ATP-binding cassette, subfamily B (MDR/TAP), member 1	-	-	-
CL1445.Contig1	2192	1241	30.9426	714	19.0489	putative sugar transporter [Danaus plexippus]	sp|Q7PIR5|TRET1_ANOGA	Facilitated trehalose transporter Tret1 OS=Anopheles gambiae GN=Tret1 PE=1 SV=3	CAC1345	COG0477	Permeases of the major facilitator superfamily	dpe:Dper_GL10779	facilitated trehalose transporter	-	-	-
CL1445.Contig2	427	249	31.8711	98	13.4218	PREDICTED: facilitated trehalose transporter Tret1-like [Bombus terrestris]	--	--	--	--	--	mdo:100020584	MFS transporter, SP family, solute carrier family 2 (facilitated glucose transporter), member 8	GO:0006810//transport	GO:0022857//transmembrane transporter activity	-
CL1446.Contig1	441	8	0.9915	13	1.7239	--	--	--	--	--	--	--	--	-	-	-
CL1446.Contig2	638	32	2.7413	42	3.8498	--	--	--	--	--	--	--	--	-	-	-
CL1447.Contig1	447	10	1.2227	0	0	--	--	--	--	--	--	--	--	-	-	-
CL1447.Contig2	412	6	0.7959	2	0.2839	--	--	--	--	--	--	--	--	-	-	-
CL1447.Contig3	389	2	0.281	17	2.5557	--	--	--	--	--	--	--	--	-	-	-
CL1448.Contig1	1106	29	1.4331	11	0.5816	--	--	--	--	--	--	--	--	-	-	-
CL1448.Contig2	787	150	10.417	153	11.3691	--	--	--	--	--	--	--	--	-	-	-
CL1448.Contig3	1744	176	5.5156	47	1.576	--	--	--	--	--	--	--	--	-	-	-
CL1448.Contig4	404	21	2.8409	14	2.0266	--	--	--	--	--	--	--	--	-	-	-
CL1448.Contig5	375	43	6.267	43	6.7058	--	--	--	--	--	--	--	--	-	-	-
CL1449.Contig1	996	47	2.5791	20	1.1743	hypothetical protein KGM_15598 [Danaus plexippus]	sp|P55201|BRPF1_HUMAN	Peregrin OS=Homo sapiens GN=BRPF1 PE=1 SV=2	--	--	--	dya:Dyak_GE24125	bromodomain and PHD finger-containing protein 1	GO:0033563//dorsal/ventral axon guidance	GO:0008270//zinc ion binding;GO:0003677//DNA binding;GO:0016740//transferase activity	GO:0005622//intracellular
CL1449.Contig2	463	3	0.3541	4	0.5052	hypothetical protein KGM_15598 [Danaus plexippus]	sp|P55201|BRPF1_HUMAN	Peregrin OS=Homo sapiens GN=BRPF1 PE=1 SV=2	--	--	--	dan:Dana_GF12236	bromodomain and PHD finger-containing protein 1	GO:0034968//histone lysine methylation;GO:0033563//dorsal/ventral axon guidance;GO:0016573//histone acetylation	GO:0008270//zinc ion binding;GO:0018024//histone-lysine N-methyltransferase activity;GO:0003677//DNA binding;GO:0004402//histone acetyltransferase activity	GO:0005622//intracellular
CL145.Contig1	2260	386	9.3348	588	15.2153	--	--	--	--	--	--	--	--	-	-	-
CL145.Contig2	1433	12	0.4577	24	0.9794	--	--	--	--	--	--	--	--	-	-	-
CL145.Contig3	1060	29	1.4953	25	1.3793	--	--	--	--	--	--	--	--	-	-	-
CL145.Contig4	868	39	2.4557	11	0.7411	--	--	--	--	--	--	--	--	-	-	-
CL145.Contig5	643	10	0.85	30	2.7285	--	--	--	--	--	--	--	--	-	-	-
CL1450.Contig1	1498	630	22.9855	501	19.5586	hypothetical protein KGM_19785 [Danaus plexippus]	sp|Q9CYC6|DCP2_MOUSE	m7GpppN-mRNA hydrolase OS=Mus musculus GN=Dcp2 PE=1 SV=2	SPAC19A8.12_1	COG0494	NTP pyrophosphohydrolases including oxidative damage repair enzymes	ame:412521	mRNA-decapping enzyme subunit 2 [EC:3.-.-.-]	GO:0000184//nuclear-transcribed mRNA catabolic process, nonsense-mediated decay;GO:0050829//defense response to Gram-negative bacterium;GO:0006955//immune response;GO:0061057//peptidoglycan recognition protein signaling pathway;GO:0006915//apoptotic process;GO:0048935//peripheral nervous system neuron development;GO:0007291//sperm individualization;GO:0010603//regulation of cytoplasmic mRNA proce…	GO:0004175//endopeptidase activity;GO:0050072//m7G(5')pppN diphosphatase activity;GO:0005515//protein binding;GO:0016505//apoptotic protease activator activity	GO:0000932//cytoplasmic mRNA processing body
CL1450.Contig2	335	0	0	0	0	hypothetical protein KGM_19785 [Danaus plexippus]	sp|Q5REQ8|DCP2_PONAB	m7GpppN-mRNA hydrolase OS=Pongo abelii GN=DCP2 PE=2 SV=1	SPAC19A8.12_1	COG0494	NTP pyrophosphohydrolases including oxidative damage repair enzymes	ame:412521	mRNA-decapping enzyme subunit 2 [EC:3.-.-.-]	GO:0000184//nuclear-transcribed mRNA catabolic process, nonsense-mediated decay;GO:0006963//positive regulation of antibacterial peptide biosynthetic process;GO:0050829//defense response to Gram-negative bacterium;GO:0006355//regulation of transcription, DNA-dependent;GO:0061057//peptidoglycan recognition protein signaling pathway;GO:0006915//apoptotic process;GO:0048935//peripheral nervous syste…	GO:0004197//cysteine-type endopeptidase activity;GO:0050072//m7G(5')pppN diphosphatase activity;GO:0030145//manganese ion binding;GO:0005515//protein binding;GO:0016505//apoptotic protease activator activity;GO:0008010//structural constituent of chitin-based larval cuticle;GO:0003723//RNA binding;GO:0003700//sequence-specific DNA binding transcription factor activity	GO:0000932//cytoplasmic mRNA processing body;GO:0005634//nucleus
CL1450.Contig3	201	1	0.2719	4	1.1638	hypothetical protein KGM_19785 [Danaus plexippus]	sp|Q5REQ8|DCP2_PONAB	m7GpppN-mRNA hydrolase OS=Pongo abelii GN=DCP2 PE=2 SV=1	SPAC19A8.12_1	COG0494	NTP pyrophosphohydrolases including oxidative damage repair enzymes	ame:412521	mRNA-decapping enzyme subunit 2 [EC:3.-.-.-]	GO:0071044//histone mRNA catabolic process	GO:0046872//metal ion binding	GO:0005737//cytoplasm;GO:0043229//intracellular organelle
CL1450.Contig4	200	1	0.2733	0	0	hypothetical protein KGM_19785 [Danaus plexippus]	sp|Q5REQ8|DCP2_PONAB	m7GpppN-mRNA hydrolase OS=Pongo abelii GN=DCP2 PE=2 SV=1	SPAC19A8.12_1	COG0494	NTP pyrophosphohydrolases including oxidative damage repair enzymes	ame:412521	mRNA-decapping enzyme subunit 2 [EC:3.-.-.-]	-	GO:0016787//hydrolase activity;GO:0030145//manganese ion binding;GO:0003723//RNA binding	-
CL1451.Contig1	512	27	2.8822	27	3.0839	hypothetical protein KGM_19552 [Danaus plexippus]	sp|Q54U44|ABCCC_DICDI	ABC transporter C family member 12 OS=Dictyostelium discoideum GN=abcC12 PE=3 SV=1	YHL035c	COG1132	ABC-type multidrug transport system, ATPase and permease components	api:100163600	ATP-binding cassette, subfamily C (CFTR/MRP), member 4	-	-	-
CL1451.Contig2	640	53	4.5261	13	1.1879	hypothetical protein KGM_19552 [Danaus plexippus]	sp|Q54U44|ABCCC_DICDI	ABC transporter C family member 12 OS=Dictyostelium discoideum GN=abcC12 PE=3 SV=1	YHL035c	COG1132	ABC-type multidrug transport system, ATPase and permease components	api:100163600	ATP-binding cassette, subfamily C (CFTR/MRP), member 4	-	-	-
CL1452.Contig1	413	6	0.794	3	0.4248	--	--	--	--	--	--	--	--	-	-	-
CL1453.Contig1	597	73	6.683	26	2.5469	--	--	--	--	--	--	--	--	-	-	-
CL1453.Contig2	1530	235	8.3946	152	5.8098	--	--	--	--	--	--	--	--	-	-	-
CL1454.Contig1	947	9	0.5194	26	1.6056	hypothetical protein KGM_07331 [Danaus plexippus]	sp|B0BNA9|CB029_RAT	UPF0760 protein C2orf29 homolog OS=Rattus norvegicus PE=2 SV=1	--	--	--	--	--	-	-	-
CL1454.Contig2	1252	85	3.7106	69	3.223	hypothetical protein KGM_07331 [Danaus plexippus]	sp|B0BNA9|CB029_RAT	UPF0760 protein C2orf29 homolog OS=Rattus norvegicus PE=2 SV=1	--	--	--	--	--	-	-	-
CL1455.Contig1	2023	78	2.1073	53	1.5321	putative enhancer of zeste 2 isoform a [Danaus plexippus]	sp|P42124|EZ_DROME	Histone-lysine N-methyltransferase E(z) OS=Drosophila melanogaster GN=E(z) PE=1 SV=2	ECU09g1750	COG2940	Proteins containing SET domain	nvi:100113526	enhancer of zeste [EC:2.1.1.43]	-	GO:0016740//transferase activity	-
CL1455.Contig2	401	3	0.4089	1	0.1458	putative enhancer of zeste 2 isoform a [Danaus plexippus]	sp|P42124|EZ_DROME	Histone-lysine N-methyltransferase E(z) OS=Drosophila melanogaster GN=E(z) PE=1 SV=2	--	--	--	ame:552235	enhancer of zeste [EC:2.1.1.43]	-	-	-
CL1455.Contig3	2762	224	4.4325	70	1.4821	putative enhancer of zeste 2 isoform a [Danaus plexippus]	sp|P42124|EZ_DROME	Histone-lysine N-methyltransferase E(z) OS=Drosophila melanogaster GN=E(z) PE=1 SV=2	ECU09g1750	COG2940	Proteins containing SET domain	nvi:100113526	enhancer of zeste [EC:2.1.1.43]	GO:0032259//methylation	GO:0008168//methyltransferase activity	-
CL1456.Contig1	357	38	5.8176	18	2.9486	--	--	--	--	--	--	--	--	-	-	-
CL1456.Contig2	267	0	0	14	3.0664	--	--	--	--	--	--	--	--	-	-	-
CL1457.Contig1	740	607	44.8314	116	9.1672	--	--	--	--	--	--	--	--	-	-	-
CL1457.Contig2	729	2	0.1499	0	0	--	--	--	--	--	--	--	--	-	-	-
CL1457.Contig3	710	0	0	0	0	--	--	--	--	--	--	--	--	-	-	-
CL1457.Contig4	636	0	0	0	0	--	--	--	--	--	--	--	--	-	-	-
CL1457.Contig5	617	0	0	55	5.213	--	--	--	--	--	--	--	--	-	-	-
CL1458.Contig1	801	131	8.9385	60	4.3806	hypothetical protein KGM_07144 [Danaus plexippus]	sp|Q9P055|JKAMP_HUMAN	JNK1/MAPK8-associated membrane protein OS=Homo sapiens GN=JKAMP PE=2 SV=2	--	--	--	--	--	-	-	-
CL1458.Contig2	454	5	0.6019	12	1.5457	hypothetical protein KGM_07144 [Danaus plexippus]	sp|Q8BI36|JKAMP_MOUSE	JNK1/MAPK8-associated membrane protein OS=Mus musculus GN=Jkamp PE=1 SV=2	--	--	--	--	--	-	-	-
CL1459.Contig1	1206	291	13.1878	250	12.1228	unknown unsecreted protein [Papilio xuthus]	--	--	--	--	--	--	--	-	-	-
CL1459.Contig2	988	31	1.7149	21	1.243	unknown unsecreted protein [Papilio xuthus]	--	--	--	--	--	--	--	-	-	-
CL146.Contig1	454	60	7.223	80	10.3049	hypothetical protein KGM_05347 [Danaus plexippus]	--	--	--	--	--	--	--	-	-	-
CL146.Contig2	1270	246	10.5866	307	14.1366	hypothetical protein KGM_05347 [Danaus plexippus]	sp|Q3UHA3|SPTCS_MOUSE	Spatacsin OS=Mus musculus GN=Spg11 PE=2 SV=3	--	--	--	--	--	-	-	-
CL1460.Contig1	234	36	8.4084	126	31.4895	--	--	--	--	--	--	--	--	-	-	-
CL1461.Contig1	273	16	3.2032	15	3.2132	putative DNA-binding protein Ewg [Danaus plexippus]	--	--	--	--	--	ame:411828	nuclear respiratory factor 1	-	GO:0003677//DNA binding	-
CL1461.Contig2	232	4	0.9423	4	1.0083	--	--	--	--	--	--	--	--	-	-	-
CL1462.Contig1	659	60	4.9761	81	7.188	--	--	--	--	--	--	--	--	-	-	-
CL1462.Contig2	408	33	4.4206	70	10.0334	--	--	--	--	--	--	--	--	-	-	-
CL1463.Contig1	2696	40	0.8109	32	0.6941	PREDICTED: calpain-B-like [Nasonia vitripennis]	sp|Q9VT65|CANB_DROME	Calpain-B OS=Drosophila melanogaster GN=CalpB PE=1 SV=2	--	--	--	nvi:100119123	calpain, invertebrate [EC:3.4.22.-]	-	GO:0008234//cysteine-type peptidase activity	-
CL1463.Contig2	3172	208	3.5839	122	2.2493	hypothetical protein SINV_03488 [Solenopsis invicta]	sp|Q11002|CANA_DROME	Calpain-A OS=Drosophila melanogaster GN=CalpA PE=1 SV=2	--	--	--	dan:Dana_GF12340	calpain, invertebrate [EC:3.4.22.-]	GO:0042335//cuticle development;GO:0016540//protein autoprocessing;GO:0030036//actin cytoskeleton organization;GO:0006911//phagocytosis, engulfment;GO:0021919//BMP signaling pathway involved in spinal cord dorsal/ventral patterning	GO:0004198//calcium-dependent cysteine-type endopeptidase activity	GO:0005737//cytoplasm
CL1463.Contig3	1779	40	1.2289	51	1.6765	PREDICTED: calpain-A-like isoform 2 [Bombus impatiens]	sp|Q11002|CANA_DROME	Calpain-A OS=Drosophila melanogaster GN=CalpA PE=1 SV=2	--	--	--	ame:411453	calpain, invertebrate [EC:3.4.22.-]	GO:0042335//cuticle development;GO:0016540//protein autoprocessing;GO:0006508//proteolysis;GO:0030036//actin cytoskeleton organization;GO:0006911//phagocytosis, engulfment;GO:0021919//BMP signaling pathway involved in spinal cord dorsal/ventral patterning	GO:0005509//calcium ion binding;GO:0004198//calcium-dependent cysteine-type endopeptidase activity	GO:0005737//cytoplasm
CL1463.Contig4	1902	94	2.7011	81	2.4905	PREDICTED: calpain-A-like isoform 3 [Bombus impatiens]	sp|Q11002|CANA_DROME	Calpain-A OS=Drosophila melanogaster GN=CalpA PE=1 SV=2	--	--	--	nvi:100119123	calpain, invertebrate [EC:3.4.22.-]	-	-	-
CL1464.Contig1	626	50	4.3654	52	4.8578	--	--	--	--	--	--	--	--	-	-	-
CL1465.Contig1	849	75	4.8281	33	2.2731	hypothetical protein KGM_16073 [Danaus plexippus]	sp|O61661|CHK1_DROME	Serine/threonine-protein kinase grp OS=Drosophila melanogaster GN=grp PE=1 SV=2	ECU03g0620	COG0515	Serine/threonine protein kinase	aga:AgaP_AGAP008118	serine/threonine-protein kinase Chk1 [EC:2.7.11.1]	GO:0007348//regulation of syncytial blastoderm mitotic cell cycle;GO:0046331//lateral inhibition;GO:2000637//positive regulation of gene silencing by miRNA;GO:0007095//mitotic cell cycle G2/M transition DNA damage checkpoint;GO:0007444//imaginal disc development;GO:0030162//regulation of proteolysis;GO:0007349//cellularization;GO:0051225//spindle assembly;GO:0016321//female meiosis chromosome seg…	GO:0000166//nucleotide binding;GO:0004674//protein serine/threonine kinase activity;GO:0031151//histone methyltransferase activity (H3-K79 specific)	GO:0005634//nucleus
CL1465.Contig2	930	294	17.2778	248	15.5948	hypothetical protein KGM_16073 [Danaus plexippus]	sp|O61661|CHK1_DROME	Serine/threonine-protein kinase grp OS=Drosophila melanogaster GN=grp PE=1 SV=2	ECU03g0620	COG0515	Serine/threonine protein kinase	aga:AgaP_AGAP008118	serine/threonine-protein kinase Chk1 [EC:2.7.11.1]	GO:0007348//regulation of syncytial blastoderm mitotic cell cycle;GO:0046331//lateral inhibition;GO:2000637//positive regulation of gene silencing by miRNA;GO:0007095//mitotic cell cycle G2/M transition DNA damage checkpoint;GO:0007444//imaginal disc development;GO:0030162//regulation of proteolysis;GO:0007349//cellularization;GO:0016310//phosphorylation;GO:0051225//spindle assembly;GO:0016321//f…	GO:0004674//protein serine/threonine kinase activity;GO:0031151//histone methyltransferase activity (H3-K79 specific)	GO:0005634//nucleus
CL1466.Contig1	225	1	0.2429	0	0	--	--	--	--	--	--	--	--	-	-	-
CL1466.Contig2	216	48	12.1454	42	11.3712	--	--	--	--	--	--	--	--	-	-	-
CL1467.Contig1	609	114	10.2309	40	3.8411	--	--	--	--	--	--	--	--	-	-	-
CL1467.Contig2	599	22	2.0073	82	8.0057	--	--	--	--	--	--	--	--	-	-	-
CL1468.Contig1	626	16	1.3969	17	1.5881	putative SRp25 nuclear protein [Danaus plexippus]	sp|Q5F4A9|AR6P4_CHICK	ADP-ribosylation factor-like protein 6-interacting protein 4 OS=Gallus gallus GN=ARL6IP4 PE=2 SV=1	--	--	--	--	--	-	-	-
CL1468.Contig2	955	14	0.8012	10	0.6124	putative SRp25 nuclear protein [Danaus plexippus]	sp|Q9JM93|AR6P4_MOUSE	ADP-ribosylation factor-like protein 6-interacting protein 4 OS=Mus musculus GN=Arl6ip4 PE=1 SV=1	YOR310c	COG1498	Protein implicated in ribosomal biogenesis, Nop56p homolog	phu:Phum_PHUM609030	structure-specific endonuclease subunit SLX1 [EC:3.6.1.-]	-	GO:0005515//protein binding	-
CL1469.Contig1	1941	144	4.0547	294	8.8579	unknown unsecreted protein [Papilio xuthus]	--	--	--	--	--	isc:IscW_ISCW008155	RNA exonuclease 1 [EC:3.1.-.-]	-	-	-
CL1469.Contig2	2132	113	2.8968	70	1.9201	unknown unsecreted protein [Papilio xuthus]	--	--	--	--	--	--	--	-	-	-
CL147.Contig1	365	7	1.0482	38	6.0884	PREDICTED: hypothetical protein LOC100710874 [Oreochromis niloticus]	--	--	--	--	--	nvi:100121977	glucuronosyltransferase [EC:2.4.1.17]	-	-	-
CL147.Contig2	622	23	2.021	30	2.8206	ORF2-encoded protein [Danio rerio]	--	--	--	--	--	spu:753989	chloride channel 7	-	-	-
CL1470.Contig1	1039	258	13.5715	308	17.3359	amino acid transporter [Danaus plexippus]	sp|Q495M3|S36A2_HUMAN	Proton-coupled amino acid transporter 2 OS=Homo sapiens GN=SLC36A2 PE=1 SV=1	YNL101w	COG0814	Amino acid permeases	cqu:CpipJ_CPIJ011041	solute carrier family 36 (proton-coupled amino acid transporter)	GO:0003333//amino acid transmembrane transport	GO:0015171//amino acid transmembrane transporter activity	GO:0016020//membrane
CL1470.Contig2	346	2	0.3159	7	1.1831	amino acid transporter [Danaus plexippus]	--	--	--	--	--	--	--	-	-	-
CL1471.Contig1	435	5	0.6282	8	1.0755	PREDICTED: frataxin homolog, mitochondrial-like [Metaseiulus occidentalis]	sp|Q9W385|FRDA_DROME	Frataxin homolog, mitochondrial OS=Drosophila melanogaster GN=fh PE=2 SV=1	ECU01g1310	COG1965	Protein implicated in iron transport, frataxin homolog	--	--	GO:0006873//cellular ion homeostasis	GO:0005506//iron ion binding	-
CL1471.Contig2	402	2	0.2719	8	1.1638	iron donor protein CyaY [Loa loa]	sp|Q54C45|FRDA_DICDI	Frataxin, mitochondrial OS=Dictyostelium discoideum GN=fxn PE=3 SV=1	ECU01g1310	COG1965	Protein implicated in iron transport, frataxin homolog	--	--	-	-	-
CL1471.Contig3	365	15	2.2461	8	1.2818	PREDICTED: frataxin homolog, mitochondrial-like [Metaseiulus occidentalis]	sp|Q9W385|FRDA_DROME	Frataxin homolog, mitochondrial OS=Drosophila melanogaster GN=fh PE=2 SV=1	ECU01g1310	COG1965	Protein implicated in iron transport, frataxin homolog	--	--	GO:0019896//axon transport of mitochondrion;GO:0051881//regulation of mitochondrial membrane potential;GO:0042542//response to hydrogen peroxide	GO:0034986//iron chaperone activity	GO:0005739//mitochondrion
CL1472.Contig1	2511	309	6.7257	146	3.4003	PREDICTED: uncharacterized protein K02A2.6-like [Xenopus (Silurana) tropicalis]	sp|P04323|POL3_DROME	Retrovirus-related Pol polyprotein from transposon 17.6 OS=Drosophila melanogaster GN=pol PE=4 SV=1	SPAC9.04	COG2801	Transposase and inactivated derivatives	dre:100151502	arginine vasopressin receptor 2	-	-	-
CL1472.Contig2	1017	12	0.6449	0	0	PREDICTED: uncharacterized protein K02A2.6-like [Acyrthosiphon pisum]	sp|Q09575|YRD6_CAEEL	Uncharacterized protein K02A2.6 OS=Caenorhabditis elegans GN=K02A2.6 PE=2 SV=1	--	--	--	api:100163201	TRIAD3; E3 ubiquitin-protein ligase RNF216 [EC:6.3.2.19]	GO:0043170;GO:0044238//primary metabolic process	GO:0005488//binding	-
CL1472.Contig3	859	22	1.3998	12	0.817	PREDICTED: uncharacterized protein K02A2.6-like [Xenopus (Silurana) tropicalis]	sp|Q09575|YRD6_CAEEL	Uncharacterized protein K02A2.6 OS=Caenorhabditis elegans GN=K02A2.6 PE=2 SV=1	SPAC9.04	COG2801	Transposase and inactivated derivatives	spu:576401	bromodomain-containing protein 8	-	-	-
CL1473.Contig1	287	0	0	2	0.4075	hypothetical protein KGM_06747 [Danaus plexippus]	--	--	--	--	--	--	--	-	-	-
CL1473.Contig2	205	1	0.2666	1	0.2853	--	--	--	--	--	--	--	--	-	-	-
CL1473.Contig3	1336	113	4.6227	48	2.1011	hypothetical protein KGM_06747 [Danaus plexippus]	sp|Q8R1R3|STAR7_MOUSE	StAR-related lipid transfer protein 7, mitochondrial OS=Mus musculus GN=Stard7 PE=2 SV=2	--	--	--	oaa:100075123	serine/arginine repetitive matrix protein 2	-	-	-
CL1474.Contig1	2115	372	9.613	205	5.6683	--	--	--	--	--	--	--	--	-	-	-
CL1475.Contig1	708	57	4.4001	28	2.3128	hypothetical protein KGM_21363 [Danaus plexippus]	--	--	--	--	--	--	--	-	-	-
CL1475.Contig2	695	37	2.9097	25	2.1036	hypothetical protein KGM_21363 [Danaus plexippus]	--	--	--	--	--	--	--	-	-	-
CL1475.Contig3	2060	370	9.8166	324	9.1979	hypothetical protein KGM_21363 [Danaus plexippus]	sp|Q71RG4|TMUB2_HUMAN	Transmembrane and ubiquitin-like domain-containing protein 2 OS=Homo sapiens GN=TMUB2 PE=2 SV=2	--	--	--	--	--	-	-	-
CL1476.Contig1	295	22	4.0759	28	5.5507	--	--	--	--	--	--	--	--	-	-	-
CL1476.Contig2	1571	910	31.6585	749	27.8815	hypothetical protein TcasGA2_TC002267 [Tribolium castaneum]	sp|P10401|POLY_DROME	Retrovirus-related Pol polyprotein from transposon gypsy OS=Drosophila melanogaster GN=pol PE=4 SV=1	SPAC9.04	COG2801	Transposase and inactivated derivatives	dre:100151502	arginine vasopressin receptor 2	-	-	-
CL1476.Contig3	2825	1708	33.0441	1113	23.0403	hypothetical protein 2 - cabbage looper transposon TED (fragment)	sp|P20825|POL2_DROME	Retrovirus-related Pol polyprotein from transposon 297 OS=Drosophila melanogaster GN=pol PE=4 SV=1	YGR109w-b_2	COG2801	Transposase and inactivated derivatives	dre:100151502	arginine vasopressin receptor 2	GO:0006259//DNA metabolic process	GO:0003676//nucleic acid binding;GO:0016779//nucleotidyltransferase activity	-
CL1476.Contig4	5986	14161	129.295	13493	131.821	hypothetical protein TcasGA2_TC010314 [Tribolium castaneum]	sp|P10401|POLY_DROME	Retrovirus-related Pol polyprotein from transposon gypsy OS=Drosophila melanogaster GN=pol PE=4 SV=1	SPAC9.04	COG2801	Transposase and inactivated derivatives	xtr:100486226	POU domain transcription factor, class 3	-	-	-
CL1476.Contig5	546	711	71.1708	481	51.5185	--	--	--	--	--	--	--	--	-	-	-
CL1476.Contig6	309	55	9.7281	74	14.005	--	--	--	--	--	--	--	--	-	-	-
CL1476.Contig7	637	1030	88.3737	779	71.517	cytadhesion [Heliconius erato favorinus x Heliconius erato emma]	--	--	--	--	--	--	--	-	-	-
CL1476.Contig8	1045	12	0.6276	8	0.4477	hypothetical protein 2 - cabbage looper transposon TED (fragment)	sp|P04323|POL3_DROME	Retrovirus-related Pol polyprotein from transposon 17.6 OS=Drosophila melanogaster GN=pol PE=4 SV=1	SPAC9.04	COG2801	Transposase and inactivated derivatives	dre:100151502	arginine vasopressin receptor 2	GO:0006259//DNA metabolic process	GO:0003676//nucleic acid binding;GO:0016779//nucleotidyltransferase activity	-
CL1477.Contig1	824	15	0.9949	13	0.9226	mevalonate kinase [Bombyx mori] >gi|146424698|dbj|BAF62109.1| mevalonate kinase [Bombyx mori]	sp|Q8BGS2|BOLA2_MOUSE	BolA-like protein 2 OS=Mus musculus GN=Bola2 PE=1 SV=1	SPAC8C9.11	COG0271	Stress-induced morphogen (activity unknown)	nve:NEMVE_v1g245688	mevalonate kinase [EC:2.7.1.36]	GO:0016310//phosphorylation;GO:0008299//isoprenoid biosynthetic process	GO:0004496//mevalonate kinase activity;GO:0005524//ATP binding	GO:0005737//cytoplasm
CL1477.Contig2	1371	150	5.9797	160	6.8249	mevalonate kinase [Bombyx mori] >gi|146424698|dbj|BAF62109.1| mevalonate kinase [Bombyx mori]	sp|P17256|KIME_RAT	Mevalonate kinase OS=Rattus norvegicus GN=Mvk PE=1 SV=1	SPAC13G6.11c	COG1577	Mevalonate kinase	tca:661052	mevalonate kinase [EC:2.7.1.36]	GO:0016310//phosphorylation;GO:0008299//isoprenoid biosynthetic process	GO:0004496//mevalonate kinase activity;GO:0005524//ATP binding	GO:0005737//cytoplasm
CL1478.Contig1	521	24	2.5177	25	2.8062	cuticular protein RR-2 motif 109 precursor [Bombyx mori]	sp|P11733|CU07_LOCMI	Cuticle protein 7 OS=Locusta migratoria PE=1 SV=2	BH2760	COG0803	ABC-type metal ion transport system, periplasmic component/surface adhesin	acs:100563509	intestinal mucin-2	-	-	-
CL1478.Contig2	282	16	3.101	6	1.2443	cuticular protein RR-2 motif 109 precursor [Bombyx mori]	sp|P11733|CU07_LOCMI	Cuticle protein 7 OS=Locusta migratoria PE=1 SV=2	--	--	--	acs:100563509	intestinal mucin-2	-	-	-
CL1479.Contig1	637	13	1.1154	11	1.0099	putative intracellular protein transport protein USO1 [Danaus plexippus]	--	--	--	--	--	--	--	-	-	-
CL148.Contig1	1197	3	0.137	2	0.0977	putative cAMP-dependent protein kinase catalytic subunit [Danaus plexippus]	sp|Q2KJ16|PHKG2_BOVIN	Phosphorylase b kinase gamma catalytic chain, testis/liver isoform OS=Bos taurus GN=PHKG2 PE=1 SV=1	ECU01g0630	COG0515	Serine/threonine protein kinase	aga:AgaP_AGAP002647	phosphorylase kinase gamma subunit [EC:2.7.11.19]	GO:0006007//glucose catabolic process;GO:0006468//protein phosphorylation;GO:0048598//embryonic morphogenesis;GO:0005978//glycogen biosynthetic process	GO:0005516//calmodulin binding;GO:0004689//phosphorylase kinase activity;GO:0005524//ATP binding	GO:0005964//phosphorylase kinase complex
CL148.Contig2	1173	3	0.1398	0	0	putative cAMP-dependent protein kinase catalytic subunit [Danaus plexippus]	sp|P13286|PHKG1_RAT	Phosphorylase b kinase gamma catalytic chain, skeletal muscle isoform OS=Rattus norvegicus GN=Phkg1 PE=2 SV=2	ECU01g0630	COG0515	Serine/threonine protein kinase	aga:AgaP_AGAP002647	phosphorylase kinase gamma subunit [EC:2.7.11.19]	GO:0006007//glucose catabolic process;GO:0006468//protein phosphorylation;GO:0048598//embryonic morphogenesis;GO:0005978//glycogen biosynthetic process	GO:0005516//calmodulin binding;GO:0004689//phosphorylase kinase activity;GO:0005524//ATP binding	GO:0005964//phosphorylase kinase complex
CL148.Contig3	1113	3	0.1473	0	0	putative cAMP-dependent protein kinase catalytic subunit [Danaus plexippus]	sp|Q2KJ16|PHKG2_BOVIN	Phosphorylase b kinase gamma catalytic chain, testis/liver isoform OS=Bos taurus GN=PHKG2 PE=1 SV=1	ECU01g0630	COG0515	Serine/threonine protein kinase	aga:AgaP_AGAP002647	phosphorylase kinase gamma subunit [EC:2.7.11.19]	GO:0006007//glucose catabolic process;GO:0006468//protein phosphorylation;GO:0048598//embryonic morphogenesis	GO:0004689//phosphorylase kinase activity;GO:0000166//nucleotide binding	GO:0005964//phosphorylase kinase complex
CL148.Contig4	823	1	0.0664	0	0	putative cAMP-dependent protein kinase catalytic subunit [Danaus plexippus]	sp|Q2KJ16|PHKG2_BOVIN	Phosphorylase b kinase gamma catalytic chain, testis/liver isoform OS=Bos taurus GN=PHKG2 PE=1 SV=1	ECU01g0630	COG0515	Serine/threonine protein kinase	aag:AaeL_AAEL013755	phosphorylase kinase gamma subunit [EC:2.7.11.19]	GO:0006007//glucose catabolic process;GO:0006468//protein phosphorylation;GO:0048598//embryonic morphogenesis;GO:0005978//glycogen biosynthetic process	GO:0005516//calmodulin binding;GO:0004689//phosphorylase kinase activity;GO:0005524//ATP binding	GO:0005964//phosphorylase kinase complex
CL148.Contig5	763	0	0	0	0	putative cAMP-dependent protein kinase catalytic subunit [Danaus plexippus]	sp|Q2KJ16|PHKG2_BOVIN	Phosphorylase b kinase gamma catalytic chain, testis/liver isoform OS=Bos taurus GN=PHKG2 PE=1 SV=1	ECU01g0630	COG0515	Serine/threonine protein kinase	aag:AaeL_AAEL013755	phosphorylase kinase gamma subunit [EC:2.7.11.19]	GO:0006007//glucose catabolic process;GO:0006468//protein phosphorylation;GO:0048598//embryonic morphogenesis;GO:0005978//glycogen biosynthetic process	GO:0005516//calmodulin binding;GO:0004689//phosphorylase kinase activity;GO:0005524//ATP binding	GO:0005964//phosphorylase kinase complex
CL148.Contig6	2060	18	0.4776	27	0.7665	putative cAMP-dependent protein kinase catalytic subunit [Danaus plexippus]	sp|Q2KJ16|PHKG2_BOVIN	Phosphorylase b kinase gamma catalytic chain, testis/liver isoform OS=Bos taurus GN=PHKG2 PE=1 SV=1	ECU01g0630	COG0515	Serine/threonine protein kinase	aga:AgaP_AGAP002647	phosphorylase kinase gamma subunit [EC:2.7.11.19]	GO:0006007//glucose catabolic process;GO:0006468//protein phosphorylation;GO:0048598//embryonic morphogenesis;GO:0005978//glycogen biosynthetic process	GO:0005516//calmodulin binding;GO:0004689//phosphorylase kinase activity;GO:0005524//ATP binding	GO:0005964//phosphorylase kinase complex
CL1480.Contig1	1334	53	2.1714	93	4.077	hypothetical protein KGM_21113 [Danaus plexippus]	sp|Q3UH68|LIMC1_MOUSE	LIM and calponin homology domains-containing protein 1 OS=Mus musculus GN=Limch1 PE=1 SV=2	--	--	--	nvi:100123436	F-box protein 20	-	GO:0008270//zinc ion binding	-
CL1480.Contig2	471	20	2.3208	21	2.6074	hypothetical protein KGM_21113 [Danaus plexippus]	sp|Q3UH68|LIMC1_MOUSE	LIM and calponin homology domains-containing protein 1 OS=Mus musculus GN=Limch1 PE=1 SV=2	--	--	--	nvi:100123436	F-box protein 20	-	GO:0008270//zinc ion binding	-
CL1481.Contig1	254	0	0	4	0.921	mitochondrial ribosomal protein L39 [Danaus plexippus]	--	--	--	--	--	--	--	-	-	-
CL1481.Contig2	217	2	0.5037	6	1.617	--	--	--	--	--	--	--	--	-	-	-
CL1482.Contig1	2352	414	9.6203	437	10.8656	glycogen phosphorylase [Danaus plexippus]	sp|Q9XTL9|PYG_DROME	Glycogen phosphorylase OS=Drosophila melanogaster GN=GlyP PE=2 SV=2	CPn0307	COG0058	Glucan phosphorylase	aga:AgaP_AGAP007939	starch phosphorylase [EC:2.4.1.1]	GO:0060361//flight;GO:0005980//glycogen catabolic process	GO:0008184//glycogen phosphorylase activity;GO:0030170//pyridoxal phosphate binding;GO:0042803//protein homodimerization activity	GO:0043234//protein complex
CL1482.Contig2	533	10	1.0254	7	0.768	glycogen phosphorylase [Spodoptera exigua]	sp|P09811|PYGL_RAT	Glycogen phosphorylase, liver form OS=Rattus norvegicus GN=Pygl PE=1 SV=5	--	--	--	isc:IscW_ISCW000885	starch phosphorylase [EC:2.4.1.1]	GO:0005975//carbohydrate metabolic process	GO:0030170//pyridoxal phosphate binding;GO:0008184//glycogen phosphorylase activity	-
CL1483.Contig1	393	87	12.0991	30	4.4642	RecName: Full=Fatty acid-binding protein 1; Short=FABP 1 >gi|159510|gb|AAA29313.1| fatty acid binding protein 1 [Manduca sexta]	sp|P31416|FABP1_MANSE	Fatty acid-binding protein 1 OS=Manduca sexta GN=MFB1 PE=2 SV=1	--	--	--	--	--	GO:0007616//long-term memory	-	GO:0005875//microtubule associated complex
CL1483.Contig2	580	33	3.1096	19	1.9157	RecName: Full=Fatty acid-binding protein 1; Short=FABP 1 >gi|159510|gb|AAA29313.1| fatty acid binding protein 1 [Manduca sexta]	sp|P31416|FABP1_MANSE	Fatty acid-binding protein 1 OS=Manduca sexta GN=MFB1 PE=2 SV=1	--	--	--	dre:171478	fatty acid-binding protein 3, muscle and heart	GO:0007616//long-term memory	-	GO:0005875//microtubule associated complex
CL1483.Contig3	438	34	4.2426	327	43.6601	RecName: Full=Fatty acid-binding protein 1; Short=FABP 1 >gi|159510|gb|AAA29313.1| fatty acid binding protein 1 [Manduca sexta]	sp|P31416|FABP1_MANSE	Fatty acid-binding protein 1 OS=Manduca sexta GN=MFB1 PE=2 SV=1	--	--	--	pon:100171896	fatty acid-binding protein 1, liver	-	-	-
CL1484.Contig1	2949	19678	364.696	493	9.7765	hypothetical protein KGM_19060 [Danaus plexippus]	sp|Q95JC9|PRP_PIG	Basic proline-rich protein OS=Sus scrofa PE=1 SV=2	--	--	--	dmo:Dmoj_GI23773	pyruvate dehydrogenase E2 component (dihydrolipoamide acetyltransferase) [EC:2.3.1.12]	-	-	-
CL1484.Contig2	751	69	5.0215	30	2.3361	--	--	--	--	--	--	--	--	-	-	-
CL1485.Contig1	908	171	10.2928	164	10.5626	lysozyme-like protein 1 [Antheraea mylitta]	sp|P50717|LYS_HYPCU	Lysozyme OS=Hyphantria cunea PE=2 SV=1	--	--	--	dme:Dmel_CG11159	lysozyme [EC:3.2.1.17]	GO:0035071//salivary gland cell autophagic cell death	-	-
CL1485.Contig2	488	10	1.12	13	1.5579	lysozyme-like protein 1 [Antheraea mylitta]	sp|P50717|LYS_HYPCU	Lysozyme OS=Hyphantria cunea PE=2 SV=1	--	--	--	dme:Dmel_CG11159	lysozyme [EC:3.2.1.17]	GO:0035071//salivary gland cell autophagic cell death	-	-
CL1485.Contig3	833	82	5.3801	84	5.8972	lysozyme-like protein 1 [Antheraea mylitta]	sp|P50717|LYS_HYPCU	Lysozyme OS=Hyphantria cunea PE=2 SV=1	--	--	--	dme:Dmel_CG11159	lysozyme [EC:3.2.1.17]	GO:0035071//salivary gland cell autophagic cell death	-	-
CL1486.Contig1	318	9	1.5468	12	2.2068	--	--	--	--	--	--	--	--	-	-	-
CL1487.Contig1	1709	62	1.9828	69	2.3611	hypothetical protein KGM_07418 [Danaus plexippus]	sp|Q96LY2|CC74B_HUMAN	Coiled-coil domain-containing protein 74B OS=Homo sapiens GN=CCDC74B PE=2 SV=1	--	--	--	aml:100474834	serine/arginine repetitive matrix protein 2	-	-	-
CL1487.Contig2	1050	10	0.5205	5	0.2785	hypothetical protein KGM_07418 [Danaus plexippus]	--	--	--	--	--	--	--	-	-	-
CL1488.Contig1	948	26	1.499	3	0.1851	--	--	--	--	--	--	--	--	-	-	-
CL1488.Contig2	1266	217	9.3681	88	4.065	--	--	--	--	--	--	--	--	-	-	-
CL1488.Contig3	1858	218	6.4126	38	1.196	--	--	--	--	--	--	--	--	-	-	-
CL1488.Contig4	393	148	20.5823	16	2.3809	--	--	--	--	--	--	--	--	-	-	-
CL1489.Contig1	2682	328	6.6841	126	2.7474	putative neutral alpha-glucosidase ab [Danaus plexippus]	sp|P14410|SUIS_HUMAN	Sucrase-isomaltase, intestinal OS=Homo sapiens GN=SI PE=1 SV=6	YBR229c	COG1501	Alpha-glucosidases, family 31 of glycosyl hydrolases	xtr:100379714	maltase-glucoamylase [EC:3.2.1.20 3.2.1.3]	-	GO:0016787//hydrolase activity	-
CL1489.Contig2	263	56	11.6374	1	0.2224	--	--	--	--	--	--	--	--	-	-	-
CL149.Contig1	670	58	4.7313	18	1.5711	--	--	--	--	--	--	--	--	-	-	-
CL149.Contig2	500	12	1.3117	4	0.4678	--	--	--	--	--	--	--	--	-	-	-
CL1490.Contig1	984	577	32.0484	837	49.7441	--	--	--	--	--	--	--	--	-	-	-
CL1490.Contig2	421	18	2.3368	3	0.4167	--	--	--	--	--	--	--	--	-	-	-
CL1491.Contig1	773	50	3.5352	47	3.5557	unknown [Dendroctonus ponderosae]	sp|A3KP37|NDUF5_DANRE	NADH dehydrogenase [ubiquinone] 1 alpha subcomplex assembly factor 5 OS=Danio rerio GN=zgc:162919 PE=2 SV=1	BMEI0182	COG0500	SAM-dependent methyltransferases	--	--	GO:0008152//metabolic process	-	-
CL1491.Contig2	558	17	1.6651	17	1.7817	--	--	--	--	--	--	--	--	-	-	-
CL1491.Contig3	242	0	0	10	2.4166	--	--	--	--	--	--	--	--	-	-	-
CL1492.Contig1	2031	24	0.6458	39	1.123	chloride intracellular channel [Papilio xuthus]	sp|Q8WQA4|EXC4_CAEEL	Chloride intracellular channel exc-4 OS=Caenorhabditis elegans GN=exc-4 PE=1 SV=2	--	--	--	cfa:492270	chloride intracellular channel 2	GO:0006979//response to oxidative stress;GO:0097305//response to alcohol;GO:0048060//negative gravitaxis;GO:0008340//determination of adult lifespan	GO:0008289//lipid binding;GO:0005254//chloride channel activity;GO:0005509//calcium ion binding	-
CL1492.Contig2	1999	23	0.6288	31	0.9069	chloride intracellular channel [Papilio xuthus]	sp|Q8WQA4|EXC4_CAEEL	Chloride intracellular channel exc-4 OS=Caenorhabditis elegans GN=exc-4 PE=1 SV=2	--	--	--	cfa:492270	chloride intracellular channel 2	GO:0006979//response to oxidative stress;GO:0097305//response to alcohol;GO:0048060//negative gravitaxis;GO:0008340//determination of adult lifespan	GO:0008289//lipid binding;GO:0005254//chloride channel activity;GO:0005509//calcium ion binding	-
CL1492.Contig3	1971	55	1.5251	84	2.4923	chloride intracellular channel [Papilio xuthus]	sp|Q8WQA4|EXC4_CAEEL	Chloride intracellular channel exc-4 OS=Caenorhabditis elegans GN=exc-4 PE=1 SV=2	--	--	--	cfa:492270	chloride intracellular channel 2	GO:0006979//response to oxidative stress;GO:0097305//response to alcohol;GO:0048060//negative gravitaxis;GO:0008340//determination of adult lifespan	GO:0008289//lipid binding;GO:0005254//chloride channel activity;GO:0005509//calcium ion binding	-
CL1492.Contig4	1939	26	0.7329	42	1.2667	chloride intracellular channel [Papilio xuthus]	sp|Q8WQA4|EXC4_CAEEL	Chloride intracellular channel exc-4 OS=Caenorhabditis elegans GN=exc-4 PE=1 SV=2	--	--	--	cfa:492270	chloride intracellular channel 2	GO:0006979//response to oxidative stress;GO:0097305//response to alcohol;GO:0048060//negative gravitaxis;GO:0008340//determination of adult lifespan	GO:0008289//lipid binding;GO:0005254//chloride channel activity;GO:0005509//calcium ion binding	-
CL1492.Contig5	1936	150	4.2346	415	12.5359	chloride intracellular channel [Papilio xuthus]	sp|Q8WQA4|EXC4_CAEEL	Chloride intracellular channel exc-4 OS=Caenorhabditis elegans GN=exc-4 PE=1 SV=2	--	--	--	cfa:492270	chloride intracellular channel 2	GO:0006979//response to oxidative stress;GO:0097305//response to alcohol;GO:0048060//negative gravitaxis;GO:0008340//determination of adult lifespan	GO:0008289//lipid binding;GO:0005254//chloride channel activity;GO:0005509//calcium ion binding	-
CL1492.Contig6	1996	29	0.7941	57	1.67	chloride intracellular channel [Papilio xuthus]	sp|Q8WQA4|EXC4_CAEEL	Chloride intracellular channel exc-4 OS=Caenorhabditis elegans GN=exc-4 PE=1 SV=2	--	--	--	cfa:492270	chloride intracellular channel 2	GO:0006979//response to oxidative stress;GO:0097305//response to alcohol;GO:0048060//negative gravitaxis;GO:0008340//determination of adult lifespan	GO:0008289//lipid binding;GO:0005254//chloride channel activity;GO:0005509//calcium ion binding	-
CL1493.Contig1	1382	5	0.1977	96	4.0623	hypothetical protein KGM_22147 [Danaus plexippus]	sp|P28659|CELF1_MOUSE	CUGBP Elav-like family member 1 OS=Mus musculus GN=Celf1 PE=1 SV=2	TP0356	COG0724	RNA-binding proteins (RRM domain)	dpe:Dper_GL18622	bruno	GO:0031536//positive regulation of exit from mitosis;GO:0000381//regulation of alternative mRNA splicing, via spliceosome;GO:0042078//germ-line stem cell division;GO:0007286//spermatid development;GO:0007319//negative regulation of oskar mRNA translation;GO:0002121//inter-male aggressive behavior;GO:0030727//germarium-derived female germ-line cyst formation;GO:0007476//imaginal disc-derived wing …	GO:0005515//protein binding;GO:0003730//mRNA 3'-UTR binding	GO:0043186//P granule;GO:0005634//nucleus
CL1493.Contig2	2290	8	0.1909	12	0.3064	PREDICTED: similar to arrest CG31762-PC isoform 4 [Tribolium castaneum]	sp|Q92879|CELF1_HUMAN	CUGBP Elav-like family member 1 OS=Homo sapiens GN=CELF1 PE=1 SV=2	SPAC140.02	COG0724	RNA-binding proteins (RRM domain)	tca:660275	bruno	GO:0031536//positive regulation of exit from mitosis;GO:0000381//regulation of alternative mRNA splicing, via spliceosome;GO:0007286//spermatid development;GO:0007319//negative regulation of oskar mRNA translation;GO:0002121//inter-male aggressive behavior;GO:0030727//germarium-derived female germ-line cyst formation;GO:0007476//imaginal disc-derived wing morphogenesis;GO:0006378//mRNA polyadenyl…	GO:0005515//protein binding;GO:0003730//mRNA 3'-UTR binding	GO:0043186//P granule;GO:0005634//nucleus
CL1493.Contig3	2286	9	0.2152	4	0.1023	GA25725, isoform C [Drosophila pseudoobscura pseudoobscura] >gi|388858698|gb|EIM52220.1| GA25725, isoform C [Drosophila pseudoobscura pseudoobscura]	sp|Q28HE9|CELF1_XENTR	CUGBP Elav-like family member 1 OS=Xenopus tropicalis GN=celf1 PE=2 SV=1	SPAC140.02	COG0724	RNA-binding proteins (RRM domain)	dan:Dana_GF14192	bruno	GO:0031536//positive regulation of exit from mitosis;GO:0000381//regulation of alternative mRNA splicing, via spliceosome;GO:0007286//spermatid development;GO:0007319//negative regulation of oskar mRNA translation;GO:0002121//inter-male aggressive behavior;GO:0030727//germarium-derived female germ-line cyst formation;GO:0007476//imaginal disc-derived wing morphogenesis;GO:0006378//mRNA polyadenyl…	GO:0005515//protein binding;GO:0003730//mRNA 3'-UTR binding	GO:0043186//P granule;GO:0005634//nucleus
CL1493.Contig4	1709	9	0.2878	9	0.308	PREDICTED: similar to arrest CG31762-PC isoform 4 [Tribolium castaneum]	sp|Q28HE9|CELF1_XENTR	CUGBP Elav-like family member 1 OS=Xenopus tropicalis GN=celf1 PE=2 SV=1	SPAC140.02	COG0724	RNA-binding proteins (RRM domain)	tca:660275	bruno	GO:0031536//positive regulation of exit from mitosis;GO:0000381//regulation of alternative mRNA splicing, via spliceosome;GO:0007286//spermatid development;GO:0007319//negative regulation of oskar mRNA translation;GO:0002121//inter-male aggressive behavior;GO:0030727//germarium-derived female germ-line cyst formation;GO:0007476//imaginal disc-derived wing morphogenesis;GO:0006378//mRNA polyadenyl…	GO:0005515//protein binding;GO:0003730//mRNA 3'-UTR binding	GO:0043186//P granule;GO:0005634//nucleus
CL1493.Contig5	1409	3	0.1164	1	0.0415	AAEL000695-PA [Aedes aegypti]	sp|P28659|CELF1_MOUSE	CUGBP Elav-like family member 1 OS=Mus musculus GN=Celf1 PE=1 SV=2	TP0356	COG0724	RNA-binding proteins (RRM domain)	aag:AaeL_AAEL000695	bruno	GO:0031536//positive regulation of exit from mitosis;GO:0000381//regulation of alternative mRNA splicing, via spliceosome;GO:0007286//spermatid development;GO:0007319//negative regulation of oskar mRNA translation;GO:0002121//inter-male aggressive behavior;GO:0030727//germarium-derived female germ-line cyst formation;GO:0007476//imaginal disc-derived wing morphogenesis;GO:0006378//mRNA polyadenyl…	GO:0005515//protein binding;GO:0003730//mRNA 3'-UTR binding	GO:0043186//P granule;GO:0005634//nucleus
CL1493.Contig6	1924	8	0.2273	4	0.1216	GF14192 [Drosophila ananassae] >gi|190616614|gb|EDV32138.1| GF14192 [Drosophila ananassae]	sp|Q92879|CELF1_HUMAN	CUGBP Elav-like family member 1 OS=Homo sapiens GN=CELF1 PE=1 SV=2	SPAC140.02	COG0724	RNA-binding proteins (RRM domain)	dan:Dana_GF14192	bruno	GO:0031536//positive regulation of exit from mitosis;GO:0000381//regulation of alternative mRNA splicing, via spliceosome;GO:0007286//spermatid development;GO:0007319//negative regulation of oskar mRNA translation;GO:0002121//inter-male aggressive behavior;GO:0030727//germarium-derived female germ-line cyst formation;GO:0007476//imaginal disc-derived wing morphogenesis;GO:0006378//mRNA polyadenyl…	GO:0005515//protein binding;GO:0003730//mRNA 3'-UTR binding	GO:0043186//P granule;GO:0005634//nucleus
CL1493.Contig7	711	15	1.153	0	0	RNA-binding protein CUGBP1/BrUNO [Glossina morsitans morsitans]	sp|Q92879|CELF1_HUMAN	CUGBP Elav-like family member 1 OS=Homo sapiens GN=CELF1 PE=1 SV=2	SPAC140.02	COG0724	RNA-binding proteins (RRM domain)	tca:660275	bruno	-	GO:0003676//nucleic acid binding;GO:0000166//nucleotide binding	-
CL1493.Contig8	693	0	0	0	0	bruno-2, isoform H [Drosophila melanogaster] >gi|386769535|ref|NP_001246002.1| bruno-2, isoform J [Drosophila melanogaster] >gi|226371828|gb|ACO51539.1| MIP06224p [Drosophila melanogaster] >gi|383291457|gb|AFH03673.1| bruno-2, isoform H [Drosophila melanogaster] >gi|383291460|gb|AFH03676.1| bruno-2, isoform J [Drosophila melanogaster]	sp|Q9IBD0|CELF1_DANRE	CUGBP Elav-like family member 1 OS=Danio rerio GN=celf1 PE=1 SV=1	--	--	--	cqu:CpipJ_CPIJ016329	bruno	GO:0017148//negative regulation of translation	GO:0003729//mRNA binding	-
CL1494.Contig1	352	22	3.4159	8	1.3291	--	--	--	--	--	--	--	--	-	-	-
CL1494.Contig2	231	6	1.4196	10	2.5316	--	--	--	--	--	--	--	--	-	-	-
CL1495.Contig1	217	2	0.5037	1	0.2695	--	--	--	--	--	--	--	--	-	-	-
CL1495.Contig2	3159	276	4.7751	322	5.961	GH24997 [Drosophila grimshawi] >gi|193896621|gb|EDV95487.1| GH24997 [Drosophila grimshawi]	sp|Q04462|SYVC_RAT	Valine--tRNA ligase OS=Rattus norvegicus GN=Vars PE=2 SV=2	SPBC1709.02c	COG0525	Valyl-tRNA synthetase	dgr:Dgri_GH24997	valyl-tRNA synthetase [EC:6.1.1.9]	GO:0006438//valyl-tRNA aminoacylation;GO:0022008//neurogenesis;GO:0006450//regulation of translational fidelity	GO:0004832//valine-tRNA ligase activity;GO:0002161//aminoacyl-tRNA editing activity;GO:0005524//ATP binding;GO:0004818//glutamate-tRNA ligase activity	GO:0005737//cytoplasm
CL1496.Contig1	3010	430	7.8078	486	9.4424	hypothetical protein KGM_17512 [Danaus plexippus]	sp|Q960V3|MILT_DROME	Trafficking kinesin-binding protein milt OS=Drosophila melanogaster GN=milt PE=1 SV=1	--	--	--	ame:410101	trafficking kinesin-binding protein 1	-	-	-
CL1496.Contig2	1692	37	1.1952	146	5.0462	hypothetical protein KGM_17512 [Danaus plexippus]	sp|Q960V3|MILT_DROME	Trafficking kinesin-binding protein milt OS=Drosophila melanogaster GN=milt PE=1 SV=1	--	--	--	ame:410101	trafficking kinesin-binding protein 1	GO:0007005//mitochondrion organization;GO:0051641//cellular localization	GO:0005515//protein binding	-
CL1496.Contig3	896	9	0.549	7	0.4569	hypothetical protein KGM_17512 [Danaus plexippus]	sp|Q960V3|MILT_DROME	Trafficking kinesin-binding protein milt OS=Drosophila melanogaster GN=milt PE=1 SV=1	--	--	--	ame:410101	trafficking kinesin-binding protein 1	GO:0048311//mitochondrion distribution;GO:0019896//axon transport of mitochondrion;GO:0030382//sperm mitochondrion organization;GO:0007287//Nebenkern assembly	GO:0005515//protein binding	GO:0005739//mitochondrion
CL1497.Contig1	618	18	1.5919	17	1.6087	--	--	--	--	--	--	--	--	-	-	-
CL1497.Contig2	1305	692	28.9815	700	31.3689	hypothetical protein KGM_12759 [Danaus plexippus]	--	--	--	--	--	--	--	-	-	-
CL1497.Contig3	206	2	0.5306	7	1.9872	--	--	--	--	--	--	--	--	-	-	-
CL1498.Contig1	2895	412	7.7781	195	3.9391	putative cation-transporting ATPase [Polysphondylium pallidum PN500]	sp|Q9HD20|AT131_HUMAN	Probable cation-transporting ATPase 13A1 OS=Homo sapiens GN=ATP13A1 PE=1 SV=2	ECU02g0330	COG0474	Cation transport ATPase	api:100162828	cation-transporting ATPase 13A1 [EC:3.6.3.-]	-	GO:0003824//catalytic activity	-
CL1498.Contig2	219	32	7.986	5	1.3352	--	--	--	--	--	--	--	--	-	-	-
CL1498.Contig3	241	17	3.8553	7	1.6986	--	--	--	ECU02g0330	COG0474	Cation transport ATPase	--	--	-	-	-
CL1498.Contig4	1605	234	7.9683	99	3.6072	PREDICTED: probable cation-transporting ATPase 13A1-like [Acyrthosiphon pisum]	sp|P90747|YE56_CAEEL	Probable cation-transporting ATPase C10C6.6 OS=Caenorhabditis elegans GN=C10C6.6 PE=2 SV=3	ECU02g0330	COG0474	Cation transport ATPase	api:100162828	cation-transporting ATPase 13A1 [EC:3.6.3.-]	-	GO:0016787//hydrolase activity	-
CL1498.Contig5	267	3	0.6141	4	0.8761	--	--	--	ECU02g0330	COG0474	Cation transport ATPase	--	--	-	-	-
CL1499.Contig1	412	16	2.1225	0	0	PREDICTED: PR domain zinc finger protein 8 [Saimiri boliviensis boliviensis]	sp|Q9NQV8|PRDM8_HUMAN	PR domain zinc finger protein 8 OS=Homo sapiens GN=PRDM8 PE=2 SV=3	--	--	--	--	--	-	-	-
CL1499.Contig2	662	44	3.6326	28	2.4735	zinc finger protein 467 [Danaus plexippus]	sp|Q8N184|ZN567_HUMAN	Zinc finger protein 567 OS=Homo sapiens GN=ZNF567 PE=2 SV=3	YDR096w_2	COG5048	FOG: Zn-finger	dre:573743	zinc finger and BTB domain-containing protein 41	-	-	-
CL15.Contig1	577	2	0.1894	31	3.1419	--	--	--	--	--	--	--	--	-	-	-
CL150.Contig1	585	20	1.8685	23	2.2992	--	--	--	--	--	--	--	--	-	-	-
CL150.Contig2	1551	78	2.7486	57	2.1492	--	--	--	--	--	--	--	--	-	-	-
CL150.Contig3	527	4	0.4148	3	0.3329	--	--	--	--	--	--	--	--	-	-	-
CL150.Contig4	2081	92	2.4162	311	8.7398	--	--	--	--	--	--	--	--	-	-	-
CL1500.Contig1	320	50	8.5397	18	3.2895	--	--	--	--	--	--	--	--	-	-	-
CL1500.Contig2	260	5	1.051	0	0	--	--	--	--	--	--	--	--	-	-	-
CL1501.Contig1	912	14	0.839	7	0.4489	similar to CG10424 [Papilio xuthus]	sp|E3XDZ8|NNRD_ANODA	ATP-dependent (S)-NAD(P)H-hydrate dehydratase OS=Anopheles darlingi GN=AND_21715 PE=3 SV=1	SPCC61.03	COG0063	Predicted sugar kinase	--	--	-	-	-
CL1501.Contig2	1027	21	1.1176	10	0.5694	similar to CG10424 [Papilio xuthus]	sp|E3XDZ8|NNRD_ANODA	ATP-dependent (S)-NAD(P)H-hydrate dehydratase OS=Anopheles darlingi GN=AND_21715 PE=3 SV=1	SPCC61.03	COG0063	Predicted sugar kinase	--	--	-	-	-
CL1501.Contig3	1109	41	2.0206	40	2.1093	similar to CG10424 [Papilio xuthus]	sp|E3XDZ8|NNRD_ANODA	ATP-dependent (S)-NAD(P)H-hydrate dehydratase OS=Anopheles darlingi GN=AND_21715 PE=3 SV=1	SPCC61.03	COG0063	Predicted sugar kinase	--	--	-	-	-
CL1502.Contig10	1937	30	0.8465	38	1.1473	PREDICTED: protein kinase C and casein kinase substrate in neurons protein 2-like isoform 2 [Nasonia vitripennis]	sp|Q9DDA9|PACN2_XENLA	Protein kinase C and casein kinase substrate in neurons protein 2 OS=Xenopus laevis GN=pacsin2 PE=2 SV=1	--	--	--	tca:664324	dynein heavy chain, axonemal	GO:0007269//neurotransmitter secretion;GO:0048488//synaptic vesicle endocytosis	-	-
CL1502.Contig11	1922	1	0.0284	0	0	PREDICTED: protein kinase C and casein kinase substrate in neurons protein 2-like isoform 2 [Nasonia vitripennis]	sp|Q9DDA9|PACN2_XENLA	Protein kinase C and casein kinase substrate in neurons protein 2 OS=Xenopus laevis GN=pacsin2 PE=2 SV=1	--	--	--	tca:664324	dynein heavy chain, axonemal	GO:0007269//neurotransmitter secretion;GO:0048488//synaptic vesicle endocytosis	-	-
CL1502.Contig12	1907	1	0.0287	0	0	PREDICTED: protein kinase C and casein kinase substrate in neurons protein 2-like isoform 2 [Nasonia vitripennis]	sp|Q9DDA9|PACN2_XENLA	Protein kinase C and casein kinase substrate in neurons protein 2 OS=Xenopus laevis GN=pacsin2 PE=2 SV=1	--	--	--	tca:664324	dynein heavy chain, axonemal	GO:0007269//neurotransmitter secretion;GO:0048488//synaptic vesicle endocytosis	-	-
CL1502.Contig1	1950	1	0.028	0	0	PREDICTED: protein kinase C and casein kinase substrate in neurons protein 2-like isoform 1 [Bombus terrestris] >gi|350404814|ref|XP_003487229.1| PREDICTED: protein kinase C and casein kinase substrate in neurons protein 2-like isoform 1 [Bombus impatiens]	sp|Q9DDA9|PACN2_XENLA	Protein kinase C and casein kinase substrate in neurons protein 2 OS=Xenopus laevis GN=pacsin2 PE=2 SV=1	--	--	--	tca:664324	dynein heavy chain, axonemal	GO:0007269//neurotransmitter secretion;GO:0048488//synaptic vesicle endocytosis	-	-
CL1502.Contig2	1848	10	0.2957	14	0.443	PREDICTED: protein kinase C and casein kinase substrate in neurons protein 2-like isoform 2 [Nasonia vitripennis]	sp|Q9DDA9|PACN2_XENLA	Protein kinase C and casein kinase substrate in neurons protein 2 OS=Xenopus laevis GN=pacsin2 PE=2 SV=1	--	--	--	tca:664324	dynein heavy chain, axonemal	GO:0007269//neurotransmitter secretion;GO:0048488//synaptic vesicle endocytosis	-	-
CL1502.Contig3	2025	6	0.1619	14	0.4043	PREDICTED: protein kinase C and casein kinase substrate in neurons protein 2-like isoform 1 [Bombus terrestris] >gi|350404814|ref|XP_003487229.1| PREDICTED: protein kinase C and casein kinase substrate in neurons protein 2-like isoform 1 [Bombus impatiens]	sp|Q9DDA9|PACN2_XENLA	Protein kinase C and casein kinase substrate in neurons protein 2 OS=Xenopus laevis GN=pacsin2 PE=2 SV=1	--	--	--	tca:664324	dynein heavy chain, axonemal	GO:0007269//neurotransmitter secretion;GO:0048488//synaptic vesicle endocytosis	-	-
CL1502.Contig4	1923	3	0.0853	2	0.0608	PREDICTED: protein kinase C and casein kinase substrate in neurons protein 2-like isoform 2 [Nasonia vitripennis]	sp|Q9DDA9|PACN2_XENLA	Protein kinase C and casein kinase substrate in neurons protein 2 OS=Xenopus laevis GN=pacsin2 PE=2 SV=1	--	--	--	tca:664324	dynein heavy chain, axonemal	GO:0007269//neurotransmitter secretion;GO:0048488//synaptic vesicle endocytosis	-	-
CL1502.Contig5	1892	1	0.0289	0	0	PREDICTED: protein kinase C and casein kinase substrate in neurons protein 2-like isoform 2 [Nasonia vitripennis]	sp|Q9DDA9|PACN2_XENLA	Protein kinase C and casein kinase substrate in neurons protein 2 OS=Xenopus laevis GN=pacsin2 PE=2 SV=1	--	--	--	tca:664324	dynein heavy chain, axonemal	GO:0007269//neurotransmitter secretion;GO:0048488//synaptic vesicle endocytosis	-	-
CL1502.Contig6	2039	7	0.1876	9	0.2581	PREDICTED: protein kinase C and casein kinase substrate in neurons protein 2-like isoform 1 [Bombus terrestris] >gi|350404814|ref|XP_003487229.1| PREDICTED: protein kinase C and casein kinase substrate in neurons protein 2-like isoform 1 [Bombus impatiens]	sp|Q9DDA9|PACN2_XENLA	Protein kinase C and casein kinase substrate in neurons protein 2 OS=Xenopus laevis GN=pacsin2 PE=2 SV=1	--	--	--	tca:664324	dynein heavy chain, axonemal	GO:0007269//neurotransmitter secretion;GO:0048488//synaptic vesicle endocytosis	-	-
CL1502.Contig7	2024	1	0.027	0	0	PREDICTED: protein kinase C and casein kinase substrate in neurons protein 2-like isoform 1 [Bombus terrestris] >gi|350404814|ref|XP_003487229.1| PREDICTED: protein kinase C and casein kinase substrate in neurons protein 2-like isoform 1 [Bombus impatiens]	sp|Q9DDA9|PACN2_XENLA	Protein kinase C and casein kinase substrate in neurons protein 2 OS=Xenopus laevis GN=pacsin2 PE=2 SV=1	--	--	--	tca:664324	dynein heavy chain, axonemal	GO:0007269//neurotransmitter secretion;GO:0048488//synaptic vesicle endocytosis	-	-
CL1502.Contig8	2009	1	0.0272	0	0	PREDICTED: protein kinase C and casein kinase substrate in neurons protein 2-like isoform 1 [Bombus terrestris] >gi|350404814|ref|XP_003487229.1| PREDICTED: protein kinase C and casein kinase substrate in neurons protein 2-like isoform 1 [Bombus impatiens]	sp|Q9DDA9|PACN2_XENLA	Protein kinase C and casein kinase substrate in neurons protein 2 OS=Xenopus laevis GN=pacsin2 PE=2 SV=1	--	--	--	tca:664324	dynein heavy chain, axonemal	GO:0007269//neurotransmitter secretion;GO:0048488//synaptic vesicle endocytosis	-	-
CL1502.Contig9	1994	1	0.0274	0	0	PREDICTED: protein kinase C and casein kinase substrate in neurons protein 2-like isoform 1 [Bombus terrestris] >gi|350404814|ref|XP_003487229.1| PREDICTED: protein kinase C and casein kinase substrate in neurons protein 2-like isoform 1 [Bombus impatiens]	sp|Q9DDA9|PACN2_XENLA	Protein kinase C and casein kinase substrate in neurons protein 2 OS=Xenopus laevis GN=pacsin2 PE=2 SV=1	--	--	--	tca:664324	dynein heavy chain, axonemal	GO:0007269//neurotransmitter secretion;GO:0048488//synaptic vesicle endocytosis	-	-
CL1503.Contig1	750	0	0	2	0.1559	putative coiled-coil domain-containing protein 124 [Danaus plexippus]	sp|Q9D8X2|CC124_MOUSE	Coiled-coil domain-containing protein 124 OS=Mus musculus GN=Ccdc124 PE=2 SV=1	--	--	--	tgu:100220659	microtubule-associated protein 1	-	-	-
CL1503.Contig2	734	0	0	2	0.1593	putative coiled-coil domain-containing protein 124 [Danaus plexippus]	sp|Q9D8X2|CC124_MOUSE	Coiled-coil domain-containing protein 124 OS=Mus musculus GN=Ccdc124 PE=2 SV=1	--	--	--	tgu:100220659	microtubule-associated protein 1	-	-	-
CL1503.Contig3	724	0	0	0	0	putative coiled-coil domain-containing protein 124 [Danaus plexippus]	sp|Q9D8X2|CC124_MOUSE	Coiled-coil domain-containing protein 124 OS=Mus musculus GN=Ccdc124 PE=2 SV=1	--	--	--	tgu:100220659	microtubule-associated protein 1	-	-	-
CL1503.Contig4	708	0	0	0	0	putative coiled-coil domain-containing protein 124 [Danaus plexippus]	sp|Q9D8X2|CC124_MOUSE	Coiled-coil domain-containing protein 124 OS=Mus musculus GN=Ccdc124 PE=2 SV=1	--	--	--	tgu:100220659	microtubule-associated protein 1	-	-	-
CL1503.Contig5	893	144	8.8133	96	6.2868	putative coiled-coil domain-containing protein 124 [Danaus plexippus]	sp|Q9D8X2|CC124_MOUSE	Coiled-coil domain-containing protein 124 OS=Mus musculus GN=Ccdc124 PE=2 SV=1	--	--	--	acs:100565307	caldesmon	-	-	-
CL1504.Contig1	1595	453	15.5225	157	5.7564	leucine-rich transmembrane protein [Biston betularia]	sp|A0N0X6|LRRN1_BOVIN	Leucine-rich repeat neuronal protein 1 OS=Bos taurus GN=LRRN1 PE=3 SV=1	SPy1798	COG4886	Leucine-rich repeat (LRR) protein	xla:446839	platelet glycoprotein V	-	-	-
CL1504.Contig2	1612	10	0.339	14	0.5079	leucine-rich transmembrane protein [Biston betularia]	sp|A0N0X6|LRRN1_BOVIN	Leucine-rich repeat neuronal protein 1 OS=Bos taurus GN=LRRN1 PE=3 SV=1	SPy1798	COG4886	Leucine-rich repeat (LRR) protein	xla:446839	platelet glycoprotein V	-	-	-
CL1505.Contig1	417	16	2.0971	19	2.6646	putative Talin-2 [Danaus plexippus]	sp|P54939|TLN1_CHICK	Talin-1 OS=Gallus gallus GN=TLN1 PE=1 SV=2	--	--	--	cqu:CpipJ_CPIJ011390	talin	GO:0035160//maintenance of epithelial integrity, open tracheal system;GO:0007526//larval somatic muscle development;GO:0008360//regulation of cell shape;GO:0007155//cell adhesion;GO:0007016//cytoskeletal anchoring at plasma membrane;GO:0006911//phagocytosis, engulfment;GO:0007430//terminal branching, open tracheal system;GO:0045892//negative regulation of transcription, DNA-dependent;GO:0060439//…	GO:0005198//structural molecule activity;GO:0003779//actin binding;GO:0005537//mannose binding	GO:0005925//focal adhesion;GO:0005856//cytoskeleton
CL1505.Contig2	1982	131	3.6124	60	1.7703	putative Talin-2 [Danaus plexippus]	sp|P54939|TLN1_CHICK	Talin-1 OS=Gallus gallus GN=TLN1 PE=1 SV=2	--	--	--	ame:408396	talin	GO:0035160//maintenance of epithelial integrity, open tracheal system;GO:0007526//larval somatic muscle development;GO:0008360//regulation of cell shape;GO:0007155//cell adhesion;GO:0006911//phagocytosis, engulfment;GO:0007430//terminal branching, open tracheal system;GO:0045892//negative regulation of transcription, DNA-dependent;GO:0060439//trachea morphogenesis;GO:0007475//apposition of dorsal…	GO:0005515//protein binding	GO:0044464//cell part
CL1506.Contig1	943	36	2.0865	7	0.4341	--	--	--	--	--	--	--	--	-	-	-
CL1506.Contig2	983	24	1.3344	2	0.119	--	--	--	--	--	--	--	--	-	-	-
CL1506.Contig3	210	8	2.0821	6	1.6709	--	--	--	--	--	--	--	--	-	-	-
CL1508.Contig1	1299	136	5.7221	80	3.6016	--	--	--	--	--	--	--	--	-	-	-
CL1508.Contig2	434	23	2.8964	23	3.0992	--	--	--	--	--	--	--	--	-	-	-
CL1509.Contig1	474	1	0.1153	15	1.8506	--	--	--	--	--	--	--	--	-	-	-
CL1509.Contig2	407	0	0	149	21.4093	--	--	--	--	--	--	--	--	-	-	-
CL151.Contig1	293	6	1.1192	21	4.1914	--	--	--	--	--	--	--	--	-	-	-
CL151.Contig2	387	8	1.1298	48	7.2534	--	--	--	--	--	--	--	--	-	-	-
CL1510.Contig1	1602	1	0.0341	9	0.3285	hypothetical protein SINV_11683 [Solenopsis invicta]	--	--	--	--	--	xtr:100379714	maltase-glucoamylase [EC:3.2.1.20 3.2.1.3]	-	-	-
CL1510.Contig2	1566	0	0	6	0.2241	PREDICTED: hypothetical protein LOC100167765 [Acyrthosiphon pisum]	--	--	--	--	--	xtr:100379714	maltase-glucoamylase [EC:3.2.1.20 3.2.1.3]	-	-	-
CL1511.Contig1	218	20	5.0142	6	1.6096	--	--	--	--	--	--	--	--	-	-	-
CL1511.Contig2	518	86	9.0739	17	1.9192	--	--	--	--	--	--	--	--	-	-	-
CL1512.Contig1	291	11	2.066	1	0.201	hypothetical protein KGM_05403 [Danaus plexippus]	--	--	--	--	--	--	--	-	-	-
CL1513.Contig1	1159	449	21.1733	421	21.2427	--	--	--	--	--	--	--	--	-	-	-
CL1513.Contig2	204	2	0.5358	3	0.86	--	--	--	--	--	--	--	--	-	-	-
CL1514.Contig1	1672	50	1.6344	48	1.6789	putative phosphoinositide-binding protein [Danaus plexippus]	sp|Q96P53|WDFY2_HUMAN	WD repeat and FYVE domain-containing protein 2 OS=Homo sapiens GN=WDFY2 PE=2 SV=2	all0283_3	COG2319	FOG: WD40 repeat	dya:Dyak_GE16263	COMPASS component SWD3	-	GO:0046872//metal ion binding	-
CL1514.Contig2	1317	50	2.075	23	1.0213	putative phosphoinositide-binding protein [Danaus plexippus]	sp|Q96P53|WDFY2_HUMAN	WD repeat and FYVE domain-containing protein 2 OS=Homo sapiens GN=WDFY2 PE=2 SV=2	all0283_3	COG2319	FOG: WD40 repeat	dya:Dyak_GE16263	COMPASS component SWD3	-	GO:0046872//metal ion binding	-
CL1515.Contig1	319	9	1.542	0	0	--	--	--	--	--	--	--	--	-	-	-
CL1515.Contig2	1110	24	1.1817	8	0.4215	--	--	--	--	--	--	--	--	-	-	-
CL1515.Contig3	1003	142	7.7377	41	2.3905	--	--	--	--	--	--	--	--	-	-	-
CL1515.Contig4	905	28	1.691	41	2.6494	--	--	--	--	--	--	--	--	-	-	-
CL1516.Contig1	274	18	3.5904	46	9.8179	--	--	--	--	--	--	--	--	-	-	-
CL1516.Contig2	274	1	0.1995	0	0	--	--	--	--	--	--	--	--	-	-	-
CL1517.Contig1	1104	3	0.1485	0	0	hypothetical protein KGM_16291 [Danaus plexippus]	sp|Q9GZT4|SRR_HUMAN	Serine racemase OS=Homo sapiens GN=SRR PE=1 SV=1	TM0356	COG1171	Threonine dehydratase	aag:AaeL_AAEL003568	threonine dehydratase [EC:4.3.1.19]	-	GO:0003824//catalytic activity	-
CL1517.Contig2	916	5	0.2983	0	0	hypothetical protein KGM_16291 [Danaus plexippus]	sp|Q9GZT4|SRR_HUMAN	Serine racemase OS=Homo sapiens GN=SRR PE=1 SV=1	CC3635	COG1171	Threonine dehydratase	aag:AaeL_AAEL003568	threonine dehydratase [EC:4.3.1.19]	-	-	-
CL1517.Contig3	1189	6	0.2758	0	0	hypothetical protein KGM_16291 [Danaus plexippus]	sp|Q76EQ0|SRR_RAT	Serine racemase OS=Rattus norvegicus GN=Srr PE=1 SV=1	TM0356	COG1171	Threonine dehydratase	aag:AaeL_AAEL003568	threonine dehydratase [EC:4.3.1.19]	-	-	-
CL1517.Contig4	2310	936	22.1457	685	17.3416	hypothetical protein KGM_16291 [Danaus plexippus]	sp|Q76EQ0|SRR_RAT	Serine racemase OS=Rattus norvegicus GN=Srr PE=1 SV=1	TM0356	COG1171	Threonine dehydratase	aag:AaeL_AAEL003568	threonine dehydratase [EC:4.3.1.19]	-	-	-
CL1518.Contig1	396	10	1.3802	3	0.443	--	--	--	--	--	--	--	--	-	-	-
CL1518.Contig2	356	5	0.7676	0	0	--	--	--	--	--	--	--	--	-	-	-
CL1518.Contig3	697	25	1.9603	26	2.1815	--	--	--	--	--	--	--	--	-	-	-
CL1518.Contig4	369	17	2.518	5	0.7924	--	--	--	--	--	--	--	--	-	-	-
CL1519.Contig1	1608	888	30.1823	457	16.6204	hypothetical protein KGM_07675 [Danaus plexippus]	sp|B0WC46|TRET1_CULQU	Facilitated trehalose transporter Tret1 OS=Culex quinquefasciatus GN=Tret1 PE=3 SV=1	araE	COG0477	Permeases of the major facilitator superfamily	cqu:CpipJ_CPIJ004516	facilitated trehalose transporter	GO:0046427//positive regulation of JAK-STAT cascade;GO:0006810//transport	GO:0005355//glucose transmembrane transporter activity	GO:0016020//membrane
CL1519.Contig2	1047	5	0.261	30	1.6757	hypothetical protein KGM_07675 [Danaus plexippus]	sp|Q17NV8|TRET1_AEDAE	Facilitated trehalose transporter Tret1 OS=Aedes aegypti GN=Tret1 PE=3 SV=1	araE	COG0477	Permeases of the major facilitator superfamily	bfo:BRAFLDRAFT_82927	MFS transporter, SP family, solute carrier family 2 (facilitated glucose transporter), member 8	GO:0046427//positive regulation of JAK-STAT cascade;GO:0006810//transport	GO:0005355//glucose transmembrane transporter activity	GO:0016020//membrane
CL1519.Contig3	986	45	2.4944	39	2.3131	hypothetical protein KGM_07675 [Danaus plexippus]	sp|Q17NV8|TRET1_AEDAE	Facilitated trehalose transporter Tret1 OS=Aedes aegypti GN=Tret1 PE=3 SV=1	araE	COG0477	Permeases of the major facilitator superfamily	bfo:BRAFLDRAFT_82927	MFS transporter, SP family, solute carrier family 2 (facilitated glucose transporter), member 8	GO:0046427//positive regulation of JAK-STAT cascade;GO:0006810//transport	GO:0005355//glucose transmembrane transporter activity	GO:0016020//membrane
CL1519.Contig4	945	22	1.2724	94	5.8171	hypothetical protein KGM_07675 [Danaus plexippus]	sp|Q17NV8|TRET1_AEDAE	Facilitated trehalose transporter Tret1 OS=Aedes aegypti GN=Tret1 PE=3 SV=1	araE	COG0477	Permeases of the major facilitator superfamily	bfo:BRAFLDRAFT_82927	MFS transporter, SP family, solute carrier family 2 (facilitated glucose transporter), member 8	GO:0046427//positive regulation of JAK-STAT cascade;GO:0006810//transport	GO:0005355//glucose transmembrane transporter activity	GO:0016020//membrane
CL152.Contig1	323	20	3.3842	15	2.7158	--	--	--	--	--	--	--	--	-	-	-
CL152.Contig2	474	40	4.6122	16	1.974	--	--	--	--	--	--	--	--	-	-	-
CL1520.Contig1	983	103	5.7268	56	3.3315	hypothetical protein KGM_08278 [Danaus plexippus]	sp|Q9VIL0|BRU_DROME	Protein brunelleschi OS=Drosophila melanogaster GN=bru PE=1 SV=2	--	--	--	--	--	-	-	-
CL1520.Contig2	404	16	2.1645	17	2.4608	hypothetical protein KGM_08278 [Danaus plexippus]	sp|Q9VIL0|BRU_DROME	Protein brunelleschi OS=Drosophila melanogaster GN=bru PE=1 SV=2	--	--	--	--	--	-	-	-
CL1521.Contig1	406	447	60.1737	172	24.775	PREDICTED: Methionyl-tRNA synthetase, mitochondrial-like [Saccoglossus kowalevskii]	sp|P13821|SANT_PLAFW	S-antigen protein OS=Plasmodium falciparum (isolate Wellcome) PE=4 SV=1	SPy2025	COG3942	Surface antigen	mmu:14404	gamma-aminobutyric acid receptor subunit epsilon	-	-	GO:0016020//membrane
CL1521.Contig2	406	304	40.9235	97	13.9719	PREDICTED: Methionyl-tRNA synthetase, mitochondrial-like [Saccoglossus kowalevskii]	sp|P13821|SANT_PLAFW	S-antigen protein OS=Plasmodium falciparum (isolate Wellcome) PE=4 SV=1	SPy2025	COG3942	Surface antigen	mmu:14404	gamma-aminobutyric acid receptor subunit epsilon	-	-	GO:0016020//membrane
CL1522.Contig1	1489	97	3.5604	72	2.8278	PREDICTED: hypothetical protein LOC100114713 [Nasonia vitripennis]	sp|B9EKI3|TMF1_MOUSE	TATA element modulatory factor OS=Mus musculus GN=Tmf1 PE=1 SV=2	--	--	--	--	--	-	-	-
CL1522.Contig2	289	8	1.5129	1	0.2024	--	--	--	--	--	--	--	--	-	-	-
CL1523.Contig1	832	4	0.2628	2	0.1406	UPF0439 protein C9orf30 [Camponotus floridanus]	sp|Q9CR78|MSD3_MOUSE	Myb/SANT-like DNA-binding domain-containing protein 3 OS=Mus musculus GN=Msantd3 PE=2 SV=1	--	--	--	--	--	-	GO:0042802//identical protein binding	-
CL1523.Contig2	850	4	0.2572	0	0	myb/SANT-like DNA-binding domain-containing protein 3 [Xenopus (Silurana) tropicalis] >gi|123893552|sp|Q28J92.1|MSD3_XENTR RecName: Full=Myb/SANT-like DNA-binding domain-containing protein 3 >gi|89267889|emb|CAJ82361.1| novel protein [Xenopus (Silurana) tropicalis] >gi|134025368|gb|AAI35255.1| LOC549493 protein [Xenopus (Silurana) tropicalis]	sp|Q28J92|MSD3_XENTR	Myb/SANT-like DNA-binding domain-containing protein 3 OS=Xenopus tropicalis GN=msantd3 PE=2 SV=1	--	--	--	--	--	-	GO:0042802//identical protein binding	-
CL1523.Contig3	1260	23	0.9977	44	2.0422	UPF0439 protein C9orf30 [Camponotus floridanus]	sp|Q9CR78|MSD3_MOUSE	Myb/SANT-like DNA-binding domain-containing protein 3 OS=Mus musculus GN=Msantd3 PE=2 SV=1	--	--	--	--	--	-	GO:0042802//identical protein binding	-
CL1523.Contig4	736	11	0.8168	14	1.1124	hypothetical protein SINV_80668 [Solenopsis invicta]	sp|Q28J92|MSD3_XENTR	Myb/SANT-like DNA-binding domain-containing protein 3 OS=Xenopus tropicalis GN=msantd3 PE=2 SV=1	--	--	--	--	--	-	-	-
CL1525.Contig1	4385	1796	22.3852	1510	20.1381	hypothetical protein KGM_14433 [Danaus plexippus]	sp|Q8SWR2|BICRD_DROME	Bicaudal D-related protein homolog OS=Drosophila melanogaster GN=CG17365 PE=2 SV=1	MK0690	COG0419	ATPase involved in DNA repair	dre:321552	myosin heavy chain	-	-	-
CL1525.Contig2	1017	70	3.7619	317	18.2284	--	--	--	--	--	--	--	--	-	-	-
CL1526.Contig1	387	73	10.3095	39	5.8934	--	--	--	--	--	--	--	--	-	-	-
CL1526.Contig2	797	156	10.6977	100	7.3376	--	--	--	--	--	--	--	--	-	-	-
CL1527.Contig1	1475	122	4.5206	70	2.7753	pyridoxal kinase [Danaus plexippus]	sp|O46560|PDXK_PIG	Pyridoxal kinase OS=Sus scrofa GN=PDXK PE=1 SV=1	SPAC6F6.11c	COG2240	Pyridoxal/pyridoxine/pyridoxamine kinase	tca:661714	pyridoxine kinase [EC:2.7.1.35]	GO:0009443//pyridoxal 5'-phosphate salvage;GO:0016310//phosphorylation	GO:0031420;GO:0008478//pyridoxal kinase activity;GO:0097159//organic cyclic compound binding;GO:1901363;GO:0036094//small molecule binding	GO:0044424//intracellular part
CL1527.Contig2	481	10	1.1363	12	1.459	--	--	--	--	--	--	--	--	-	-	-
CL1528.Contig1	809	1185	80.0562	17166	1240.89	trypsin serine protease [Ostrinia furnacalis]	sp|P35047|TRYC_MANSE	Trypsin, alkaline C OS=Manduca sexta PE=2 SV=1	VC1649	COG5640	Secreted trypsin-like serine protease	dpo:Dpse_GA21879	trypsin [EC:3.4.21.4]	-	GO:0008236//serine-type peptidase activity	-
CL1528.Contig2	973	12642	710.114	36661	2203.45	trypsin-like serine protease [Ostrinia nubilalis]	sp|P35047|TRYC_MANSE	Trypsin, alkaline C OS=Manduca sexta PE=2 SV=1	VC1200	COG5640	Secreted trypsin-like serine protease	aag:AaeL_AAEL006425	trypsin [EC:3.4.21.4]	GO:0006508//proteolysis	GO:0004252//serine-type endopeptidase activity	-
CL1529.Contig1	556	15	1.4745	21	2.2088	--	--	--	--	--	--	--	--	-	-	-
CL1529.Contig2	696	3	0.2356	39	3.2769	--	--	--	--	--	--	--	--	-	-	-
CL153.Contig1	737	21	1.5573	189	14.997	--	--	--	--	--	--	--	--	-	-	-
CL153.Contig2	613	144	12.8389	100	9.5401	--	--	--	--	--	--	--	--	-	-	-
CL153.Contig3	570	26	2.493	0	0	--	--	--	--	--	--	--	--	-	-	-
CL153.Contig4	537	245	24.9354	1	0.1089	--	--	--	--	--	--	--	--	-	-	-
CL1530.Contig1	2050	137	3.6525	209	5.9622	adenosine kinase [Bombyx mori] >gi|87248259|gb|ABD36182.1| adenosine kinase [Bombyx mori]	sp|Q64640|ADK_RAT	Adenosine kinase OS=Rattus norvegicus GN=Adk PE=1 SV=3	SPCC338.14	COG0524	Sugar kinases, ribokinase family	cqu:CpipJ_CPIJ005720	adenosine kinase [EC:2.7.1.20]	GO:0006166//purine ribonucleoside salvage;GO:0006167//AMP biosynthetic process;GO:0016310//phosphorylation	GO:0004001//adenosine kinase activity;GO:0016773//phosphotransferase activity, alcohol group as acceptor	-
CL1530.Contig2	258	22	4.6605	4	0.9067	--	--	--	--	--	--	--	--	-	-	-
CL1531.Contig1	679	23	1.8513	29	2.4977	--	--	--	--	--	--	--	--	-	-	-
CL1531.Contig2	595	3	0.2756	33	3.2435	--	--	--	--	--	--	--	--	-	-	-
CL1531.Contig3	963	181	10.2725	128	7.7731	--	--	--	--	--	--	--	--	-	-	-
CL1531.Contig4	619	15	1.3244	18	1.7006	--	--	--	--	--	--	--	--	-	-	-
CL1531.Contig5	303	12	2.1645	6	1.158	--	--	--	--	--	--	--	--	-	-	-
CL1532.Contig1	218	47	11.7833	20	5.3652	--	--	--	--	--	--	--	--	-	-	-
CL1532.Contig2	2130	200	5.1319	103	2.8279	hypothetical protein KGM_01454 [Danaus plexippus]	sp|P35613|BASI_HUMAN	Basigin OS=Homo sapiens GN=BSG PE=1 SV=2	Cgl1939	COG0532	Translation initiation factor 2 (IF-2; GTPase)	hsa:682	basigin	GO:0051640//organelle localization;GO:0032989;GO:0048468//cell development;GO:0044707	-	GO:0048786//presynaptic active zone
CL1532.Contig3	1490	651	23.8792	865	33.9501	GA29270 [Drosophila pseudoobscura pseudoobscura] >gi|198139907|gb|EDY70856.1| GA29270 [Drosophila pseudoobscura pseudoobscura]	--	--	--	--	--	dan:Dana_GF13988	COMPASS component SWD3	-	-	-
CL1532.Contig4	5301	2061	21.2493	3092	34.1109	ORF [Drosophila melanogaster]	--	--	--	--	--	xtr:100379714	maltase-glucoamylase [EC:3.2.1.20 3.2.1.3]	-	-	-
CL1532.Contig5	1985	13	0.3579	8	0.2357	hypothetical protein KGM_01454 [Danaus plexippus]	sp|P35613|BASI_HUMAN	Basigin OS=Homo sapiens GN=BSG PE=1 SV=2	Cgl1939	COG0532	Translation initiation factor 2 (IF-2; GTPase)	hsa:682	basigin	GO:0051640//organelle localization;GO:0032989;GO:0048468//cell development;GO:0044707	-	GO:0048786//presynaptic active zone
CL1532.Contig6	1571	10	0.3479	11	0.4095	GA29194 [Drosophila pseudoobscura pseudoobscura] >gi|198142952|gb|EDY71664.1| GA29194 [Drosophila pseudoobscura pseudoobscura]	--	--	--	--	--	--	--	-	-	-
CL1532.Contig7	1539	10	0.3551	17	0.646	GA29194 [Drosophila pseudoobscura pseudoobscura] >gi|198142952|gb|EDY71664.1| GA29194 [Drosophila pseudoobscura pseudoobscura]	--	--	--	--	--	--	--	-	-	-
CL1533.Contig1	974	76	4.2646	66	3.9627	--	--	--	--	--	--	--	--	-	-	-
CL1533.Contig2	430	1	0.1271	17	2.312	--	--	--	--	--	--	--	--	-	-	-
CL1534.Contig1	988	163	9.0169	224	13.2587	--	--	--	--	--	--	--	--	-	-	-
CL1534.Contig2	211	3	0.7771	1	0.2772	--	--	--	--	--	--	--	--	-	-	-
CL1535.Contig1	202	8	2.1645	5	1.4475	--	--	--	--	--	--	--	--	-	-	-
CL1535.Contig2	455	21	2.5225	9	1.1568	--	--	--	--	--	--	--	--	-	-	-
CL1536.Contig1	668	42	3.4364	19	1.6634	--	--	--	--	--	--	--	--	-	-	-
CL1537.Contig1	362	8	1.2078	3	0.4846	--	--	--	--	--	--	--	--	-	-	-
CL1537.Contig2	415	39	5.1362	23	3.2411	--	--	--	--	--	--	--	--	-	-	-
CL1538.Contig1	398	1	0.1373	6	0.8816	--	--	--	--	--	--	--	--	-	-	-
CL1538.Contig2	397	1	0.1377	0	0	--	--	--	--	--	--	--	--	-	-	-
CL1539.Contig1	261	60	12.5642	33	7.3941	--	--	--	--	--	--	--	--	-	-	-
CL1539.Contig2	822	68	4.5213	22	1.5652	--	--	--	--	--	--	--	--	-	-	-
CL1539.Contig3	477	20	2.2916	14	1.7164	--	--	--	--	--	--	--	--	-	-	-
CL1539.Contig4	1571	513	17.847	817	30.4128	--	--	--	--	--	--	--	--	-	-	-
CL154.Contig10	2511	215	4.6797	281	6.5444	hypothetical protein KGM_11851 [Danaus plexippus]	sp|P14199|REF2P_DROME	Protein ref(2)P OS=Drosophila melanogaster GN=ref(2)P PE=1 SV=2	--	--	--	nvi:100124264	sequestosome 1	-	-	-
CL154.Contig11	2334	151	3.5359	146	3.6582	hypothetical protein KGM_11851 [Danaus plexippus]	sp|Q13501|SQSTM_HUMAN	Sequestosome-1 OS=Homo sapiens GN=SQSTM1 PE=1 SV=1	--	--	--	nvi:100124264	sequestosome 1	-	-	-
CL154.Contig12	2319	199	4.69	491	12.382	hypothetical protein KGM_11851 [Danaus plexippus]	sp|Q64337|SQSTM_MOUSE	Sequestosome-1 OS=Mus musculus GN=Sqstm1 PE=1 SV=1	--	--	--	nvi:100124264	sequestosome 1	-	-	-
CL154.Contig1	2535	8	0.1725	4	0.0923	hypothetical protein KGM_11851 [Danaus plexippus]	sp|P14199|REF2P_DROME	Protein ref(2)P OS=Drosophila melanogaster GN=ref(2)P PE=1 SV=2	--	--	--	nvi:100124264	sequestosome 1	-	-	-
CL154.Contig2	2520	10	0.2169	15	0.3481	hypothetical protein KGM_11851 [Danaus plexippus]	sp|P14199|REF2P_DROME	Protein ref(2)P OS=Drosophila melanogaster GN=ref(2)P PE=1 SV=2	--	--	--	nvi:100124264	sequestosome 1	-	-	-
CL154.Contig3	2343	220	5.1319	527	13.1537	hypothetical protein KGM_11851 [Danaus plexippus]	sp|Q13501|SQSTM_HUMAN	Sequestosome-1 OS=Homo sapiens GN=SQSTM1 PE=1 SV=1	--	--	--	nvi:100124264	sequestosome 1	-	-	-
CL154.Contig4	2328	30	0.7043	91	2.286	hypothetical protein KGM_11851 [Danaus plexippus]	sp|Q64337|SQSTM_MOUSE	Sequestosome-1 OS=Mus musculus GN=Sqstm1 PE=1 SV=1	--	--	--	nvi:100124264	sequestosome 1	-	-	-
CL154.Contig5	3127	316	5.5231	368	6.8823	hypothetical protein KGM_11851 [Danaus plexippus]	sp|Q5RBA5|SQSTM_PONAB	Sequestosome-1 OS=Pongo abelii GN=SQSTM1 PE=2 SV=1	slr0599	COG0515	Serine/threonine protein kinase	nvi:100124264	sequestosome 1	-	-	-
CL154.Contig6	3142	8	0.1392	6	0.1117	hypothetical protein KGM_11851 [Danaus plexippus]	sp|Q5RBA5|SQSTM_PONAB	Sequestosome-1 OS=Pongo abelii GN=SQSTM1 PE=2 SV=1	slr0599	COG0515	Serine/threonine protein kinase	nvi:100124264	sequestosome 1	-	-	-
CL154.Contig7	2935	41	0.7635	46	0.9166	hypothetical protein KGM_11851 [Danaus plexippus]	sp|P14199|REF2P_DROME	Protein ref(2)P OS=Drosophila melanogaster GN=ref(2)P PE=1 SV=2	--	--	--	nvi:100124264	sequestosome 1	-	-	-
CL154.Contig8	2950	8	0.1482	4	0.0793	hypothetical protein KGM_11851 [Danaus plexippus]	sp|P14199|REF2P_DROME	Protein ref(2)P OS=Drosophila melanogaster GN=ref(2)P PE=1 SV=2	--	--	--	nvi:100124264	sequestosome 1	-	-	-
CL154.Contig9	2526	8	0.1731	4	0.0926	hypothetical protein KGM_11851 [Danaus plexippus]	sp|P14199|REF2P_DROME	Protein ref(2)P OS=Drosophila melanogaster GN=ref(2)P PE=1 SV=2	--	--	--	nvi:100124264	sequestosome 1	-	-	-
CL1540.Contig1	501	45	4.9091	81	9.4549	--	--	--	--	--	--	--	--	-	-	-
CL1540.Contig2	288	8	1.5182	0	0	--	--	--	--	--	--	--	--	-	-	-
CL1540.Contig3	255	1	0.2143	0	0	--	--	--	--	--	--	--	--	-	-	-
CL1540.Contig4	327	139	23.2323	14	2.5038	--	--	--	--	--	--	--	--	-	-	-
CL1540.Contig5	239	37	8.4611	81	19.8198	--	--	--	--	--	--	--	--	-	-	-
CL1541.Contig1	1615	517	17.4962	367	13.2894	--	--	--	--	--	--	--	--	-	-	-
CL1541.Contig2	407	112	15.04	31	4.4543	--	--	--	--	--	--	--	--	-	-	-
CL1542.Contig1	284	2	0.3849	8	1.6473	--	--	--	--	--	--	--	--	-	-	-
CL1542.Contig2	228	4	0.9588	0	0	--	--	--	--	--	--	--	--	-	-	-
CL1543.Contig1	241	0	0	40	9.7063	--	--	--	--	--	--	--	--	-	-	-
CL1543.Contig2	311	19	3.339	33	6.2053	--	--	--	--	--	--	--	--	-	-	-
CL1544.Contig1	733	73	5.4431	21	1.6754	--	--	--	--	--	--	--	--	-	-	-
CL1544.Contig2	685	91	7.2607	45	3.8418	--	--	--	--	--	--	--	--	-	-	-
CL1544.Contig3	409	5	0.6681	3	0.429	--	--	--	--	--	--	--	--	-	-	-
CL1545.Contig1	359	34	5.1762	83	13.5206	--	--	--	--	--	--	--	--	-	-	-
CL1545.Contig2	259	0	0	0	0	--	--	--	--	--	--	--	--	-	-	-
CL1546.Contig1	210	0	0	2	0.557	--	--	--	--	--	--	--	--	-	-	-
CL1546.Contig2	1162	198	9.3129	136	6.8445	hypothetical protein TcasGA2_TC002224 [Tribolium castaneum]	sp|P04146|COPIA_DROME	Copia protein OS=Drosophila melanogaster GN=GIP PE=1 SV=3	--	--	--	acs:100566687	ATP-binding cassette, subfamily B (MDR/TAP), member 1	-	-	-
CL1547.Contig1	406	15	2.0193	0	0	--	--	--	--	--	--	--	--	-	-	-
CL1547.Contig2	515	13	1.3796	32	3.6337	--	--	--	--	--	--	--	--	-	-	-
CL1548.Contig1	1841	209	6.2047	342	10.8638	putative annexin IX-B [Manduca sexta]	sp|P22464|ANXB9_DROME	Annexin-B9 OS=Drosophila melanogaster GN=AnnIX PE=2 SV=2	--	--	--	tgu:100220116	intestinal mucin-2	GO:0048190//wing disc dorsal/ventral pattern formation	GO:0003779//actin binding;GO:0005544//calcium-dependent phospholipid binding;GO:0005509//calcium ion binding	-
CL1548.Contig2	2230	5459	133.793	4799	125.851	putative annexin IX-C [Manduca sexta]	sp|P22464|ANXB9_DROME	Annexin-B9 OS=Drosophila melanogaster GN=AnnIX PE=2 SV=2	--	--	--	tgu:100220116	intestinal mucin-2	-	GO:0005509//calcium ion binding;GO:0005544//calcium-dependent phospholipid binding	-
CL1548.Contig3	1498	39	1.4229	22	0.8589	putative annexin IX-C [Manduca sexta]	sp|P22464|ANXB9_DROME	Annexin-B9 OS=Drosophila melanogaster GN=AnnIX PE=2 SV=2	--	--	--	tgu:100220116	intestinal mucin-2	GO:0048190//wing disc dorsal/ventral pattern formation	GO:0003779//actin binding;GO:0005544//calcium-dependent phospholipid binding;GO:0005509//calcium ion binding	-
CL1548.Contig4	2225	596	14.64	896	23.5499	putative annexin IX-C [Manduca sexta]	sp|P22464|ANXB9_DROME	Annexin-B9 OS=Drosophila melanogaster GN=AnnIX PE=2 SV=2	--	--	--	tgu:100220116	intestinal mucin-2	-	GO:0005509//calcium ion binding;GO:0005544//calcium-dependent phospholipid binding	-
CL1548.Contig5	1840	40	1.1881	23	0.731	putative annexin IX-B [Manduca sexta]	sp|P22464|ANXB9_DROME	Annexin-B9 OS=Drosophila melanogaster GN=AnnIX PE=2 SV=2	--	--	--	tgu:100220116	intestinal mucin-2	GO:0048190//wing disc dorsal/ventral pattern formation	GO:0003779//actin binding;GO:0005544//calcium-dependent phospholipid binding;GO:0005509//calcium ion binding	-
CL1548.Contig6	1497	61	2.2271	33	1.2891	putative annexin IX-C [Manduca sexta]	sp|P22464|ANXB9_DROME	Annexin-B9 OS=Drosophila melanogaster GN=AnnIX PE=2 SV=2	--	--	--	tgu:100220116	intestinal mucin-2	GO:0048190//wing disc dorsal/ventral pattern formation	GO:0003779//actin binding;GO:0005544//calcium-dependent phospholipid binding;GO:0005509//calcium ion binding	-
CL1548.Contig7	1315	39	1.6209	22	0.9784	annexin IX [Helicoverpa armigera]	sp|P22464|ANXB9_DROME	Annexin-B9 OS=Drosophila melanogaster GN=AnnIX PE=2 SV=2	--	--	--	tgu:100220116	intestinal mucin-2	-	GO:0005509//calcium ion binding;GO:0005544//calcium-dependent phospholipid binding	-
CL1548.Contig8	1315	327	13.5909	678	30.1519	annexin IX [Helicoverpa armigera]	sp|P22464|ANXB9_DROME	Annexin-B9 OS=Drosophila melanogaster GN=AnnIX PE=2 SV=2	--	--	--	tgu:100220116	intestinal mucin-2	-	GO:0005509//calcium ion binding;GO:0005544//calcium-dependent phospholipid binding	-
CL1549.Contig1	260	18	3.7838	36	8.0973	--	--	--	--	--	--	--	--	-	-	-
CL1549.Contig2	266	19	3.9039	23	5.0566	--	--	--	--	--	--	--	--	-	-	-
CL155.Contig1	249	0	0	2	0.4697	hypothetical protein KGM_15694 [Danaus plexippus]	sp|Q8K382|DEN1A_MOUSE	DENN domain-containing protein 1A OS=Mus musculus GN=Dennd1a PE=1 SV=2	--	--	--	dme:Dmel_CG18659	carboxypeptidase [EC:3.4.16.-]	-	-	-
CL155.Contig2	1264	35	1.5134	41	1.8969	hypothetical protein KGM_15694 [Danaus plexippus]	sp|Q8K382|DEN1A_MOUSE	DENN domain-containing protein 1A OS=Mus musculus GN=Dennd1a PE=1 SV=2	--	--	--	dme:Dmel_CG18659	carboxypeptidase [EC:3.4.16.-]	-	-	-
CL1550.Contig1	495	15	1.6562	40	4.7257	--	--	--	--	--	--	--	--	-	-	-
CL1550.Contig2	910	81	4.8648	5	0.3213	--	--	--	--	--	--	--	--	-	-	-
CL1550.Contig3	691	10	0.7909	3	0.2539	--	--	--	--	--	--	--	--	-	-	-
CL1552.Contig1	1232	116	5.146	31	1.4715	conserved hypothetical protein [Neospora caninum Liverpool] >gi|325117359|emb|CBZ52911.1| conserved hypothetical protein [Neospora caninum Liverpool]	sp|Q8I3Z1|MLRR1_PLAF7	MATH and LRR domain-containing protein PFE0570w OS=Plasmodium falciparum (isolate 3D7) GN=PFE0570w PE=2 SV=1	--	--	--	cfa:486111	neurofilament medium polypeptide (neurofilament 3)	-	-	-
CL1552.Contig2	510	38	4.0723	9	1.032	--	--	--	--	--	--	--	--	-	-	-
CL1553.Contig1	274	22	4.3883	5	1.0672	--	--	--	--	--	--	--	--	-	-	-
CL1553.Contig2	1192	490	22.467	303	14.8654	hypothetical protein KGM_22267 [Danaus plexippus]	--	--	--	--	--	--	--	-	-	-
CL1554.Contig10	622	2	0.1757	4	0.3761	hypothetical protein KGM_05346 [Danaus plexippus]	sp|Q7K4Q5|Y0417_DROME	Probable protein phosphatase CG10417 OS=Drosophila melanogaster GN=CG10417 PE=1 SV=1	SPAC2G11.07c	COG0631	Serine/threonine protein phosphatase	ame:552412	protein phosphatase [EC:3.1.3.16]	-	GO:0004721//phosphoprotein phosphatase activity	-
CL1554.Contig1	1636	1	0.0334	3	0.1072	hypothetical protein KGM_05346 [Danaus plexippus]	sp|Q7K4Q5|Y0417_DROME	Probable protein phosphatase CG10417 OS=Drosophila melanogaster GN=CG10417 PE=1 SV=1	SPCC1223.11	COG0631	Serine/threonine protein phosphatase	ame:552412	protein phosphatase [EC:3.1.3.16]	-	GO:0003824//catalytic activity	-
CL1554.Contig2	1597	9	0.308	16	0.5859	hypothetical protein KGM_05346 [Danaus plexippus]	sp|Q7K4Q5|Y0417_DROME	Probable protein phosphatase CG10417 OS=Drosophila melanogaster GN=CG10417 PE=1 SV=1	SPCC1223.11	COG0631	Serine/threonine protein phosphatase	ame:552412	protein phosphatase [EC:3.1.3.16]	-	GO:0003824//catalytic activity	-
CL1554.Contig3	2530	22	0.4753	19	0.4392	hypothetical protein KGM_05346 [Danaus plexippus]	sp|Q7K4Q5|Y0417_DROME	Probable protein phosphatase CG10417 OS=Drosophila melanogaster GN=CG10417 PE=1 SV=1	SPCC1223.11	COG0631	Serine/threonine protein phosphatase	ame:552412	protein phosphatase [EC:3.1.3.16]	-	GO:0003824//catalytic activity	-
CL1554.Contig4	2569	13	0.2766	9	0.2049	hypothetical protein KGM_05346 [Danaus plexippus]	sp|Q7K4Q5|Y0417_DROME	Probable protein phosphatase CG10417 OS=Drosophila melanogaster GN=CG10417 PE=1 SV=1	SPCC1223.11	COG0631	Serine/threonine protein phosphatase	ame:552412	protein phosphatase [EC:3.1.3.16]	-	GO:0003824//catalytic activity	-
CL1554.Contig5	1143	7	0.3347	2	0.1023	hypothetical protein KGM_05346 [Danaus plexippus]	sp|Q7K4Q5|Y0417_DROME	Probable protein phosphatase CG10417 OS=Drosophila melanogaster GN=CG10417 PE=1 SV=1	SPAC2G11.07c	COG0631	Serine/threonine protein phosphatase	ame:552412	protein phosphatase [EC:3.1.3.16]	-	GO:0003824//catalytic activity	-
CL1554.Contig6	1122	0	0	0	0	hypothetical protein KGM_05346 [Danaus plexippus]	sp|Q7K4Q5|Y0417_DROME	Probable protein phosphatase CG10417 OS=Drosophila melanogaster GN=CG10417 PE=1 SV=1	SPAC2G11.07c	COG0631	Serine/threonine protein phosphatase	cqu:CpipJ_CPIJ017206	protein phosphatase [EC:3.1.3.16]	-	GO:0003824//catalytic activity	-
CL1554.Contig7	1104	4	0.198	4	0.2119	hypothetical protein KGM_05346 [Danaus plexippus]	sp|Q7K4Q5|Y0417_DROME	Probable protein phosphatase CG10417 OS=Drosophila melanogaster GN=CG10417 PE=1 SV=1	SPAC2G11.07c	COG0631	Serine/threonine protein phosphatase	ame:552412	protein phosphatase [EC:3.1.3.16]	-	GO:0003824//catalytic activity	-
CL1554.Contig8	1161	3	0.1412	1	0.0504	hypothetical protein KGM_05346 [Danaus plexippus]	sp|Q7K4Q5|Y0417_DROME	Probable protein phosphatase CG10417 OS=Drosophila melanogaster GN=CG10417 PE=1 SV=1	SPAC2G11.07c	COG0631	Serine/threonine protein phosphatase	cqu:CpipJ_CPIJ017206	protein phosphatase [EC:3.1.3.16]	-	GO:0003824//catalytic activity	-
CL1554.Contig9	640	4	0.3416	8	0.731	hypothetical protein KGM_05346 [Danaus plexippus]	sp|Q7K4Q5|Y0417_DROME	Probable protein phosphatase CG10417 OS=Drosophila melanogaster GN=CG10417 PE=1 SV=1	SPAC2G11.07c	COG0631	Serine/threonine protein phosphatase	ame:552412	protein phosphatase [EC:3.1.3.16]	-	GO:0004721//phosphoprotein phosphatase activity	-
CL1555.Contig1	2175	1269	31.888	1331	35.7874	--	--	--	--	--	--	--	--	-	-	-
CL1555.Contig2	229	78	18.6159	57	14.5563	--	--	--	--	--	--	--	--	-	-	-
CL1556.Contig1	672	42	3.4159	9	0.7832	--	--	--	--	--	--	--	--	-	-	-
CL1557.Contig1	915	103	6.1524	66	4.2183	PREDICTED: zinc finger protein 85-like [Strongylocentrotus purpuratus]	sp|P51523|ZNF84_HUMAN	Zinc finger protein 84 OS=Homo sapiens GN=ZNF84 PE=2 SV=2	SPAC144.09c	COG5048	FOG: Zn-finger	bta:616883	KRAB domain-containing zinc finger protein	-	-	-
CL1558.Contig1	584	47	4.3986	82	8.2113	reverse transcriptase [Ostrinia nubilalis] >gi|134001296|gb|ABO45237.1| reverse transcriptase [Ostrinia nubilalis]	--	--	--	--	--	--	--	GO:0006278//RNA-dependent DNA replication	GO:0003723//RNA binding;GO:0003964//RNA-directed DNA polymerase activity	-
CL1558.Contig2	474	268	30.9016	1	0.1234	--	--	--	--	--	--	--	--	-	-	-
CL1558.Contig3	805	207	14.054	156	11.3329	reverse transcriptase [Ostrinia nubilalis] >gi|134001296|gb|ABO45237.1| reverse transcriptase [Ostrinia nubilalis]	sp|Q03278|PO21_NASVI	Retrovirus-related Pol polyprotein from type-1 retrotransposable element R2 (Fragment) OS=Nasonia vitripennis PE=4 SV=2	--	--	--	--	--	GO:0006278//RNA-dependent DNA replication	GO:0003723//RNA binding;GO:0003964//RNA-directed DNA polymerase activity	-
CL1558.Contig4	421	115	14.9293	4	0.5556	reverse transcriptase [Ostrinia nubilalis] >gi|134001296|gb|ABO45237.1| reverse transcriptase [Ostrinia nubilalis]	sp|Q03278|PO21_NASVI	Retrovirus-related Pol polyprotein from type-1 retrotransposable element R2 (Fragment) OS=Nasonia vitripennis PE=4 SV=2	--	--	--	--	--	GO:0006278//RNA-dependent DNA replication	GO:0003723//RNA binding;GO:0003964//RNA-directed DNA polymerase activity	-
CL1558.Contig5	218	35	8.7748	56	15.0225	reverse transcriptase [Ostrinia nubilalis]	--	--	--	--	--	--	--	GO:0006278//RNA-dependent DNA replication	GO:0003723//RNA binding;GO:0003964//RNA-directed DNA polymerase activity	-
CL1559.Contig1	841	12	0.7798	4	0.2781	--	--	--	--	--	--	--	--	-	-	-
CL1559.Contig2	614	82	7.2991	16	1.5239	--	--	--	--	--	--	--	--	-	-	-
CL156.Contig1	731	52	3.8879	21	1.68	--	--	--	--	--	--	--	--	-	-	-
CL156.Contig2	265	1	0.2062	2	0.4414	--	--	--	--	--	--	--	--	-	-	-
CL1560.Contig1	1008	70	3.7954	46	2.6688	hypothetical protein KGM_04596 [Danaus plexippus]	sp|Q8INM3|SLE_DROME	Protein slender lobes OS=Drosophila melanogaster GN=sle PE=1 SV=1	YDR170c	COG5307	SEC7 domain proteins	phu:Phum_PHUM150090	serine/arginine repetitive matrix protein 1	-	-	-
CL1560.Contig2	1077	79	4.009	27	1.4661	hypothetical protein KGM_04596 [Danaus plexippus]	sp|Q9NZW4|DSPP_HUMAN	Dentin sialophosphoprotein OS=Homo sapiens GN=DSPP PE=1 SV=2	SPAC140.02	COG0724	RNA-binding proteins (RRM domain)	nvi:100121182	ribosomal RNA methyltransferase Nop2 [EC:2.1.1.-]	-	-	-
CL1561.Contig1	505	26	2.8139	10	1.158	hypothetical protein KGM_00088 [Danaus plexippus]	sp|Q21890|YF64_CAEEL	Uncharacterized protein R102.4 OS=Caenorhabditis elegans GN=R102.4 PE=2 SV=3	PA0902	COG2008	Threonine aldolase	dgr:Dgri_GH19068	threonine aldolase [EC:4.1.2.5]	GO:0006520//cellular amino acid metabolic process	GO:0030170//pyridoxal phosphate binding;GO:0004793//threonine aldolase activity	-
CL1562.Contig1	782	16	1.1182	29	2.1687	--	--	--	--	--	--	--	--	-	-	-
CL1562.Contig2	247	6	1.3276	3	0.7103	--	--	--	--	--	--	--	--	-	-	-
CL1563.Contig1	2933	511	9.5221	512	10.2087	MDM2-like protein [Bombyx mori]	sp|P56273|MDM2_XENLA	E3 ubiquitin-protein ligase Mdm2 OS=Xenopus laevis GN=mdm2 PE=1 SV=2	--	--	--	tca:664204	E3 ubiquitin-protein ligase Mdm2 [EC:6.3.2.19]	GO:0010468//regulation of gene expression;GO:0044260;GO:0051726//regulation of cell cycle;GO:0019538//protein metabolic process;GO:0048518;GO:0048523//negative regulation of cellular process	GO:0005515//protein binding	GO:0044424//intracellular part
CL1563.Contig2	1270	8	0.3443	34	1.5656	putative Mdm2, transformed 3T3 cell double minute 2, p53 binding protein [Danaus plexippus]	sp|P56273|MDM2_XENLA	E3 ubiquitin-protein ligase Mdm2 OS=Xenopus laevis GN=mdm2 PE=1 SV=2	--	--	--	tca:664204	E3 ubiquitin-protein ligase Mdm2 [EC:6.3.2.19]	GO:0010468//regulation of gene expression;GO:0044260;GO:0051726//regulation of cell cycle;GO:0019538//protein metabolic process;GO:0048518;GO:0048523//negative regulation of cellular process	GO:0005515//protein binding	GO:0044424//intracellular part
CL1563.Contig3	1363	38	1.5237	43	1.8449	putative Mdm2, transformed 3T3 cell double minute 2, p53 binding protein [Danaus plexippus]	sp|P56273|MDM2_XENLA	E3 ubiquitin-protein ligase Mdm2 OS=Xenopus laevis GN=mdm2 PE=1 SV=2	--	--	--	tca:664204	E3 ubiquitin-protein ligase Mdm2 [EC:6.3.2.19]	-	-	-
CL1563.Contig4	1122	0	0	8	0.417	MDM2-like protein [Bombyx mori]	sp|P56273|MDM2_XENLA	E3 ubiquitin-protein ligase Mdm2 OS=Xenopus laevis GN=mdm2 PE=1 SV=2	--	--	--	tca:664204	E3 ubiquitin-protein ligase Mdm2 [EC:6.3.2.19]	GO:0010468//regulation of gene expression;GO:0044260;GO:0051726//regulation of cell cycle;GO:0019538//protein metabolic process;GO:0048518;GO:0048523//negative regulation of cellular process	GO:0005515//protein binding	GO:0044424//intracellular part
CL1564.Contig1	1151	56	2.6591	50	2.5404	hypothetical protein KGM_15743 [Danaus plexippus]	sp|Q24488|ROR1_DROME	Tyrosine-protein kinase transmembrane receptor Ror OS=Drosophila melanogaster GN=Ror PE=1 SV=1	YAR019c	COG0515	Serine/threonine protein kinase	aga:AgaP_AGAP006219	receptor tyrosine kinase-like orphan receptor 1 [EC:2.7.10.1]	GO:0007417//central nervous system development;GO:0006468//protein phosphorylation;GO:0007169//transmembrane receptor protein tyrosine kinase signaling pathway	GO:0005524//ATP binding;GO:0004714//transmembrane receptor protein tyrosine kinase activity;GO:0005030//neurotrophin receptor activity	GO:0016021//integral to membrane;GO:0005886//plasma membrane
CL1565.Contig1	260	2	0.4204	13	2.924	--	--	--	--	--	--	--	--	-	-	-
CL1565.Contig2	422	97	12.5627	47	6.5132	--	--	--	--	--	--	--	--	-	-	-
CL1566.Contig1	1252	20	0.8731	10	0.4671	hypothetical protein TcasGA2_TC001761 [Tribolium castaneum]	sp|Q9CTY5|EFHA2_MOUSE	EF-hand domain-containing family member A2 OS=Mus musculus GN=Efha2 PE=2 SV=2	--	--	--	spu:579964	solute carrier family 25 (mitochondrial aspartate/glutamate transporter), member 12/13	-	GO:0005509//calcium ion binding	-
CL1566.Contig2	1596	52	1.7807	51	1.8687	hypothetical protein KGM_03597 [Danaus plexippus]	sp|Q9CTY5|EFHA2_MOUSE	EF-hand domain-containing family member A2 OS=Mus musculus GN=Efha2 PE=2 SV=2	--	--	--	mgp:100539663	solute carrier family 25 (mitochondrial aspartate/glutamate transporter), member 12/13	-	GO:0005509//calcium ion binding	-
CL1566.Contig3	245	0	0	0	0	hypothetical protein KGM_03596 [Danaus plexippus]	--	--	--	--	--	--	--	-	-	-
CL1567.Contig1	1501	247	8.9938	761	29.6493	--	--	--	--	--	--	--	--	-	-	-
CL1567.Contig2	278	39	7.6673	160	33.6578	--	--	--	--	--	--	--	--	-	-	-
CL1568.Contig1	464	110	12.9569	54	6.8059	--	--	--	--	--	--	--	--	-	-	-
CL1568.Contig2	472	128	14.8215	126	15.6113	--	--	--	--	--	--	--	--	-	-	-
CL1569.Contig1	1284	15	0.6385	12	0.5465	hypothetical protein KGM_01857 [Danaus plexippus]	sp|Q3ZCD7|TECR_BOVIN	Trans-2,3-enoyl-CoA reductase OS=Bos taurus GN=TECR PE=2 SV=1	--	--	--	nvi:100113603	enoyl reductase [EC:1.3.1.-]	GO:0006629//lipid metabolic process	GO:0016627//oxidoreductase activity, acting on the CH-CH group of donors	GO:0016021//integral to membrane;GO:0005737//cytoplasm
CL1569.Contig2	1265	21	0.9073	43	1.9879	hypothetical protein KGM_01857 [Danaus plexippus]	sp|Q3ZCD7|TECR_BOVIN	Trans-2,3-enoyl-CoA reductase OS=Bos taurus GN=TECR PE=2 SV=1	--	--	--	nvi:100113603	enoyl reductase [EC:1.3.1.-]	GO:0006629//lipid metabolic process	GO:0016627//oxidoreductase activity, acting on the CH-CH group of donors	GO:0016021//integral to membrane;GO:0005737//cytoplasm
CL1569.Contig3	1913	1336	38.1695	872	26.6571	hypothetical protein KGM_01857 [Danaus plexippus]	sp|Q3ZCD7|TECR_BOVIN	Trans-2,3-enoyl-CoA reductase OS=Bos taurus GN=TECR PE=2 SV=1	--	--	--	nvi:100113603	enoyl reductase [EC:1.3.1.-]	GO:0006629//lipid metabolic process	GO:0016627//oxidoreductase activity, acting on the CH-CH group of donors	GO:0016021//integral to membrane;GO:0005737//cytoplasm
CL157.Contig1	821	4	0.2663	0	0	--	--	--	--	--	--	--	--	-	-	-
CL157.Contig2	1181	67	3.1006	41	2.0302	--	--	--	--	--	--	--	--	-	-	-
CL1570.Contig1	1388	7	0.2756	14	0.5899	ORF2-encoded protein [Danio rerio]	sp|Q95SX7|RTBS_DROME	Probable RNA-directed DNA polymerase from transposon BS OS=Drosophila melanogaster GN=RTase PE=2 SV=1	--	--	--	hmg:100213972	ATP-binding cassette, subfamily B (MDR/TAP), member 1	-	-	-
[truncated: 60,654 more rows]
