# Supplementary material for: Identification of Immunity-Related Genes in Ostrinia furnacalis against Entomopathogenic Fungi by RNA-Seq Analysis
Source: PLoS One. 2014 Jan 17;9(1):e86436. doi: 10.1371/journal.pone.0086436 (PMC3895045; doi:10.1371/journal.pone.0086436)
Supplement: Table S5 — The ID, length, expression and functional annotation of each differently expressed unigene. (XLS) [file pone.0086436.s012.xls]

## Sheet: C-vs-T.diff_annot
ID(13890)	Length	C_rawfragments(18296789)	T_rawfragments(17099713)	C_FPKM	T_FPKM	log2(T_FPKM/C_FPKM)	up/down	pvalue	FDR	Nr-ID	Nr-Score	Nr-Evalue	Nr-annotation	Nt-ID	Nt-Score	Nt-Evalue	Nt-annotation	Swissprot-ID	Swissprot-Score	Swissprot-Evalue	Swissprot-annotation	COG-Protein-or-Domain	COG-Score	COG-Evalue	COG-ID	COG-Function-Description	KO_id	KEGG-Evalue	KEGG-Score	KEGG-Gene	ko_definition	GO-BiologicalProcess	GO-MolecularFunction	Go-CellularComponent	Pathway ID//Pathway
Unigene33926	407	0	6214	0	892.87	19.7681	Up	0	0	gi|149016276|gb|EDL75522.1|	59.7	4e-08	rCG23821 [Rattus norvegicus]	--	--	--	--	sp|P08175|MS87F_DROME	52.4	3e-07	Male-specific sperm protein Mst87F OS=Drosophila melanogaster GN=Mst87F PE=2 SV=1	--	--	--	--	--	--	--	--	--	--	-	-	-	--
Unigene36056	327	0	4915	0	878.996	19.7455	Up	0	0	gi|357626188|gb|EHJ76365.1|	53.5	3e-06	hypothetical protein KGM_04228 [Danaus plexippus]	--	--	--	--	--	--	--	--	--	--	--	--	--	--	--	--	--	--	-	-	-	--
Unigene34565	617	0	5310	0	503.293	18.941	Up	0	0	gi|28571535|ref|NP_731093.2|	64.3	3e-09	PFTAIRE-interacting factor 2 [Drosophila melanogaster] >gi|17104826|gb|AAL35411.1|AF273708_1 PFTAIRE-interacting factor 2 [Drosophila melanogaster] >gi|28381164|gb|AAF54113.3| PFTAIRE-interacting factor 2 [Drosophila melanogaster]	--	--	--	--	sp|Q01645|MS84D_DROME	67.4	2e-11	Male-specific sperm protein Mst84Dd OS=Drosophila melanogaster GN=Mst84Dd PE=2 SV=2	--	--	--	--	--	--	--	--	--	--	GO:0007288//sperm axoneme assembly	GO:0005515//protein binding	GO:0043229//intracellular organelle	--
Unigene33340	405	0	2038	0	294.28	18.1668	Up	0	0	--	--	--	--	--	--	--	--	--	--	--	--	--	--	--	--	--	--	--	--	--	--	-	-	-	--
Unigene34609	253	0	1183	0	273.448	18.0609	Up	0	0	gi|383861412|ref|XP_003706180.1|	69.7	4e-11	PREDICTED: tubulin beta-4 chain-like [Megachile rotundata]	gi|333411319|gb|JF767013.1|	145	1e-31	Helicoverpa armigera beta-tubulin mRNA, complete cds	sp|O44388|TBB_TRITR	69.7	1e-12	Tubulin beta chain OS=Trichuris trichiura PE=3 SV=1	SPBC26H8.07c	61.6	3e-10	COG5023	Tubulin	K07375	3e-12	70.5	pon:100443594	tubulin beta	-	-	-	ko05130//Pathogenic Escherichia coli infection;ko04540//Gap junction;ko04145//Phagosome
Unigene36057	461	0	1436	0	182.165	17.4749	Up	0	0	--	--	--	--	--	--	--	--	--	--	--	--	--	--	--	--	--	--	--	--	--	--	-	-	-	--
Unigene34031	286	0	665	0	135.977	17.053	Up	7.3113e-211	6.6756e-209	gi|1769528|gb|AAC47425.1|	90.1	3e-17	beta-tubulin [Heliothis virescens]	gi|1658566|gb|U75868.1|HVU75868	149	7e-33	Heliothis virescens beta-tubulin mRNA, complete cds	sp|P30883|TBB4_XENLA	78.6	3e-15	Tubulin beta-4 chain OS=Xenopus laevis GN=tubb4 PE=2 SV=1	SPBC26H8.07c	63.5	9e-11	COG5023	Tubulin	K07375	1e-14	78.6	nvi:100114292	tubulin beta	GO:0051258//protein polymerization;GO:0006184//GTP catabolic process;GO:0007018//microtubule-based movement	GO:0003924//GTPase activity;GO:0005198//structural molecule activity;GO:0005525//GTP binding	GO:0005874//microtubule;GO:0005737//cytoplasm	ko05130//Pathogenic Escherichia coli infection;ko04540//Gap junction;ko04145//Phagosome
Unigene35419	278	0	606	0	127.479	16.9599	Up	3.2086e-192	2.7244e-190	gi|357626032|gb|EHJ76273.1|	114.8	1e-24	putative beta1-tubulin [Danaus plexippus]	gi|1658566|gb|U75868.1|HVU75868	170	2e-39	Heliothis virescens beta-tubulin mRNA, complete cds	sp|Q6P9T8|TBB4B_RAT	112	2e-25	Tubulin beta-4B chain OS=Rattus norvegicus GN=Tubb4b PE=1 SV=1	SPBC26H8.07c	97.4	6e-21	COG5023	Tubulin	K07375	9e-25	112	acs:100563375	tubulin beta	GO:0051258//protein polymerization;GO:0006184//GTP catabolic process;GO:0007018//microtubule-based movement	GO:0003924//GTPase activity;GO:0005198//structural molecule activity;GO:0005525//GTP binding	GO:0005874//microtubule;GO:0005737//cytoplasm	ko05130//Pathogenic Escherichia coli infection;ko04540//Gap junction;ko04145//Phagosome
Unigene31344	641	0	1284	0	117.144	16.8379	Up	0	0	gi|357612016|gb|EHJ67760.1|	434.9	1e-120	tubulin, beta 2C [Danaus plexippus]	gi|158287871|ref|XM_309765.4|	377	1e-101	Anopheles gambiae str. PEST AGAP010929-PA (AgaP_AGAP010929) mRNA, complete cds	sp|P02554|TBB_PIG	429	3e-120	Tubulin beta chain OS=Sus scrofa PE=1 SV=1	ECU03g0820i	362	4e-100	COG5023	Tubulin	K07375	1e-119	429	acs:100563375	tubulin beta	GO:0001764//neuron migration;GO:0051258//protein polymerization;GO:0006184//GTP catabolic process;GO:0007018//microtubule-based movement	GO:0003924//GTPase activity;GO:0005198//structural molecule activity;GO:0005525//GTP binding	GO:0005874//microtubule;GO:0005737//cytoplasm	ko05130//Pathogenic Escherichia coli infection;ko04540//Gap junction;ko04145//Phagosome
CL9695.Contig1	279	0	535	0	112.14	16.7749	Up	8.7155e-170	6.6266e-168	--	--	--	--	--	--	--	--	--	--	--	--	--	--	--	--	--	--	--	--	--	--	-	-	-	--
Unigene36058	446	0	824	0	108.045	16.7213	Up	4.2123e-261	4.658e-259	gi|321476128|gb|EFX87089.1|	53.5	3e-06	hypothetical protein DAPPUDRAFT_312612 [Daphnia pulex]	--	--	--	--	sp|Q7KF89|RL41_SPOFR	52	5e-07	60S ribosomal protein L41 OS=Spodoptera frugiperda GN=RpL41 PE=3 SV=1	--	--	--	--	--	K02928	1e-06	52	api:100191001	large subunit ribosomal protein L41e	-	-	-	ko03010//Ribosome
Unigene35217	380	0	614	0	94.4922	16.5279	Up	9.5179e-195	8.1828e-193	gi|405963072|gb|EKC28676.1|	261.9	5e-69	Tubulin alpha-3 chain [Crassostrea gigas]	gi|291414494|ref|XM_002723451.1|	319	5e-84	PREDICTED: Oryctolagus cuniculus GL12416-like (LOC100349209), mRNA	sp|P06603|TBA1_DROME	261	2e-70	Tubulin alpha-1 chain OS=Drosophila melanogaster GN=alphaTub84B PE=2 SV=1	SPBC800.05c	220	4e-58	COG5023	Tubulin	K07374	7e-70	261	phu:Phum_PHUM420710	tubulin alpha	-	-	-	ko05130//Pathogenic Escherichia coli infection;ko04540//Gap junction;ko04145//Phagosome
Unigene34744	336	0	529	0	92.072	16.4905	Up	6.8568e-168	5.1626e-166	gi|256069376|ref|XP_002571123.1|	162.5	4e-39	tubulin subunit beta [Schistosoma mansoni]	gi|163869625|gb|EU234504.1|	198	1e-47	Mythimna separata beta-tubulin mRNA, complete cds	sp|Q6P9T8|TBB4B_RAT	159	2e-39	Tubulin beta-4B chain OS=Rattus norvegicus GN=Tubb4b PE=1 SV=1	SPBC26H8.07c	130	8e-31	COG5023	Tubulin	K07375	3e-39	160	smm:Smp_078040	tubulin beta	GO:0051258//protein polymerization;GO:0006184//GTP catabolic process;GO:0007018//microtubule-based movement	GO:0003924//GTPase activity;GO:0005198//structural molecule activity;GO:0005525//GTP binding	GO:0005874//microtubule;GO:0005737//cytoplasm	ko05130//Pathogenic Escherichia coli infection;ko04540//Gap junction;ko04145//Phagosome
Unigene31343	249	0	379	0	89.0125	16.4417	Up	1.7055e-120	9.7075e-119	gi|403301550|ref|XP_003941450.1|	171.4	1e-41	PREDICTED: tubulin beta-4B chain [Saimiri boliviensis boliviensis]	gi|403296274|ref|XM_003938989.1|	216	3e-53	PREDICTED: Saimiri boliviensis boliviensis tubulin, beta 4A class IVa (TUBB4A), mRNA	sp|O44388|TBB_TRITR	171	3e-43	Tubulin beta chain OS=Trichuris trichiura PE=3 SV=1	ECU03g0820i	154	4e-38	COG5023	Tubulin	K07375	1e-42	171	tsp:Tsp_04895	tubulin beta	-	-	-	ko05130//Pathogenic Escherichia coli infection;ko04540//Gap junction;ko04145//Phagosome
CL4323.Contig3	287	0	352	0	71.7252	16.1302	Up	5.7954e-112	3.0936e-110	--	--	--	--	--	--	--	--	--	--	--	--	--	--	--	--	--	--	--	--	--	--	-	-	-	--
Unigene36063	267	0	316	0	69.2129	16.0788	Up	1.3742e-100	6.7418e-99	--	--	--	--	gi|381139245|emb|HE655062.1|	65.9	8e-08	Lepidoderma aggregatum partial 28S rRNA gene, isolate Uk-K86	--	--	--	--	--	--	--	--	--	--	--	--	--	--	-	-	-	--
Unigene36059	667	0	776	0	68.0373	16.054	Up	6.1824e-246	6.4772e-244	gi|112983479|ref|NP_001036886.1|	342.8	6e-93	alpha-tubulin [Bombyx mori] >gi|19773424|dbj|BAB86851.1| alpha-tubulin [Bombyx mori]	gi|346710079|dbj|AK379003.1|	250	6e-63	Bombyx mori mRNA, clone: ftes02E23	sp|Q28IX8|TBA_XENTR	274	1e-73	Tubulin alpha chain OS=Xenopus tropicalis GN=tuba PE=2 SV=1	YML085c	238	6e-63	COG5023	Tubulin	K07374	2e-73	275	cfa:608864	tubulin alpha	GO:0051258//protein polymerization;GO:0006184//GTP catabolic process;GO:0007018//microtubule-based movement	GO:0003924//GTPase activity;GO:0005198//structural molecule activity;GO:0005525//GTP binding	GO:0005874//microtubule;GO:0005737//cytoplasm	ko05130//Pathogenic Escherichia coli infection;ko04540//Gap junction;ko04145//Phagosome
CL4984.Contig1	527	0	568	0	63.0302	15.9438	Up	3.2601e-180	2.6138e-178	--	--	--	--	--	--	--	--	--	--	--	--	--	--	--	--	--	--	--	--	--	--	-	-	-	--
Unigene34588	338	0	355	0	61.4218	15.9065	Up	6.5338e-113	3.5181e-111	--	--	--	--	--	--	--	--	--	--	--	--	--	--	--	--	--	--	--	--	--	--	-	-	-	--
Unigene32230	234	0	213	0	53.2323	15.7	Up	4.8209e-68	1.6826e-66	gi|134001215|gb|ABO45231.1|	57	2e-07	reverse transcriptase [Ostrinia nubilalis] >gi|134001296|gb|ABO45237.1| reverse transcriptase [Ostrinia nubilalis]	gi|134001322|gb|EF113402.1|	93.7	3e-16	Ostrinia nubilalis reverse transcriptase and desaturase (ezi-D11 alpha-5) genes, complete cds	--	--	--	--	--	--	--	--	--	--	--	--	--	--	GO:0006278//RNA-dependent DNA replication	GO:0003723//RNA binding;GO:0003964//RNA-directed DNA polymerase activity	-	--
Unigene31355	505	0	455	0	52.6904	15.6853	Up	1.652e-144	1.1028e-142	gi|357609794|gb|EHJ66678.1|	295	8e-79	hypothetical protein KGM_08771 [Danaus plexippus]	gi|350592657|ref|XM_001929586.3|	295	9e-77	PREDICTED: Sus scrofa tubulin, alpha 3d (TUBA3D), mRNA	sp|P06605|TBA3_DROME	290	8e-79	Tubulin alpha-3 chain OS=Drosophila melanogaster GN=alphaTub84D PE=2 SV=1	SPBC800.05c	225	3e-59	COG5023	Tubulin	K07374	3e-78	290	nvi:100123147	tubulin alpha	GO:0007052//mitotic spindle organization;GO:0007094//mitotic cell cycle spindle assembly checkpoint;GO:0006184//GTP catabolic process;GO:0051258//protein polymerization;GO:0019730//antimicrobial humoral response;GO:0007018//microtubule-based movement;GO:0000910//cytokinesis	GO:0005515//protein binding;GO:0005525//GTP binding;GO:0003924//GTPase activity;GO:0005200//structural constituent of cytoskeleton	GO:0045298//tubulin complex;GO:0000235//astral microtubule;GO:0005813//centrosome;GO:0005811//lipid particle	ko05130//Pathogenic Escherichia coli infection;ko04540//Gap junction;ko04145//Phagosome
Unigene32196	1785	0	1606	0	52.6161	15.6832	Up	0	0	gi|357609485|gb|EHJ66477.1|	159.1	6e-37	hypothetical protein KGM_11177 [Danaus plexippus]	gi|195436699|ref|XM_002066259.1|	61.9	9e-06	Drosophila willistoni GK18904 (Dwil\GK18904), mRNA	sp|Q01643|MS84B_DROME	86.7	2e-16	Male-specific sperm protein Mst84Db OS=Drosophila melanogaster GN=Mst84Db PE=2 SV=2	--	--	--	--	--	K10379	1e-07	59.3	ecb:100065124	beaded filament structural protein 2, phakinin	GO:0007283//spermatogenesis	-	-	--
CL1805.Contig4	336	0	302	0	52.5628	15.6818	Up	3.6447e-96	1.7172e-94	gi|357609794|gb|EHJ66678.1|	234.2	1e-60	hypothetical protein KGM_08771 [Danaus plexippus]	gi|158287824|ref|XM_309723.4|	373	1e-100	Anopheles gambiae str. PEST AGAP010971-PA (AgaP_AGAP010971) mRNA, partial cds	sp|P02553|TBA_LYTPI	228	2e-60	Tubulin alpha chain (Fragment) OS=Lytechinus pictus PE=3 SV=1	SPBC16A3.15c	199	1e-51	COG5023	Tubulin	K07374	6e-60	228	api:100166930	tubulin alpha	-	-	-	ko05130//Pathogenic Escherichia coli infection;ko04540//Gap junction;ko04145//Phagosome
Unigene33263	505	0	429	0	49.6795	15.6004	Up	2.7119e-136	1.7176e-134	gi|357621317|gb|EHJ73187.1|	108.6	1e-22	hypothetical protein KGM_05580 [Danaus plexippus]	gi|350535920|ref|NM_001247961.1|	61.9	2e-06	Nasonia vitripennis histamine-gated chloride channel 1 (HisCl1), mRNA >gi|269856276|gb|FJ851089.1| Nasonia vitripennis histamine-gated chloride channel 1 (HisCl1) mRNA, complete cds	sp|Q9QX47|SON_MOUSE	65.1	7e-11	Protein SON OS=Mus musculus GN=Son PE=1 SV=2	RSc1986	55.1	6e-08	COG3170	Tfp pilus assembly protein FimV	K13168	1e-10	65.9	dwi:Dwil_GK10966	splicing factor, arginine/serine-rich 16	-	-	-	--
Unigene35301	547	0	439	0	46.9341	15.5183	Up	1.8774e-139	1.2126e-137	gi|357626189|gb|EHJ76366.1|	80.9	3e-14	hypothetical protein KGM_04229 [Danaus plexippus]	--	--	--	--	--	--	--	--	--	--	--	--	--	--	--	--	--	--	-	-	-	--
Unigene35917	342	0	256	0	43.7749	15.4178	Up	1.2484e-81	5.1652e-80	--	--	--	--	gi|293628517|gb|GQ225749.1|	135	1e-28	Ostrinia nubilalis clone BAC 57P12 acyl-CoA desaturase Z9-1 gene, complete cds	--	--	--	--	--	--	--	--	--	--	--	--	--	--	-	-	-	--
Unigene34997	575	0	405	0	41.1906	15.33	Up	1.0389e-128	6.2351e-127	gi|357626189|gb|EHJ76366.1|	303.9	2e-81	hypothetical protein KGM_04229 [Danaus plexippus]	--	--	--	--	sp|O70554|SPR2B_MOUSE	63.9	2e-10	Small proline-rich protein 2B OS=Mus musculus GN=Sprr2b PE=2 SV=1	--	--	--	--	--	K03426	2e-07	55.8	oaa:100074267	NAD+ diphosphatase [EC:3.6.1.22]	-	-	-	ko04146//Peroxisome;ko05130//Pathogenic Escherichia coli infection;ko00760//Nicotinate and nicotinamide metabolism;ko05150//Staphylococcus aureus infection;ko03015//mRNA surveillance pathway
Unigene34837	769	0	533	0	40.5333	15.3068	Up	3.7345e-169	2.8221e-167	--	--	--	--	--	--	--	--	--	--	--	--	--	--	--	--	--	--	--	--	--	--	-	-	-	--
Unigene33262	203	0	139	0	40.0433	15.2893	Up	1.1615e-44	2.8513e-43	--	--	--	--	--	--	--	--	--	--	--	--	--	--	--	--	--	--	--	--	--	--	-	-	-	--
Unigene33212	460	0	310	0	39.4108	15.2663	Up	1.0811e-98	5.213e-97	--	--	--	--	gi|346711657|dbj|AK379405.1|	67.9	3e-08	Bombyx mori mRNA, clone: ftes15M11	--	--	--	--	--	--	--	--	--	--	--	--	--	--	-	-	-	--
CL8128.Contig1	597	0	401	0	39.2809	15.2615	Up	1.9076e-127	1.1338e-125	gi|345489808|ref|XP_003426237.1|	147.9	2e-34	PREDICTED: hypothetical protein LOC100680282 [Nasonia vitripennis]	--	--	--	--	sp|Q95SX7|RTBS_DROME	81.3	1e-15	Probable RNA-directed DNA polymerase from transposon BS OS=Drosophila melanogaster GN=RTase PE=2 SV=1	--	--	--	--	--	K05658	3e-17	88.6	hmg:100213972	ATP-binding cassette, subfamily B (MDR/TAP), member 1	-	-	-	ko01100//Metabolic pathways;ko04976//Bile secretion;ko04514//Cell adhesion molecules (CAMs);ko05340//Primary immunodeficiency;ko00534//Glycosaminoglycan biosynthesis - heparan sulfate;ko02010//ABC transporters;ko05202//Transcriptional misregulation in cancer;ko04660//T cell receptor signaling pathway;ko04666//Fc gamma R-mediated phagocytosis
Unigene34777	353	0	217	0	35.9498	15.1337	Up	2.6257e-69	9.3385e-68	gi|357603933|gb|EHJ63975.1|	57.8	1e-07	hypothetical protein KGM_04666 [Danaus plexippus]	--	--	--	--	--	--	--	--	--	--	--	--	--	--	--	--	--	--	-	-	-	--
Unigene35402	295	0	177	0	35.0883	15.0987	Up	1.1431e-56	3.4285e-55	--	--	--	--	--	--	--	--	--	--	--	--	--	--	--	--	--	--	--	--	--	--	-	-	-	--
CL5560.Contig2	225	0	131	0	34.0487	15.0553	Up	3.9155e-42	9.1334e-41	--	--	--	--	--	--	--	--	--	--	--	--	--	--	--	--	--	--	--	--	--	--	-	-	-	--
Unigene33214	1369	0	793	0	33.8751	15.0479	Up	2.6281e-251	2.8155e-249	gi|302176491|gb|ADK98422.1|	760.8	0	enolase II [Antheraea pernyi]	gi|346711767|dbj|AK379515.1|	103	2e-18	Bombyx mori mRNA, clone: ftes20G22	sp|P15007|ENO_DROME	481	2e-135	Enolase OS=Drosophila melanogaster GN=Eno PE=1 SV=2	YGR254w	404	2e-112	COG0148	Enolase	K01689	3e-140	498	tca:663391	enolase [EC:4.2.1.11]	GO:0006096//glycolysis	GO:0004634//phosphopyruvate hydratase activity	GO:0005811//lipid particle	ko01100//Metabolic pathways;ko00010//Glycolysis / Gluconeogenesis;ko03018//RNA degradation
Unigene33310	528	0	300	0	33.2276	15.0201	Up	1.5617e-95	7.3244e-94	--	--	--	--	--	--	--	--	--	--	--	--	--	--	--	--	--	--	--	--	--	--	-	-	-	--
Unigene35115	796	0	443	0	32.5463	14.9902	Up	1.0225e-140	6.7027e-139	gi|357624676|gb|EHJ75364.1|	255.4	2e-66	hypothetical protein KGM_11464 [Danaus plexippus]	--	--	--	--	--	--	--	--	--	--	--	--	--	--	--	--	--	--	-	-	-	--
Unigene36064	629	0	349	0	32.4479	14.9858	Up	5.1404e-111	2.7251e-109	gi|357629936|gb|EHJ78407.1|	132.1	1e-29	hypothetical protein KGM_11098 [Danaus plexippus]	--	--	--	--	sp|Q9QX47|SON_MOUSE	49.7	5e-06	Protein SON OS=Mus musculus GN=Son PE=1 SV=2	--	--	--	--	--	--	--	--	--	--	-	-	-	--
Unigene31598	450	0	247	0	32.0993	14.9703	Up	8.7115e-79	3.4831e-77	--	--	--	--	--	--	--	--	--	--	--	--	--	--	--	--	--	--	--	--	--	--	-	-	-	--
CL6158.Contig1	219	0	120	0	32.0441	14.9678	Up	1.1708e-38	2.5411e-37	--	--	--	--	--	--	--	--	--	--	--	--	--	--	--	--	--	--	--	--	--	--	-	-	-	--
CL2121.Contig3	376	0	205	0	31.8843	14.9606	Up	1.6252e-65	5.5106e-64	--	--	--	--	gi|78272094|emb|BX511096.7|	61.9	2e-06	Zebrafish DNA sequence from clone CH211-241F5 in linkage group 3, complete sequence	--	--	--	--	--	--	--	--	--	--	--	--	--	--	-	-	-	--
Unigene33976	1428	0	770	0	31.5336	14.9446	Up	4.8639e-244	5.0361e-242	gi|357625495|gb|EHJ75920.1|	359	3e-97	hypothetical protein KGM_06293 [Danaus plexippus]	--	--	--	--	sp|Q17BA4|MED15_AEDAE	62	3e-09	Mediator of RNA polymerase II transcription subunit 15 OS=Aedes aegypti GN=MED15 PE=3 SV=1	--	--	--	--	--	K15162	4e-10	67	cqu:CpipJ_CPIJ013223	mediator of RNA polymerase II transcription subunit 12	-	-	-	--
CL2853.Contig2	777	0	418	0	31.4606	14.9413	Up	8.1089e-133	5.0478e-131	gi|383851036|ref|XP_003701059.1|	105.1	3e-21	PREDICTED: LOW QUALITY PROTEIN: DNA replication licensing factor MCM8-like [Megachile rotundata]	--	--	--	--	sp|A8MXZ3|KRA91_HUMAN	117	2e-26	Keratin-associated protein 9-1 OS=Homo sapiens GN=KRTAP9-1 PE=3 SV=1	XF0818	72.8	6e-13	COG2730	Endoglucanase	K13911	4e-17	89	mmu:381833	basic salivary proline-rich protein 1/2	-	-	-	ko04970//Salivary secretion
Unigene36077	418	0	224	0	31.3388	14.9357	Up	1.6123e-71	5.8971e-70	gi|357611878|gb|EHJ67693.1|	100.5	2e-20	hypothetical protein KGM_21571 [Danaus plexippus]	--	--	--	--	--	--	--	--	--	--	--	--	--	--	--	--	--	--	-	-	-	--
Unigene32444	752	0	399	0	31.0289	14.9213	Up	8.1737e-127	4.8303e-125	gi|357619764|gb|EHJ72210.1|	174.5	4e-42	hypothetical protein KGM_05361 [Danaus plexippus]	--	--	--	--	--	--	--	--	--	--	--	--	--	--	--	--	--	--	-	-	-	--
Unigene36073	365	0	191	0	30.6021	14.9013	Up	4.3102e-61	1.3734e-59	--	--	--	--	--	--	--	--	--	--	--	--	--	--	--	--	--	--	--	--	--	--	-	-	-	--
Unigene31477	223	0	116	0	30.4204	14.8928	Up	2.1496e-37	4.5165e-36	--	--	--	--	--	--	--	--	--	--	--	--	--	--	--	--	--	--	--	--	--	--	-	-	-	--
Unigene35606	939	0	477	0	29.7074	14.8585	Up	1.8477e-151	1.2833e-149	gi|195173369|ref|XP_002027464.1|	143.7	1e-32	GL15318 [Drosophila persimilis] >gi|194113324|gb|EDW35367.1| GL15318 [Drosophila persimilis]	gi|198473138|ref|XM_002133157.1|	97.6	8e-17	Drosophila pseudoobscura pseudoobscura GA28792 (Dpse\GA28792), mRNA	sp|Q01643|MS84B_DROME	139	9e-33	Male-specific sperm protein Mst84Db OS=Drosophila melanogaster GN=Mst84Db PE=2 SV=2	CC3441	49.3	9e-06	COG2267	Lysophospholipase	K15542	1e-25	117	pon:100443089	polyadenylation factor subunit 2	-	-	-	ko03015//mRNA surveillance pathway
Unigene33895	440	0	217	0	28.8415	14.8159	Up	2.6257e-69	9.3438e-68	--	--	--	--	--	--	--	--	--	--	--	--	--	--	--	--	--	--	--	--	--	--	-	-	-	--
Unigene35540	602	0	291	0	28.2688	14.7869	Up	1.0898e-92	4.9974e-91	gi|357625454|gb|EHJ75897.1|	133.7	5e-30	hypothetical protein KGM_20523 [Danaus plexippus]	gi|346712219|dbj|AK379764.1|	107	5e-20	Bombyx mori mRNA, clone: ftes26H22	--	--	--	--	--	--	--	--	--	K13711	7e-11	67.4	ame:725812	phosphatidylinositol 4-kinase type 2 [EC:2.7.1.67]	-	-	-	ko01100//Metabolic pathways;ko00562//Inositol phosphate metabolism;ko04070//Phosphatidylinositol signaling system
Unigene35645	372	0	178	0	27.9826	14.7722	Up	5.5224e-57	1.6636e-55	--	--	--	--	--	--	--	--	--	--	--	--	--	--	--	--	--	--	--	--	--	--	-	-	-	--
Unigene35346	494	0	231	0	27.3462	14.7391	Up	9.9e-74	3.7224e-72	gi|357620065|gb|EHJ72388.1|	227.3	1e-58	hypothetical protein KGM_15285 [Danaus plexippus]	--	--	--	--	--	--	--	--	--	--	--	--	--	--	--	--	--	--	-	-	-	--
Unigene36070	397	0	185	0	27.2516	14.7341	Up	3.391e-59	1.0538e-57	gi|167538127|ref|XP_001750729.1|	88.6	9e-17	hypothetical protein [Monosiga brevicollis MX1] >gi|163770753|gb|EDQ84434.1| predicted protein [Monosiga brevicollis MX1]	--	--	--	--	sp|P25886|RL29_RAT	77.4	7e-15	60S ribosomal protein L29 OS=Rattus norvegicus GN=Rpl29 PE=1 SV=3	--	--	--	--	--	K02905	2e-14	77.8	acs:100568095	large subunit ribosomal protein L29e	-	-	GO:0005622//intracellular	ko03010//Ribosome
CL3324.Contig1	238	0	110	0	27.0288	14.7222	Up	1.6912e-35	3.3809e-34	--	--	--	--	--	--	--	--	--	--	--	--	--	--	--	--	--	--	--	--	--	--	-	-	-	--
Unigene35646	203	0	92	0	26.5035	14.6939	Up	8.2353e-30	1.4255e-28	--	--	--	--	--	--	--	--	--	--	--	--	--	--	--	--	--	--	--	--	--	--	-	-	-	--
Unigene36075	322	0	145	0	26.3344	14.6847	Up	1.4763e-46	3.7493e-45	--	--	--	--	--	--	--	--	--	--	--	--	--	--	--	--	--	--	--	--	--	--	-	-	-	--
Unigene33322	249	0	110	0	25.8348	14.657	Up	1.6912e-35	3.3799e-34	--	--	--	--	--	--	--	--	--	--	--	--	--	--	--	--	--	--	--	--	--	--	-	-	-	--
Unigene35825	211	0	93	0	25.7758	14.6537	Up	3.9784e-30	6.9312e-29	--	--	--	--	--	--	--	--	--	--	--	--	--	--	--	--	--	--	--	--	--	--	-	-	-	--
Unigene34871	937	0	402	0	25.0898	14.6148	Up	9.2152e-128	5.4931e-126	gi|357626188|gb|EHJ76365.1|	471.5	2e-131	hypothetical protein KGM_04228 [Danaus plexippus]	--	--	--	--	sp|Q5SS00|ZDBF2_MOUSE	95.5	1e-19	DBF4-type zinc finger-containing protein 2 homolog OS=Mus musculus GN=Zdbf2 PE=2 SV=1	XF0818	72	1e-12	COG2730	Endoglucanase	K07604	3e-15	82.8	mmu:107656	type I keratin, acidic	-	-	-	ko05130//Pathogenic Escherichia coli infection;ko05150//Staphylococcus aureus infection
Unigene35515	702	0	296	0	24.6585	14.5898	Up	2.8674e-94	1.3307e-92	gi|357622571|gb|EHJ73998.1|	163.3	8e-39	hypothetical protein KGM_13516 [Danaus plexippus]	gi|346711599|dbj|AK379347.1|	67.9	5e-08	Bombyx mori mRNA, clone: ftes12A23	--	--	--	--	--	--	--	--	--	--	--	--	--	--	-	-	-	--
Unigene31512	266	0	112	0	24.6234	14.5877	Up	3.9468e-36	8.0412e-35	--	--	--	--	--	--	--	--	--	--	--	--	--	--	--	--	--	--	--	--	--	--	-	-	-	--
Unigene35432	1411	0	594	0	24.619	14.5875	Up	1.986e-188	1.6567e-186	gi|357622612|gb|EHJ74038.1|	718.4	0	hypothetical protein KGM_18600 [Danaus plexippus]	gi|346710112|dbj|AK379036.1|	119	3e-23	Bombyx mori mRNA, clone: ftes03G03	sp|Q9VMX1|KBP_DROME	132	2e-30	Protein KBP homolog OS=Drosophila melanogaster GN=CG14043 PE=2 SV=1	--	--	--	--	--	--	--	--	--	--	-	-	-	--
Unigene35134	262	0	109	0	24.3297	14.5704	Up	3.5008e-35	6.9491e-34	--	--	--	--	--	--	--	--	--	--	--	--	--	--	--	--	--	--	--	--	--	--	-	-	-	--
Unigene35340	250	0	104	0	24.3279	14.5703	Up	1.3305e-33	2.5408e-32	--	--	--	--	--	--	--	--	--	--	--	--	--	--	--	--	--	--	--	--	--	--	-	-	-	--
Unigene35247	313	0	130	0	24.289	14.568	Up	8.1051e-42	1.8764e-40	--	--	--	--	--	--	--	--	--	--	--	--	--	--	--	--	--	--	--	--	--	--	-	-	-	--
Unigene34010	453	0	187	0	24.141	14.5592	Up	7.9138e-60	2.4869e-58	gi|357625921|gb|EHJ76200.1|	175.3	7e-43	hypothetical protein KGM_04890 [Danaus plexippus]	--	--	--	--	--	--	--	--	--	--	--	--	--	--	--	--	--	--	-	-	-	--
CL2853.Contig1	801	0	328	0	23.9471	14.5476	Up	2.2202e-104	1.124e-102	gi|328786724|ref|XP_395500.4|	117.9	5e-25	PREDICTED: DNA replication licensing factor MCM8 [Apis mellifera]	--	--	--	--	sp|A8MXZ3|KRA91_HUMAN	120	3e-27	Keratin-associated protein 9-1 OS=Homo sapiens GN=KRTAP9-1 PE=3 SV=1	XF0818	77.4	3e-14	COG2730	Endoglucanase	K12841	9e-19	94.4	nvi:100116536	calcium homeostasis endoplasmic reticulum protein	-	-	-	ko03040//Spliceosome
Unigene33326	233	0	95	0	23.844	14.5413	Up	9.2846e-31	1.6468e-29	--	--	--	--	--	--	--	--	--	--	--	--	--	--	--	--	--	--	--	--	--	--	-	-	-	--
Unigene31564	247	0	100	0	23.6763	14.5312	Up	2.4429e-32	4.5171e-31	--	--	--	--	--	--	--	--	--	--	--	--	--	--	--	--	--	--	--	--	--	--	-	-	-	--
Unigene33333	273	0	110	0	23.5636	14.5243	Up	1.6912e-35	3.3788e-34	--	--	--	--	--	--	--	--	--	--	--	--	--	--	--	--	--	--	--	--	--	--	-	-	-	--
Unigene33227	534	0	212	0	23.217	14.5029	Up	9.9792e-68	3.4674e-66	gi|357605421|gb|EHJ64609.1|	159.5	6e-38	hypothetical protein KGM_21620 [Danaus plexippus]	gi|297290961|ref|XM_001100855.2|	69.9	1e-08	PREDICTED: Macaca mulatta runt-related transcription factor 2, transcript variant 4 (RUNX2), mRNA	sp|P11248|PRM2_RAT	51.2	1e-06	Protamine-2 OS=Rattus norvegicus GN=Prm2 PE=2 SV=1	--	--	--	--	--	K15516	5e-06	50.8	mcc:700138	fragile X mental retardation protein	-	-	-	ko03013//RNA transport
Unigene34897	351	0	137	0	22.8257	14.4784	Up	4.9769e-44	1.2036e-42	--	--	--	--	--	--	--	--	--	--	--	--	--	--	--	--	--	--	--	--	--	--	-	-	-	--
Unigene31345	204	0	78	0	22.3602	14.4486	Up	2.1841e-25	3.2889e-24	gi|403301550|ref|XP_003941450.1|	139	5e-32	PREDICTED: tubulin beta-4B chain [Saimiri boliviensis boliviensis]	gi|346706454|dbj|AK380431.1|	143	3e-31	Bombyx mori mRNA, clone: ftes46P19	sp|P02554|TBB_PIG	139	2e-33	Tubulin beta chain OS=Sus scrofa PE=1 SV=1	YFL037w	111	3e-25	COG5023	Tubulin	K07375	7e-33	139	cfa:100855815	tubulin beta	-	-	-	ko05130//Pathogenic Escherichia coli infection;ko04540//Gap junction;ko04145//Phagosome
Unigene34758	978	0	360	0	21.5266	14.3938	Up	1.7191e-114	9.4292e-113	gi|357621234|gb|EHJ73137.1|	428.7	1e-118	hypothetical protein KGM_00347 [Danaus plexippus]	gi|346711327|dbj|AK379261.1|	117	9e-23	Bombyx mori mRNA, clone: ftes09L18	sp|Q5EB30|ODF3A_XENTR	130	3e-30	Outer dense fiber protein 3 OS=Xenopus tropicalis GN=odf3 PE=2 SV=1	DR2133	50.8	3e-06	COG4372	Uncharacterized protein conserved in bacteria with the myosin-like domain	K13172	7e-09	62	oaa:100075123	serine/arginine repetitive matrix protein 2	-	-	-	--
CL1509.Contig2	407	0	149	0	21.4093	14.386	Up	8.0408e-48	2.0875e-46	--	--	--	--	gi|114842948|gb|DQ887770.1|	105	1e-19	Ostrinia furnacalis chitinase gene, complete cds	--	--	--	--	--	--	--	--	--	--	--	--	--	--	-	-	-	--
Unigene35414	403	0	145	0	21.0414	14.3609	Up	1.4763e-46	3.7509e-45	gi|357604508|gb|EHJ64217.1|	102.8	4e-21	hypothetical protein KGM_08572 [Danaus plexippus]	--	--	--	--	--	--	--	--	--	--	--	--	--	--	--	--	--	--	-	-	-	--
Unigene36081	470	0	167	0	20.7792	14.3429	Up	1.6513e-53	4.7102e-52	gi|357612334|gb|EHJ67927.1|	179.1	5e-44	hypothetical protein KGM_21237 [Danaus plexippus]	--	--	--	--	--	--	--	--	--	--	--	--	--	--	--	--	--	--	-	-	-	--
Unigene35081	380	0	135	0	20.776	14.3426	Up	2.1326e-43	5.0936e-42	gi|358031582|ref|NP_001239602.1|	194.1	1e-48	testis-specific serine/threonine-protein kinase-like [Bombyx mori] >gi|356582739|gb|AET21260.1| TSSK [Bombyx mori]	gi|358031581|ref|NM_001252673.1|	77.8	3e-11	Bombyx mori testis-specific serine/threonine-protein kinase-like (TSSK), mRNA >gi|356582738|gb|JN159476.1| Bombyx mori strain Dazao TSSK (TSSK) mRNA, complete cds	--	--	--	--	--	--	--	--	--	K08811	2e-19	94	tca:660054	testis-specific serine kinase [EC:2.7.11.1]	GO:0006468//protein phosphorylation	GO:0004683//calmodulin-dependent protein kinase activity;GO:0005524//ATP binding	-	--
Unigene33233	566	0	197	0	20.3545	14.3131	Up	5.4786e-63	1.7909e-61	gi|320164286|gb|EFW41185.1|	149.1	1e-34	60S ribosomal protein L43 [Capsaspora owczarzaki ATCC 30864]	gi|27598666|emb|BX025385.1|	103	8e-19	Single read from an extremity of a full-length cDNA clone made from Anopheles gambiae total adult females. 5-PRIME end of clone FK0AAA38DG05 of strain 6-9 of Anopheles gambiae (African malaria mosquito)	sp|O61598|RL37A_OSTOS	139	4e-33	60S ribosomal protein L37a OS=Ostertagia ostertagi GN=rpl-37a PE=3 SV=3	YPR043w	142	3e-34	COG1997	Ribosomal protein L37AE/L43A	K02921	1e-33	142	phu:Phum_PHUM603320	large subunit ribosomal protein L37Ae	GO:0006412//translation	GO:0003735//structural constituent of ribosome	GO:0005840//ribosome	ko03010//Ribosome
Unigene35245	519	0	180	0	20.2823	14.3079	Up	1.2888e-57	3.9148e-56	gi|357628247|gb|EHJ77637.1|	240.7	1e-62	putative poly (ADP-ribose) polymerase family, member 16 [Danaus plexippus]	gi|346707108|dbj|AK380509.1|	139	1e-29	Bombyx mori mRNA, clone: ftes52H24	sp|Q8N5Y8|PAR16_HUMAN	48.1	1e-05	Poly [ADP-ribose] polymerase 16 OS=Homo sapiens GN=PARP16 PE=1 SV=2	--	--	--	--	--	K00774	4e-18	90.9	ame:551860	poly [ADP-ribose] polymerase 16 [EC:2.4.2.30]	-	-	-	--
Unigene36079	500	0	167	0	19.5325	14.2536	Up	1.6513e-53	4.7124e-52	gi|156368518|ref|XP_001627740.1|	107.8	1e-22	predicted protein [Nematostella vectensis] >gi|156214659|gb|EDO35640.1| predicted protein [Nematostella vectensis]	--	--	--	--	sp|Q8ISN9|RS25_BRABE	106	3e-23	40S ribosomal protein S25 OS=Branchiostoma belcheri GN=RPS25 PE=2 SV=1	YLR333c	113	1e-25	COG4901	Ribosomal protein S25	K02975	3e-23	107	nve:NEMVE_v1g190935	small subunit ribosomal protein S25e	GO:0006412//translation	GO:0003735//structural constituent of ribosome	GO:0022627//cytosolic small ribosomal subunit	ko03010//Ribosome
CL5642.Contig3	213	0	71	0	19.4935	14.2507	Up	3.557e-23	5.0085e-22	--	--	--	--	--	--	--	--	--	--	--	--	--	--	--	--	--	--	--	--	--	--	-	-	-	--
Unigene33359	374	0	124	0	19.3893	14.243	Up	6.3766e-40	1.4204e-38	gi|41018059|sp|Q8ISP0.1|RS18_BRABE	147.1	2e-34	RecName: Full=40S ribosomal protein S18 >gi|24266988|gb|AAN52390.1| ribosomal protein S18 [Branchiostoma belcheri]	--	--	--	--	sp|Q8ISP0|RS18_BRABE	147	7e-36	40S ribosomal protein S18 OS=Branchiostoma belcheri GN=RPS18 PE=2 SV=1	YML026c	154	3e-38	COG0099	Ribosomal protein S13	K02964	2e-35	147	bfo:BRAFLDRAFT_114927	small subunit ribosomal protein S18e	GO:0006412//translation	GO:0003735//structural constituent of ribosome;GO:0003723//RNA binding	GO:0005840//ribosome	ko03010//Ribosome
Unigene34940	215	0	71	0	19.3122	14.2372	Up	3.557e-23	5.0039e-22	--	--	--	--	--	--	--	--	--	--	--	--	--	--	--	--	--	--	--	--	--	--	-	-	-	--
Unigene35075	1565	0	510	0	19.0575	14.2181	Up	6.9116e-162	5.0501e-160	gi|357630062|gb|EHJ78453.1|	370.5	1e-100	hypothetical protein KGM_16291 [Danaus plexippus]	--	--	--	--	sp|Q54HH2|SRR_DICDI	157	8e-38	Probable serine racemase OS=Dictyostelium discoideum GN=srr PE=3 SV=1	TM0356	273	8e-73	COG1171	Threonine dehydratase	K01754	2e-125	449	dgr:Dgri_GH19036	threonine dehydratase [EC:4.3.1.19]	-	GO:0005488//binding;GO:0004794//L-threonine ammonia-lyase activity	-	ko01100//Metabolic pathways;ko00260//Glycine, serine and threonine metabolism;ko00290//Valine, leucine and isoleucine biosynthesis
CL8351.Contig2	223	0	72	0	18.8816	14.2047	Up	1.7183e-23	2.4514e-22	--	--	--	--	gi|23268559|gb|AF537103.1|	127	2e-26	Plasmodiophora brassicae 23S ribosomal RNA gene, partial sequence; mitochondrial gene for mitochondrial product	--	--	--	--	--	--	--	--	--	--	--	--	--	--	-	-	-	--
Unigene35758	582	0	187	0	18.7901	14.1977	Up	7.9138e-60	2.4857e-58	--	--	--	--	--	--	--	--	--	--	--	--	--	--	--	--	--	--	--	--	--	--	-	-	-	--
CL1128.Contig3	215	0	69	0	18.7682	14.196	Up	1.5241e-22	2.0955e-21	--	--	--	--	--	--	--	--	--	--	--	--	--	--	--	--	--	--	--	--	--	--	-	-	-	--
Unigene33315	294	0	93	0	18.4989	14.1752	Up	3.9784e-30	6.9351e-29	--	--	--	--	--	--	--	--	--	--	--	--	--	--	--	--	--	--	--	--	--	--	-	-	-	--
Unigene36086	416	0	131	0	18.4157	14.1686	Up	3.9155e-42	9.1299e-41	--	--	--	--	--	--	--	--	--	--	--	--	--	--	--	--	--	--	--	--	--	--	-	-	-	--
Unigene36084	343	0	108	0	18.4137	14.1685	Up	7.2466e-35	1.427e-33	--	--	--	--	--	--	--	--	--	--	--	--	--	--	--	--	--	--	--	--	--	--	-	-	-	--
Unigene36090	210	0	66	0	18.3796	14.1658	Up	1.3519e-21	1.7883e-20	gi|156536989|ref|XP_001608283.1|	82.8	4e-15	PREDICTED: ubiquitin-like protein FUBI-like [Nasonia vitripennis]	gi|325115200|emb|FR823385.1|	60	4e-06	Neospora caninum Liverpool complete genome, chromosome IX	sp|P62864|RS30_RAT	72.8	2e-13	40S ribosomal protein S30 OS=Rattus norvegicus GN=Fau PE=1 SV=1	--	--	--	--	--	K02983	6e-16	82.8	nvi:100115833	small subunit ribosomal protein S30e	GO:0006412//translation	GO:0003735//structural constituent of ribosome	GO:0005840//ribosome	ko03010//Ribosome
CL9368.Contig2	261	0	82	0	18.3732	14.1653	Up	1.1896e-26	1.8754e-25	--	--	--	--	--	--	--	--	--	--	--	--	--	--	--	--	--	--	--	--	--	--	-	-	-	--
Unigene33338	570	0	178	0	18.2623	14.1566	Up	5.5224e-57	1.6644e-55	gi|357605421|gb|EHJ64609.1|	128.6	1e-28	hypothetical protein KGM_21620 [Danaus plexippus]	--	--	--	--	--	--	--	--	--	--	--	--	--	--	--	--	--	--	-	-	-	--
Unigene35737	615	0	191	0	18.1622	14.1487	Up	4.3102e-61	1.3741e-59	gi|357612116|gb|EHJ67809.1|	318.9	8e-86	hypothetical protein KGM_08994 [Danaus plexippus]	gi|346706483|dbj|AK380460.1|	121	4e-24	Bombyx mori mRNA, clone: ftes49E07	--	--	--	--	--	--	--	--	--	--	--	--	--	--	-	-	-	--
Unigene35885	764	0	236	0	18.0647	14.1409	Up	2.6048e-75	1.0063e-73	gi|357612803|gb|EHJ68178.1|	243	9e-63	hypothetical protein KGM_12580 [Danaus plexippus]	gi|346712195|dbj|AK379740.1|	71.9	4e-09	Bombyx mori mRNA, clone: ftes25N07	sp|Q6PGZ3|MIPT3_DANRE	52	1e-06	TRAF3-interacting protein 1 OS=Danio rerio GN=traf3ip1 PE=2 SV=1	--	--	--	--	--	K13100	4e-08	58.9	dan:Dana_GF14847	pre-mRNA-splicing factor CWC22	-	-	-	ko03040//Spliceosome
CL8852.Contig1	269	0	82	0	17.8268	14.1218	Up	1.1896e-26	1.8758e-25	--	--	--	--	gi|160690461|gb|EU258740.1|	67.9	2e-08	Ostrinia furnacalis chitin synthase gene, complete cds	--	--	--	--	--	--	--	--	--	--	--	--	--	--	-	-	-	--
Unigene32032	206	0	62	0	17.6009	14.1034	Up	2.4821e-20	3.1002e-19	--	--	--	--	gi|291201235|emb|FP340410.1|	60	4e-06	10N12_SfBAC_fin, Spodoptera frugiperda BAC, egg DNA	--	--	--	--	--	--	--	--	--	--	--	--	--	--	-	-	-	--
Unigene34667	664	0	197	0	17.3504	14.0827	Up	5.4786e-63	1.7899e-61	gi|299890790|ref|NP_001177744.1|	58.9	1e-07	cytochrome b-c1 complex subunit 10 [Bombyx mori]	--	--	--	--	--	--	--	--	--	--	--	--	--	K00420	9e-08	57.4	tca:655328	ubiquinol-cytochrome c reductase subunit 10	-	-	-	ko01100//Metabolic pathways;ko05012//Parkinson's disease;ko00190//Oxidative phosphorylation;ko05010//Alzheimer's disease;ko04260//Cardiac muscle contraction;ko05016//Huntington's disease
Unigene35246	872	0	258	0	17.3027	14.0787	Up	2.9134e-82	1.2119e-80	gi|357628247|gb|EHJ77637.1|	409.1	1e-112	putative poly (ADP-ribose) polymerase family, member 16 [Danaus plexippus]	--	--	--	--	sp|Q7TMM8|PAR16_MOUSE	119	6e-27	Poly [ADP-ribose] polymerase 16 OS=Mus musculus GN=Parp16 PE=2 SV=2	--	--	--	--	--	K00774	2e-43	176	ame:551860	poly [ADP-ribose] polymerase 16 [EC:2.4.2.30]	-	-	-	--
Unigene32192	964	0	283	0	17.168	14.0674	Up	3.6738e-90	1.642e-88	gi|357620987|gb|EHJ72979.1|	389.8	9e-107	putative ubiquitin specific protease 7 [Danaus plexippus]	gi|346711876|dbj|AK379624.1|	133	2e-27	Bombyx mori mRNA, clone: ftes23D03	sp|Q4VSI4|UBP7_RAT	337	2e-92	Ubiquitin carboxyl-terminal hydrolase 7 OS=Rattus norvegicus GN=Usp7 PE=1 SV=1	SPBC713.02c	174	2e-43	COG5077	Ubiquitin carboxyl-terminal hydrolase	K11838	1e-103	376	tca:663824	ubiquitin carboxyl-terminal hydrolase 7 [EC:3.1.2.15]	GO:0006511//ubiquitin-dependent protein catabolic process	GO:0004221//ubiquitin thiolesterase activity	-	ko05169//Epstein-Barr virus infection;ko05168//Herpes simplex infection
Unigene36082	530	0	155	0	17.1028	14.0619	Up	1.022e-49	2.7397e-48	gi|357605421|gb|EHJ64609.1|	72	1e-11	hypothetical protein KGM_21620 [Danaus plexippus]	--	--	--	--	--	--	--	--	--	--	--	--	--	--	--	--	--	--	-	-	-	--
Unigene36092	319	0	93	0	17.0492	14.0574	Up	3.9784e-30	6.9293e-29	gi|170033726|ref|XP_001844727.1|	68.6	9e-11	hypothetical protein CpipJ_CPIJ003139 [Culex quinquefasciatus] >gi|167874804|gb|EDS38187.1| hypothetical protein CpipJ_CPIJ003139 [Culex quinquefasciatus]	--	--	--	--	--	--	--	--	--	--	--	--	--	K02135	1e-11	68.6	cqu:CpipJ_CPIJ003139	F-type H+-transporting ATPase subunit epsilon [EC:3.6.3.14]	GO:0008340//determination of adult lifespan;GO:0046331//lateral inhibition;GO:0015986//ATP synthesis coupled proton transport;GO:0071486//cellular response to high light intensity;GO:0006979//response to oxidative stress	GO:0046961//proton-transporting ATPase activity, rotational mechanism;GO:0008553//hydrogen-exporting ATPase activity, phosphorylative mechanism;GO:0046933//hydrogen ion transporting ATP synthase activity, rotational mechanism	GO:0005764//lysosome;GO:0016021//integral to membrane;GO:0000275//mitochondrial proton-transporting ATP synthase complex, catalytic core F(1)	ko01100//Metabolic pathways;ko05012//Parkinson's disease;ko00190//Oxidative phosphorylation;ko05010//Alzheimer's disease;ko05016//Huntington's disease
Unigene35431	439	0	127	0	16.9181	14.0463	Up	7.1891e-41	1.6314e-39	--	--	--	--	--	--	--	--	--	--	--	--	--	--	--	--	--	--	--	--	--	--	-	-	-	--
Unigene36089	436	0	126	0	16.9003	14.0448	Up	1.4881e-40	3.3572e-39	gi|350410370|ref|XP_003489023.1|	124.8	1e-27	PREDICTED: acylphosphatase-1-like [Bombus impatiens]	--	--	--	--	sp|Q28FK7|ACYP1_XENTR	108	3e-24	Acylphosphatase-1 OS=Xenopus tropicalis GN=acyp1 PE=3 SV=1	PAB7421	59.7	2e-09	COG1254	Acylphosphatases	K01512	1e-26	118	ame:552639	acylphosphatase [EC:3.6.1.7]	-	GO:0016787//hydrolase activity	-	ko00620//Pyruvate metabolism
Unigene33213	236	0	68	0	16.8503	14.0405	Up	3.155e-22	4.2843e-21	--	--	--	--	--	--	--	--	--	--	--	--	--	--	--	--	--	--	--	--	--	--	-	-	-	--
Unigene36083	614	0	176	0	16.7631	14.033	Up	2.3663e-56	7.0594e-55	gi|357622632|gb|EHJ74058.1|	124.8	2e-27	hypothetical protein KGM_18589 [Danaus plexippus]	--	--	--	--	--	--	--	--	--	--	--	--	--	--	--	--	--	--	-	-	-	--
Unigene35683	232	0	66	0	16.6367	14.0221	Up	1.3519e-21	1.7886e-20	--	--	--	--	gi|315507102|gb|HQ260966.1|	254	1e-64	Ostrinia nubilalis peptidoglycan recognition protein D (PRGP-D) mRNA, complete cds	--	--	--	--	--	--	--	--	--	--	--	--	--	--	-	-	-	--
Unigene35095	726	0	205	0	16.5131	14.0113	Up	1.6252e-65	5.5075e-64	gi|357615775|gb|EHJ69826.1|	140.6	6e-32	hypothetical protein KGM_09091 [Danaus plexippus]	--	--	--	--	--	--	--	--	--	--	--	--	--	--	--	--	--	--	-	-	-	--
Unigene34884	705	0	198	0	16.4243	14.0035	Up	2.6467e-63	8.7068e-62	--	--	--	--	--	--	--	--	--	--	--	--	--	--	--	--	--	--	--	--	--	--	-	-	-	--
Unigene34074	350	0	98	0	16.3745	13.9992	Up	1.0468e-31	1.9081e-30	gi|357611853|gb|EHJ67679.1|	68.2	1e-10	hypothetical protein KGM_11524 [Danaus plexippus]	--	--	--	--	--	--	--	--	--	--	--	--	--	K02129	1e-06	51.6	dgr:Dgri_GH17479	F-type H+-transporting ATPase subunit e [EC:3.6.3.14]	-	-	-	ko01100//Metabolic pathways;ko00190//Oxidative phosphorylation
Unigene34691	286	0	79	0	16.1537	13.9796	Up	1.0551e-25	1.6072e-24	--	--	--	--	gi|325911159|gb|HQ731789.1|	115	1e-22	Ostrinia nubilalis AFLP marker o174 genomic sequence	--	--	--	--	--	--	--	--	--	--	--	--	--	--	-	-	-	--
Unigene36087	326	0	89	0	15.9655	13.9627	Up	7.3045e-29	1.231e-27	gi|357609716|gb|EHJ66602.1|	85.9	5e-16	hypothetical protein KGM_08724 [Danaus plexippus]	--	--	--	--	--	--	--	--	--	--	--	--	--	K02272	8e-07	52.4	aga:AgaP_AGAP007621	cytochrome c oxidase subunit 7c	-	-	-	ko01100//Metabolic pathways;ko05012//Parkinson's disease;ko00190//Oxidative phosphorylation;ko05010//Alzheimer's disease;ko04260//Cardiac muscle contraction;ko05016//Huntington's disease
Unigene35558	392	0	107	0	15.9628	13.9624	Up	1.5e-34	2.9269e-33	gi|357619513|gb|EHJ72058.1|	72	8e-12	hypothetical protein KGM_03002 [Danaus plexippus]	--	--	--	--	sp|P02256|H1_PARAN	64.7	5e-11	Histone H1, gonadal OS=Parechinus angulosus PE=1 SV=1	tolA	56.6	1e-08	COG3064	Membrane protein involved in colicin uptake	K04574	4e-08	56.6	cfa:442940	neurofilament heavy polypeptide	-	-	-	ko05014//Amyotrophic lateral sclerosis (ALS)
CL8069.Contig2	426	0	116	0	15.9243	13.9589	Up	2.1496e-37	4.5181e-36	gi|357616785|gb|EHJ70400.1|	65.9	6e-10	hypothetical protein KGM_15907 [Danaus plexippus]	--	--	--	--	--	--	--	--	--	--	--	--	--	--	--	--	--	--	-	-	-	--
Unigene33288	509	0	137	0	15.7403	13.9422	Up	4.9769e-44	1.2041e-42	gi|357625176|gb|EHJ75703.1|	62	1e-08	hypothetical protein KGM_20796 [Danaus plexippus]	--	--	--	--	--	--	--	--	--	--	--	--	--	--	--	--	--	--	-	-	-	--
Unigene35570	514	0	137	0	15.5872	13.9281	Up	4.9769e-44	1.2027e-42	gi|357630219|gb|EHJ78497.1|	235.7	6e-61	hypothetical protein KGM_07560 [Danaus plexippus]	--	--	--	--	--	--	--	--	--	--	--	--	--	--	--	--	--	--	-	-	-	--
Unigene35466	546	0	143	0	15.3163	13.9028	Up	6.326e-46	1.5831e-44	gi|357605338|gb|EHJ64564.1|	114	3e-24	hypothetical protein KGM_14141 [Danaus plexippus]	--	--	--	--	--	--	--	--	--	--	--	--	--	--	--	--	--	--	-	-	-	--
Unigene35755	892	0	233	0	15.2757	13.899	Up	2.3104e-74	8.8105e-73	gi|242023574|ref|XP_002432207.1|	187.6	6e-46	ATP synthase subunit beta, putative [Pediculus humanus corporis] >gi|212517604|gb|EEB19469.1| ATP synthase subunit beta, putative [Pediculus humanus corporis]	gi|345532351|gb|JN175130.1|	63.9	1e-06	Heliconius numata aurora isolate o1206_05 H+ transporting ATP synthase beta subunit (ATPs) gene, partial cds	sp|P06576|ATPB_HUMAN	179	5e-45	ATP synthase subunit beta, mitochondrial OS=Homo sapiens GN=ATP5B PE=1 SV=3	BMEI0251	156	4e-38	COG0055	F0F1-type ATP synthase, beta subunit	K02133	9e-47	187	phu:Phum_PHUM576810	F-type H+-transporting ATPase subunit beta [EC:3.6.3.14]	GO:0042777//plasma membrane ATP synthesis coupled proton transport;GO:0015991//ATP hydrolysis coupled proton transport	GO:0008553//hydrogen-exporting ATPase activity, phosphorylative mechanism;GO:0046933//hydrogen ion transporting ATP synthase activity, rotational mechanism;GO:0005524//ATP binding;GO:0046961//proton-transporting ATPase activity, rotational mechanism	GO:0045261//proton-transporting ATP synthase complex, catalytic core F(1);GO:0005886//plasma membrane	ko01100//Metabolic pathways;ko05012//Parkinson's disease;ko00190//Oxidative phosphorylation;ko05010//Alzheimer's disease;ko05016//Huntington's disease
Unigene35608	228	0	59	0	15.1331	13.8854	Up	2.2016e-19	2.6415e-18	--	--	--	--	--	--	--	--	--	--	--	--	--	--	--	--	--	--	--	--	--	--	-	-	-	--
Unigene32191	481	0	124	0	15.0761	13.88	Up	6.3766e-40	1.4209e-38	gi|357603433|gb|EHJ63763.1|	96.7	3e-19	hypothetical protein KGM_03163 [Danaus plexippus]	gi|346710050|dbj|AK378974.1|	103	7e-19	Bombyx mori mRNA, clone: ftes01D21	--	--	--	--	--	--	--	--	--	--	--	--	--	--	-	-	-	--
Unigene35654	1304	0	335	0	15.0238	13.875	Up	1.3633e-106	6.982e-105	gi|357605337|gb|EHJ64563.1|	163.7	1e-38	hypothetical protein KGM_14137 [Danaus plexippus]	--	--	--	--	--	--	--	--	--	--	--	--	--	--	--	--	--	--	-	-	-	--
Unigene33325	985	0	253	0	15.0209	13.8747	Up	1.1073e-80	4.5269e-79	gi|357607333|gb|EHJ65455.1|	267.7	5e-70	putative arylalkylamine N-acetyltransferase [Danaus plexippus]	--	--	--	--	--	--	--	--	--	--	--	--	--	--	--	--	--	--	-	-	-	--
Unigene32213	1073	0	272	0	14.8245	13.8557	Up	1.0985e-86	4.7551e-85	gi|357612117|gb|EHJ67810.1|	476.1	1e-132	hypothetical protein KGM_08993 [Danaus plexippus]	gi|346712296|dbj|AK379841.1|	77.8	9e-11	Bombyx mori mRNA, clone: ftes28H24	--	--	--	--	--	--	--	--	--	--	--	--	--	--	-	-	-	--
Unigene35449	300	0	76	0	14.8151	13.8548	Up	9.3589e-25	1.3761e-23	--	--	--	--	--	--	--	--	--	--	--	--	--	--	--	--	--	--	--	--	--	--	-	-	-	--
Unigene34971	245	0	62	0	14.7992	13.8532	Up	2.4821e-20	3.0983e-19	gi|357604712|gb|EHJ64296.1|	78.6	9e-14	hypothetical protein KGM_09589 [Danaus plexippus]	--	--	--	--	--	--	--	--	--	--	--	--	--	--	--	--	--	--	-	-	-	--
Unigene34803	730	0	184	0	14.7403	13.8475	Up	7.0194e-59	2.1706e-57	gi|340384505|ref|XP_003390752.1|	60.1	1e-07	PREDICTED: hypothetical protein LOC100635415 [Amphimedon queenslandica]	--	--	--	--	--	--	--	--	--	--	--	--	--	--	--	--	--	--	-	-	-	--
Unigene31468	841	0	210	0	14.6027	13.8339	Up	4.276e-67	1.4701e-65	gi|123484027|ref|XP_001324167.1|	68.9	3e-10	hypothetical protein [Trichomonas vaginalis G3] >gi|121907045|gb|EAY11944.1| hypothetical protein TVAG_399490 [Trichomonas vaginalis G3]	--	--	--	--	sp|P46821|MAP1B_HUMAN	57.4	4e-08	Microtubule-associated protein 1B OS=Homo sapiens GN=MAP1B PE=1 SV=2	--	--	--	--	--	K14721	6e-10	65.1	phu:Phum_PHUM540970	DNA-directed RNA polymerase III subunit RPC5	-	-	-	ko00230//Purine metabolism;ko03020//RNA polymerase;ko04623//Cytosolic DNA-sensing pathway;ko00240//Pyrimidine metabolism;ko05169//Epstein-Barr virus infection
Unigene33357	562	0	140	0	14.5681	13.8305	Up	5.6111e-45	1.3863e-43	gi|321459212|gb|EFX70268.1|	161.4	1e-38	hypothetical protein DAPPUDRAFT_300540 [Daphnia pulex]	gi|150984533|gb|EF634909.1|	135	2e-28	Pristionchus sp. 15 RS5229 small subunit ribosomal protein 20 (rps-20) mRNA, complete cds	sp|P55828|RS20_DROME	155	4e-38	40S ribosomal protein S20 OS=Drosophila melanogaster GN=RpS20 PE=1 SV=1	SPCC576.09	147	8e-36	COG0051	Ribosomal protein S10	K02969	1e-38	159	gga:430990	small subunit ribosomal protein S20e	GO:0006412//translation	GO:0003735//structural constituent of ribosome;GO:0003723//RNA binding	GO:0005811//lipid particle;GO:0022627//cytosolic small ribosomal subunit	ko03010//Ribosome
Unigene35412	1229	0	306	0	14.5606	13.8298	Up	1.9851e-97	9.446e-96	gi|112983630|ref|NP_001036873.1|	623.2	7e-177	testis specific tektin [Bombyx mori] >gi|13359380|dbj|BAB33388.1| testis specific tektin [Bombyx mori]	gi|57164731|gb|AY848742.1|	83.8	2e-12	Amauris tartarea isolate DNA058 tektin gene, partial cds	sp|Q149S1|TEKT4_MOUSE	190	5e-48	Tektin-4 OS=Mus musculus GN=Tekt4 PE=2 SV=1	--	--	--	--	--	K04688	2e-11	71.2	aag:AaeL_AAEL000743	p70 ribosomal S6 kinase [EC:2.7.11.1]	GO:0000226//microtubule cytoskeleton organization	-	GO:0005874//microtubule	ko04350//TGF-beta signaling pathway;ko04910//Insulin signaling pathway;ko04666//Fc gamma R-mediated phagocytosis;ko04150//mTOR signaling pathway;ko05221//Acute myeloid leukemia;ko04012//ErbB signaling pathway
Unigene33323	997	0	245	0	14.3708	13.8109	Up	3.7328e-78	1.481e-76	gi|357629012|gb|EHJ78059.1|	47	4e-47	hypothetical protein KGM_16753 [Danaus plexippus]	--	--	--	--	sp|Q5NVG8|WASF1_PONAB	54.7	3e-07	Wiskott-Aldrich syndrome protein family member 1 OS=Pongo abelii GN=WASF1 PE=2 SV=1	Rv3876	50.1	6e-06	COG0455	ATPases involved in chromosome partitioning	K05753	4e-08	59.3	gga:421761	WAS protein family, member 1	-	-	-	ko05016//Huntington's disease;ko05100//Bacterial invasion of epithelial cells;ko05131//Shigellosis;ko05132//Salmonella infection;ko04666//Fc gamma R-mediated phagocytosis;ko04520//Adherens junction;ko04810//Regulation of actin cytoskeleton
Unigene34917	558	0	137	0	14.3581	13.8096	Up	4.9769e-44	1.2031e-42	gi|357606223|gb|EHJ64962.1|	219.9	4e-56	hypothetical protein KGM_19044 [Danaus plexippus]	--	--	--	--	--	--	--	--	--	--	--	--	--	--	--	--	--	--	-	-	-	--
Unigene32093	603	0	148	0	14.3534	13.8091	Up	1.6645e-47	4.2959e-46	gi|357606998|gb|EHJ65314.1|	242.3	1e-62	hypothetical protein KGM_13380 [Danaus plexippus]	--	--	--	--	--	--	--	--	--	--	--	--	--	--	--	--	--	--	-	-	-	--
Unigene35736	659	0	161	0	14.2873	13.8024	Up	1.2991e-51	3.5914e-50	gi|357612116|gb|EHJ67809.1|	142.1	1e-32	hypothetical protein KGM_08994 [Danaus plexippus]	gi|346706483|dbj|AK380460.1|	63.9	8e-07	Bombyx mori mRNA, clone: ftes49E07	--	--	--	--	--	--	--	--	--	--	--	--	--	--	-	-	-	--
Unigene35349	533	0	129	0	14.1538	13.7889	Up	1.6778e-41	3.8539e-40	gi|357617679|gb|EHJ70923.1|	180.6	2e-44	hypothetical protein KGM_07208 [Danaus plexippus]	--	--	--	--	--	--	--	--	--	--	--	--	--	--	--	--	--	--	-	-	-	--
Unigene34645	517	0	125	0	14.1394	13.7874	Up	3.0805e-40	6.9117e-39	--	--	--	--	--	--	--	--	--	--	--	--	--	--	--	--	--	--	--	--	--	--	-	-	-	--
Unigene36103	395	0	95	0	14.0649	13.7798	Up	9.2846e-31	1.6464e-29	--	--	--	--	gi|319918817|dbj|AB597304.1|	101	2e-18	Ostrinia nubilalis OnubOR5c, OnubOR4 genes, partial cds	--	--	--	--	--	--	--	--	--	--	--	--	--	--	-	-	-	--
Unigene35067	440	0	105	0	13.9556	13.7686	Up	6.4276e-34	1.2354e-32	gi|221505166|gb|EEE30820.1|	53.9	2e-06	subtilisin-like protein TgSUB1, putative [Toxoplasma gondii VEG]	--	--	--	--	sp|A6NGB9|WIPF3_HUMAN	54.3	9e-08	WAS/WASL-interacting protein family member 3 OS=Homo sapiens GN=WIPF3 PE=2 SV=3	Rv3876	51.2	6e-07	COG0455	ATPases involved in chromosome partitioning	K02633	5e-07	53.5	mdo:100014506	period circadian protein	-	-	-	ko01100//Metabolic pathways;ko00020//Citrate cycle (TCA cycle);ko00310//Lysine degradation;ko05202//Transcriptional misregulation in cancer;ko03040//Spliceosome;ko04711//Circadian rhythm - fly;ko04710//Circadian rhythm - mammal;ko04330//Notch signaling pathway;ko05169//Epstein-Barr virus infection;ko05168//Herpes simplex infection
Unigene32264	1072	0	251	0	13.6927	13.7411	Up	4.7447e-80	1.9232e-78	gi|357626383|gb|EHJ76490.1|	552.7	1e-155	neverland [Danaus plexippus]	--	--	--	--	--	--	--	--	--	--	--	--	--	--	--	--	--	--	-	-	-	--
Unigene35482	1459	0	340	0	13.6281	13.7343	Up	3.5871e-108	1.857e-106	gi|357617344|gb|EHJ70734.1|	775.8	0	hypothetical protein KGM_08863 [Danaus plexippus]	gi|346715231|dbj|AK380037.1|	161	1e-35	Bombyx mori mRNA, clone: ftes33L15	sp|Q2T9Q6|TEKT2_BOVIN	236	1e-61	Tektin-2 OS=Bos taurus GN=TEKT2 PE=2 SV=1	--	--	--	--	--	K04688	5e-13	76.6	cqu:CpipJ_CPIJ003064	p70 ribosomal S6 kinase [EC:2.7.11.1]	-	-	-	ko05416//Viral myocarditis;ko04260//Cardiac muscle contraction;ko05410//Hypertrophic cardiomyopathy (HCM);ko05414//Dilated cardiomyopathy;ko04530//Tight junction;ko04350//TGF-beta signaling pathway;ko05132//Salmonella infection;ko04910//Insulin signaling pathway;ko04666//Fc gamma R-mediated phagocytosis;ko04270//Vascular smooth muscle contraction;ko04150//mTOR signaling pathway;ko05221//Acute mye…
Unigene34602	810	0	188	0	13.5733	13.7285	Up	3.8231e-60	1.2057e-58	gi|357614866|gb|EHJ69339.1|	368.6	1e-100	hypothetical protein KGM_10870 [Danaus plexippus]	--	--	--	--	--	--	--	--	--	--	--	--	--	--	--	--	--	--	-	-	-	--
Unigene33352	608	0	141	0	13.5621	13.7273	Up	2.7107e-45	6.7238e-44	gi|357620872|gb|EHJ72906.1|	66.2	1e-09	hypothetical protein KGM_07115 [Danaus plexippus]	--	--	--	--	--	--	--	--	--	--	--	--	--	--	--	--	--	--	-	-	-	--
Unigene35158	380	0	88	0	13.5429	13.7252	Up	1.512e-28	2.5316e-27	gi|112983630|ref|NP_001036873.1|	164.5	1e-39	testis specific tektin [Bombyx mori] >gi|13359380|dbj|BAB33388.1| testis specific tektin [Bombyx mori]	--	--	--	--	--	--	--	--	--	--	--	--	--	--	--	--	--	--	GO:0000226//microtubule cytoskeleton organization	-	GO:0005874//microtubule	--
Unigene34952	418	0	96	0	13.4309	13.7133	Up	4.4853e-31	8.0387e-30	--	--	--	--	--	--	--	--	--	--	--	--	--	--	--	--	--	--	--	--	--	--	-	-	-	--
CL7911.Contig2	253	0	58	0	13.4066	13.7107	Up	4.5573e-19	5.3915e-18	--	--	--	--	gi|348651496|gb|HQ874114.1|	79.8	5e-12	Ostrinia nubilalis isolate KAZ1 olfactory receptor 4 (OR4) gene, partial cds	--	--	--	--	--	--	--	--	--	--	--	--	--	--	-	-	-	--
Unigene33353	502	0	115	0	13.3969	13.7096	Up	4.4497e-37	9.2549e-36	--	--	--	--	--	--	--	--	--	--	--	--	--	--	--	--	--	--	--	--	--	--	-	-	-	--
Unigene36085	472	0	108	0	13.3811	13.7079	Up	7.2466e-35	1.4266e-33	--	--	--	--	--	--	--	--	--	--	--	--	--	--	--	--	--	--	--	--	--	--	-	-	-	--
Unigene33316	464	0	106	0	13.3598	13.7056	Up	3.1051e-34	6.0056e-33	gi|357605467|gb|EHJ64642.1|	157.9	1e-37	cytochrome c oxidase, subunit VB [Danaus plexippus]	--	--	--	--	sp|Q5REG2|COX5B_PONAB	69.7	2e-12	Cytochrome c oxidase subunit 5B, mitochondrial OS=Pongo abelii GN=COX5B PE=2 SV=1	--	--	--	--	--	K02265	1e-28	125	cqu:CpipJ_CPIJ004829	cytochrome c oxidase subunit 5b	-	GO:0016491//oxidoreductase activity	-	ko01100//Metabolic pathways;ko05012//Parkinson's disease;ko00190//Oxidative phosphorylation;ko05010//Alzheimer's disease;ko04260//Cardiac muscle contraction;ko05016//Huntington's disease
Unigene35179	510	0	116	0	13.3015	13.6993	Up	2.1496e-37	4.5135e-36	gi|357623483|gb|EHJ74614.1|	233.4	3e-60	hypothetical protein KGM_20723 [Danaus plexippus]	--	--	--	--	--	--	--	--	--	--	--	--	--	--	--	--	--	--	-	-	-	--
Unigene35263	847	0	192	0	13.2565	13.6944	Up	2.0822e-61	6.6655e-60	gi|357603072|gb|EHJ63623.1|	126.7	1e-27	hypothetical protein KGM_17078 [Danaus plexippus]	--	--	--	--	--	--	--	--	--	--	--	--	--	--	--	--	--	--	-	-	-	--
Unigene35637	1787	0	403	0	13.1884	13.687	Up	4.4518e-128	2.6613e-126	gi|357615206|gb|EHJ69529.1|	605.1	3e-171	hypothetical protein KGM_15808 [Danaus plexippus]	gi|346705782|dbj|AK380203.1|	63.9	2e-06	Bombyx mori mRNA, clone: ftes39E10	sp|Q9D8C3|ALG13_MOUSE	38.1	1e-06	UDP-N-acetylglucosamine transferase subunit ALG13 homolog OS=Mus musculus GN=Alg13 PE=2 SV=2	--	--	--	--	--	K11423	1e-07	58.9	dan:Dana_GF22528	histone-lysine N-methyltransferase SETD2 [EC:2.1.1.43]	-	-	-	ko00310//Lysine degradation;ko03015//mRNA surveillance pathway;ko03013//RNA transport
Unigene35066	699	0	156	0	13.0514	13.6719	Up	4.9374e-50	1.3304e-48	gi|357621344|gb|EHJ73207.1|	82.4	1e-14	putative F-box and WD domain protein [Danaus plexippus]	--	--	--	--	--	--	--	--	--	--	--	--	--	--	--	--	--	--	-	-	-	--
Unigene36107	489	0	109	0	13.0355	13.6702	Up	3.5008e-35	6.9469e-34	gi|340374004|ref|XP_003385529.1|	90.5	2e-17	PREDICTED: 40S ribosomal protein S29-like [Amphimedon queenslandica]	gi|322505221|emb|FR799003.1|	71.9	2e-09	Leishmania braziliensis MHOM/BR/75/M2904 complete genome, chromosome 28	sp|Q4LAY1|RS29_SCALT	87.8	1e-17	40S ribosomal protein S29 OS=Scarabaeus laticollis GN=RpS29 PE=3 SV=1	YDL061c	98.2	6e-21	COG0199	Ribosomal protein S14	K02980	4e-17	87.4	nve:NEMVE_v1g229213	small subunit ribosomal protein S29e	GO:0006412//translation	GO:0003735//structural constituent of ribosome;GO:0003723//RNA binding	GO:0015935//small ribosomal subunit	ko03010//Ribosome
Unigene33107	460	0	102	0	12.9674	13.6626	Up	5.7012e-33	1.0718e-31	gi|112983604|ref|NP_001036874.1|	91.7	1e-17	testis-specific ATPase inhibitor-like protein [Bombyx mori] >gi|13365633|dbj|BAB39164.1| testis-specific ATPase inhibitor-like protein [Bombyx mori]	--	--	--	--	sp|P37209|ATIF1_CAEEL	68.9	4e-12	ATPase inhibitor mai-1, mitochondrial OS=Caenorhabditis elegans GN=mai-1 PE=3 SV=1	--	--	--	--	--	K01934	3e-14	77.4	dse:Dsec_GM16002	5-formyltetrahydrofolate cyclo-ligase [EC:6.3.3.2]	GO:0045980//negative regulation of nucleotide metabolic process;GO:0043086//negative regulation of catalytic activity	GO:0004857//enzyme inhibitor activity	GO:0005739//mitochondrion	ko01100//Metabolic pathways;ko00670//One carbon pool by folate
Unigene36106	433	0	96	0	12.9657	13.6624	Up	4.4853e-31	8.034e-30	--	--	--	--	--	--	--	--	--	--	--	--	--	--	--	--	--	--	--	--	--	--	-	-	-	--
Unigene34916	386	0	85	0	12.8778	13.6526	Up	1.3412e-27	2.1805e-26	gi|357606223|gb|EHJ64962.1|	119.8	3e-26	hypothetical protein KGM_19044 [Danaus plexippus]	--	--	--	--	--	--	--	--	--	--	--	--	--	--	--	--	--	--	-	-	-	--
Unigene36100	573	0	125	0	12.7575	13.6391	Up	3.0805e-40	6.9067e-39	gi|326437907|gb|EGD83477.1|	131.7	1e-29	ribosomal protein L35a [Salpingoeca sp. ATCC 50818]	gi|268306427|gb|GU084302.1|	63.9	7e-07	Manduca sexta ribosomal protein L35A (rpl35a) mRNA, complete cds	sp|Q90YT3|RL35A_ICTPU	103	2e-22	60S ribosomal protein L35a OS=Ictalurus punctatus GN=rpl35a PE=3 SV=1	YPL143w	155	4e-38	COG2451	Ribosomal protein L35AE/L33A	K02917	2e-28	125	nve:NEMVE_v1g240098	large subunit ribosomal protein L35Ae	-	-	GO:0015934//large ribosomal subunit	ko03010//Ribosome
Unigene35164	212	0	46	0	12.6892	13.6313	Up	2.8208e-15	2.762e-14	--	--	--	--	--	--	--	--	--	--	--	--	--	--	--	--	--	--	--	--	--	--	-	-	-	--
Unigene34395	346	0	75	0	12.6764	13.6299	Up	1.9373e-24	2.8297e-23	gi|56199434|gb|AAV84206.1|	100.9	1e-20	unknown [Culicoides sonorensis]	gi|289725|gb|L16529.1|CELURFPA	67.9	3e-08	Caenorhabditis briggsae ubiquitin-like:ribosomal protein fusion protein mRNA, complete cds	sp|P15357|RS27A_DROME	94.7	4e-20	Ubiquitin-40S ribosomal protein S27a OS=Drosophila melanogaster GN=RpS27A PE=1 SV=2	SPAC6G10.11c_2	72	2e-13	COG1998	Ribosomal protein S27AE	K02977	5e-20	96.3	dmo:Dmoj_GI10618	small subunit ribosomal protein S27Ae	GO:0006412//translation	GO:0046872//metal ion binding;GO:0003735//structural constituent of ribosome	GO:0005875//microtubule associated complex;GO:0022627//cytosolic small ribosomal subunit;GO:0005634//nucleus	ko03010//Ribosome
Unigene33122	204	0	44	0	12.6134	13.6227	Up	1.2087e-14	1.1431e-13	--	--	--	--	gi|23268559|gb|AF537103.1|	143	3e-31	Plasmodiophora brassicae 23S ribosomal RNA gene, partial sequence; mitochondrial gene for mitochondrial product	--	--	--	--	--	--	--	--	--	--	--	--	--	--	-	-	-	--
Unigene34604	413	0	89	0	12.6023	13.6214	Up	7.3045e-29	1.2316e-27	gi|114053179|ref|NP_001040530.1|	58.2	1e-07	NADH-ubiquinone oxidoreductase 20 kDa subunit [Bombyx mori] >gi|95102896|gb|ABF51389.1| NADH-ubiquinone oxidoreductase 20 kDa subunit precursor [Bombyx mori]	--	--	--	--	--	--	--	--	--	--	--	--	--	--	--	--	--	--	GO:0008152//metabolic process	GO:0046872//metal ion binding;GO:0051536//iron-sulfur cluster binding;GO:0050136//NADH dehydrogenase (quinone) activity	-	--
Unigene35362	223	0	48	0	12.5877	13.6197	Up	6.583e-16	6.6873e-15	--	--	--	--	--	--	--	--	--	--	--	--	--	--	--	--	--	--	--	--	--	--	-	-	-	--
Unigene34506	546	0	117	0	12.5315	13.6133	Up	1.0385e-37	2.1991e-36	gi|357619088|gb|EHJ71803.1|	78.6	1e-13	hypothetical protein KGM_09012 [Danaus plexippus]	--	--	--	--	--	--	--	--	--	--	--	--	--	--	--	--	--	--	-	-	-	--
Unigene36091	588	0	125	0	12.4321	13.6018	Up	3.0805e-40	6.9092e-39	gi|320163368|gb|EFW40267.1|	191.8	1e-47	ribosomal protein L41 [Capsaspora owczarzaki ATCC 30864]	gi|321399158|emb|FR796445.1|	153	1e-33	Leishmania infantum JPCM5 genome chromosome 13	sp|P61486|RL36A_TAKRU	170	2e-42	60S ribosomal protein L36a OS=Takifugu rubripes GN=rpl36a PE=3 SV=2	YNL162w	203	1e-52	COG1631	Ribosomal protein L44E	K02929	4e-48	191	hmg:100198396	large subunit ribosomal protein L44e	GO:0006412//translation	GO:0016787//hydrolase activity;GO:0003735//structural constituent of ribosome	GO:0005840//ribosome	ko03010//Ribosome
Unigene35552	769	0	163	0	12.3957	13.5976	Up	3.0318e-52	8.4456e-51	gi|357623377|gb|EHJ74555.1|	263.5	7e-69	putative radial spoke head 1-like protein [Danaus plexippus]	--	--	--	--	sp|Q4VBJ9|MORN5_DANRE	143	5e-34	MORN repeat-containing protein 5 OS=Danio rerio GN=morn5 PE=2 SV=1	--	--	--	--	--	--	--	--	--	--	-	-	-	--
Unigene33343	540	0	114	0	12.3459	13.5917	Up	9.211e-37	1.9042e-35	--	--	--	--	--	--	--	--	--	--	--	--	--	--	--	--	--	--	--	--	--	--	-	-	-	--
Unigene36119	835	0	175	0	12.2564	13.5812	Up	4.8983e-56	1.4494e-54	gi|357616733|gb|EHJ70371.1|	203.4	1e-50	hypothetical protein KGM_12176 [Danaus plexippus]	gi|346715193|dbj|AK379999.1|	188	3e-44	Bombyx mori mRNA, clone: ftes32L18	sp|Q4V7N3|STYXA_XENLA	103	6e-22	Serine/threonine/tyrosine-interacting protein A OS=Xenopus laevis GN=styx-a PE=2 SV=1	SPBC17A3.06	82.4	8e-16	COG2453	Predicted protein-tyrosine phosphatase	K14819	3e-32	139	cqu:CpipJ_CPIJ018593	dual specificity phosphatase 12 [EC:3.1.3.16 3.1.3.48]	GO:0016311//dephosphorylation	GO:0016791//phosphatase activity	-	--
Unigene33103	510	0	106	0	12.1548	13.5692	Up	3.1051e-34	6.0075e-33	gi|74897547|sp|Q56FC8.1|RL38_LYSTE	95.9	7e-19	RecName: Full=60S ribosomal protein L38 >gi|62083499|gb|AAX62474.1| ribosomal protein L38 [Lysiphlebus testaceipes]	gi|18860922|ref|NG_000002.1|	73.8	6e-10	Homo sapiens immunoglobulin lambda locus (IGL@) on chromosome 22	sp|Q56FC8|RL38_LYSTE	95.9	4e-20	60S ribosomal protein L38 OS=Lysiphlebus testaceipes GN=RpL38 PE=3 SV=1	--	--	--	--	--	K02923	6e-19	93.6	api:100163801	large subunit ribosomal protein L38e	GO:0006412//translation	GO:0003735//structural constituent of ribosome	GO:0005840//ribosome	ko03010//Ribosome
CL9471.Contig2	242	0	50	0	12.0828	13.5607	Up	1.5363e-16	1.6148e-15	--	--	--	--	--	--	--	--	--	--	--	--	--	--	--	--	--	--	--	--	--	--	-	-	-	--
Unigene36094	959	0	198	0	12.0742	13.5596	Up	2.6467e-63	8.7022e-62	gi|269969590|sp|A7S3J7.1|RS3A_NEMVE	336.6	9e-91	RecName: Full=40S ribosomal protein S3a	gi|259419514|emb|FN392529.1|	71.9	5e-09	Telonema subtilis partial mRNA for 40S ribosomal protein S3a, contig 00396	sp|A7S3J7|RS3A_NEMVE	336	4e-92	40S ribosomal protein S3a OS=Nematostella vectensis GN=v1g242621 PE=3 SV=1	YML063w	370	3e-102	COG1890	Ribosomal protein S3AE	K02984	1e-91	336	nve:NEMVE_v1g242621	small subunit ribosomal protein S3Ae	GO:0006412//translation;GO:0006917//induction of apoptosis	GO:0003735//structural constituent of ribosome;GO:0005515//protein binding	GO:0005730//nucleolus;GO:0022627//cytosolic small ribosomal subunit	ko03010//Ribosome
Unigene34559	819	0	169	0	12.0674	13.5588	Up	3.8536e-54	1.109e-52	gi|357602468|gb|EHJ63412.1|	329.3	1e-88	hypothetical protein KGM_21410 [Danaus plexippus]	--	--	--	--	sp|Q8BTI8|SRRM2_MOUSE	76.6	6e-14	Serine/arginine repetitive matrix protein 2 OS=Mus musculus GN=Srrm2 PE=1 SV=3	DR2133	57	4e-08	COG4372	Uncharacterized protein conserved in bacteria with the myosin-like domain	K13172	1e-14	80.5	oaa:100075123	serine/arginine repetitive matrix protein 2	-	-	-	--
Unigene32374	379	0	78	0	12.0356	13.555	Up	2.1841e-25	3.2881e-24	--	--	--	--	--	--	--	--	--	--	--	--	--	--	--	--	--	--	--	--	--	--	-	-	-	--
Unigene32283	691	0	142	0	12.0177	13.5529	Up	1.3095e-45	3.2613e-44	gi|357619944|gb|EHJ72318.1|	170.6	5e-41	putative ubx domain-containing protein [Danaus plexippus]	--	--	--	--	sp|Q5ZJI9|UBAC1_CHICK	63.9	3e-10	Ubiquitin-associated domain-containing protein 1 OS=Gallus gallus GN=UBAC1 PE=2 SV=1	--	--	--	--	--	K12174	4e-11	68.6	nvi:100121235	Kip1 ubiquitination-promoting complex protein 2	-	-	-	--
Unigene35175	449	0	92	0	11.9826	13.5487	Up	8.2353e-30	1.4259e-28	gi|357626967|gb|EHJ76840.1|	177.6	1e-43	hypothetical protein KGM_16971 [Danaus plexippus]	--	--	--	--	--	--	--	--	--	--	--	--	--	--	--	--	--	--	-	-	-	--
CL494.Contig1	249	0	51	0	11.9779	13.5481	Up	7.4218e-17	7.9153e-16	--	--	--	--	--	--	--	--	--	--	--	--	--	--	--	--	--	--	--	--	--	--	-	-	-	--
Unigene33286	568	0	116	0	11.9432	13.5439	Up	2.1496e-37	4.515e-36	--	--	--	--	--	--	--	--	--	--	--	--	--	--	--	--	--	--	--	--	--	--	-	-	-	--
Unigene33172	1000	0	204	0	11.93	13.5423	Up	3.3641e-65	1.132e-63	gi|357622638|gb|EHJ74064.1|	329.3	1e-88	ubiquinol-cytochrome c reductase [Danaus plexippus]	--	--	--	--	sp|Q5ZLR5|UCRI_CHICK	214	2e-55	Cytochrome b-c1 complex subunit Rieske, mitochondrial OS=Gallus gallus GN=UQCRFS1 PE=1 SV=1	SPBC16H5.06	169	7e-42	COG0723	Rieske Fe-S protein	K00411	5e-58	225	dse:Dsec_GM16602	ubiquinol-cytochrome c reductase iron-sulfur subunit [EC:1.10.2.2]	GO:0006122//mitochondrial electron transport, ubiquinol to cytochrome c	GO:0005488//binding;GO:0008121//ubiquinol-cytochrome-c reductase activity	GO:0005875//microtubule associated complex;GO:0005750//mitochondrial respiratory chain complex III	ko01100//Metabolic pathways;ko05012//Parkinson's disease;ko00190//Oxidative phosphorylation;ko05010//Alzheimer's disease;ko04260//Cardiac muscle contraction;ko05016//Huntington's disease
Unigene32128	1711	0	347	0	11.8602	13.5338	Up	2.2026e-110	1.1607e-108	gi|357626383|gb|EHJ76490.1|	60.1	3e-07	neverland [Danaus plexippus]	gi|80972956|gb|DQ243041.1|	73.8	2e-09	Bombyx mori chromosome 23 microsatellite S2301-F sequence	--	--	--	--	--	--	--	--	--	--	--	--	--	--	-	-	-	--
Unigene34653	711	0	144	0	11.8442	13.5319	Up	3.056e-46	7.7136e-45	gi|357630688|gb|EHJ78645.1|	363.2	5e-99	testis specific tektin [Danaus plexippus]	gi|346710369|dbj|AK387794.1|	61.9	3e-06	Bombyx mori mRNA, clone: bmte14B20	sp|Q2TA38|TEKT4_BOVIN	121	1e-27	Tektin-4 OS=Bos taurus GN=TEKT4 PE=2 SV=1	--	--	--	--	--	K04688	5e-12	71.6	aag:AaeL_AAEL000743	p70 ribosomal S6 kinase [EC:2.7.11.1]	GO:0007017//microtubule-based process	-	GO:0015630//microtubule cytoskeleton;GO:0043234//protein complex;GO:0044430//cytoskeletal part	ko04350//TGF-beta signaling pathway;ko04910//Insulin signaling pathway;ko04666//Fc gamma R-mediated phagocytosis;ko04150//mTOR signaling pathway;ko05221//Acute myeloid leukemia;ko04012//ErbB signaling pathway
Unigene36101	783	0	158	0	11.8007	13.5266	Up	1.1523e-50	3.1447e-49	gi|357621803|gb|EHJ73510.1|	171.4	3e-41	hypothetical protein KGM_00168 [Danaus plexippus]	--	--	--	--	--	--	--	--	--	--	--	--	--	--	--	--	--	--	-	-	-	--
Unigene35824	228	0	46	0	11.7987	13.5263	Up	2.8208e-15	2.7615e-14	--	--	--	--	--	--	--	--	--	--	--	--	--	--	--	--	--	--	--	--	--	--	-	-	-	--
Unigene34419	377	0	76	0	11.7892	13.5252	Up	9.3589e-25	1.3764e-23	gi|357622504|gb|EHJ73955.1|	170.6	1e-41	mRNA transport regulator 3 [Danaus plexippus]	--	--	--	--	--	--	--	--	--	--	--	--	--	--	--	--	--	--	-	-	-	--
Unigene34585	846	0	169	0	11.6823	13.512	Up	3.8536e-54	1.1085e-52	gi|357626967|gb|EHJ76840.1|	73.9	9e-12	hypothetical protein KGM_16971 [Danaus plexippus]	--	--	--	--	--	--	--	--	--	--	--	--	--	--	--	--	--	--	-	-	-	--
Unigene34888	314	0	62	0	11.5471	13.4952	Up	2.4821e-20	3.099e-19	gi|357603433|gb|EHJ63763.1|	157.1	2e-37	hypothetical protein KGM_03163 [Danaus plexippus]	--	--	--	--	--	--	--	--	--	--	--	--	--	--	--	--	--	--	-	-	-	--
CL2998.Contig3	341	0	67	0	11.4903	13.4881	Up	6.5308e-22	8.7607e-21	--	--	--	--	--	--	--	--	--	--	--	--	--	--	--	--	--	--	--	--	--	--	-	-	-	--
Unigene32033	1170	0	229	0	11.4462	13.4826	Up	4.2421e-73	1.5806e-71	gi|357620636|gb|EHJ72767.1|	56.2	3e-06	hypothetical protein KGM_17892 [Danaus plexippus]	--	--	--	--	--	--	--	--	--	--	--	--	--	--	--	--	--	--	-	-	-	--
Unigene34352	302	0	59	0	11.425	13.4799	Up	2.2016e-19	2.642e-18	--	--	--	--	gi|133930729|gb|EF125927.1|	77.8	2e-11	Ostrinia nubilalis desaturase (D14-3) gene, complete cds	--	--	--	--	--	--	--	--	--	--	--	--	--	--	-	-	-	--
Unigene35154	718	0	140	0	11.4029	13.4771	Up	5.6111e-45	1.3857e-43	gi|357615206|gb|EHJ69529.1|	267.7	3e-70	hypothetical protein KGM_15808 [Danaus plexippus]	gi|346705782|dbj|AK380203.1|	63.9	9e-07	Bombyx mori mRNA, clone: ftes39E10	--	--	--	--	--	--	--	--	--	--	--	--	--	--	-	-	-	--
Unigene35548	254	0	49	0	11.2817	13.4617	Up	3.1802e-16	3.2879e-15	--	--	--	--	--	--	--	--	--	--	--	--	--	--	--	--	--	--	--	--	--	--	-	-	-	--
Unigene31513	245	0	47	0	11.2187	13.4536	Up	1.3627e-15	1.3593e-14	--	--	--	--	--	--	--	--	--	--	--	--	--	--	--	--	--	--	--	--	--	--	-	-	-	--
Unigene35417	1066	0	201	0	11.0268	13.4287	Up	2.9839e-64	9.9432e-63	gi|357602509|gb|EHJ63427.1|	509.2	1e-142	hypothetical protein KGM_03459 [Danaus plexippus]	--	--	--	--	sp|Q7Z5P4|DHB13_HUMAN	169	1e-41	17-beta-hydroxysteroid dehydrogenase 13 OS=Homo sapiens GN=HSD17B13 PE=2 SV=1	AGc1567	99.4	1e-20	COG4221	Short-chain alcohol dehydrogenase of unknown specificity	K15734	1e-43	177	tad:TRIADDRAFT_33710	all-trans-retinol dehydrogenase (NAD+) [EC:1.1.1.105]	-	-	GO:0005811//lipid particle	ko00830//Retinol metabolism
Unigene35428	1140	0	214	0	10.9779	13.4223	Up	2.3289e-68	8.1702e-67	gi|357612972|gb|EHJ68255.1|	178.3	5e-43	hypothetical protein KGM_08158 [Danaus plexippus]	gi|404250329|gb|JQ995291.1|	73.8	1e-09	Helicoverpa armigera clone BAC 18J13 cytochrome P450 337B2v2 (CYP337B2v2) and cytochrome P450 337B1v1 (CYP337B1v1) genes, complete cds	--	--	--	--	--	--	--	--	--	--	--	--	--	--	-	-	-	--
Unigene34834	982	0	184	0	10.9577	13.4197	Up	7.0194e-59	2.1695e-57	gi|357619318|gb|EHJ71942.1|	214.5	5e-54	hypothetical protein KGM_01280 [Danaus plexippus]	--	--	--	--	--	--	--	--	--	--	--	--	--	--	--	--	--	--	-	-	-	--
Unigene35068	413	0	77	0	10.9031	13.4125	Up	4.5212e-25	6.731e-24	--	--	--	--	--	--	--	--	--	--	--	--	--	--	--	--	--	--	--	--	--	--	-	-	-	--
Unigene33280	597	0	111	0	10.8733	13.4085	Up	8.1699e-36	1.6466e-34	gi|150982262|gb|ABR87333.1|	153.7	4e-36	large subunit ribosomal protein 30 [Pristionchus sp. 15 RS5229]	gi|167522542|ref|XM_001745557.1|	61.9	3e-06	Monosiga brevicollis MX1 predicted protein MONBRDRAFT_7877 mRNA, complete cds	sp|P58375|RL30_SPOFR	147	2e-35	60S ribosomal protein L30 OS=Spodoptera frugiperda GN=RpL30 PE=3 SV=1	SPAC1250.05	167	9e-42	COG1911	Ribosomal protein L30E	K02908	5e-36	150	bmy:Bm1_33220	large subunit ribosomal protein L30e	GO:0006412//translation	GO:0003735//structural constituent of ribosome	GO:0005840//ribosome	ko03010//Ribosome
Unigene33264	405	0	75	0	10.8297	13.4027	Up	1.9373e-24	2.8303e-23	--	--	--	--	--	--	--	--	--	--	--	--	--	--	--	--	--	--	--	--	--	--	-	-	-	--
Unigene32046	401	0	74	0	10.7919	13.3977	Up	4.0102e-24	5.8189e-23	gi|357624995|gb|EHJ75562.1|	130.6	2e-29	putative NADH dehydrogenase [Danaus plexippus]	--	--	--	--	sp|Q9D6J6|NDUV2_MOUSE	99.8	1e-21	NADH dehydrogenase [ubiquinone] flavoprotein 2, mitochondrial OS=Mus musculus GN=Ndufv2 PE=1 SV=2	RC0481	51.6	4e-07	COG1905	NADH:ubiquinone oxidoreductase 24 kD subunit	K03943	3e-23	107	aag:AaeL_AAEL005508	NADH dehydrogenase (ubiquinone) flavoprotein 2 [EC:1.6.5.3 1.6.99.3]	GO:0006120//mitochondrial electron transport, NADH to ubiquinone	GO:0051536//iron-sulfur cluster binding;GO:0008137//NADH dehydrogenase (ubiquinone) activity	GO:0005747//mitochondrial respiratory chain complex I	ko01100//Metabolic pathways;ko05012//Parkinson's disease;ko00190//Oxidative phosphorylation;ko05010//Alzheimer's disease;ko05016//Huntington's disease
Unigene34064	371	0	68	0	10.7188	13.3879	Up	3.155e-22	4.2833e-21	gi|357627423|gb|EHJ77117.1|	184.9	9e-46	hypothetical protein KGM_13426 [Danaus plexippus]	--	--	--	--	sp|P57076|CU059_HUMAN	127	7e-30	Uncharacterized protein C21orf59 OS=Homo sapiens GN=C21orf59 PE=1 SV=1	--	--	--	--	--	--	--	--	--	--	-	-	GO:0005634//nucleus;GO:0005829//cytosol	--
Unigene34985	475	0	87	0	10.7112	13.3868	Up	3.1299e-28	5.1842e-27	gi|357626443|gb|EHJ76527.1|	68.6	1e-10	hypothetical protein KGM_13199 [Danaus plexippus]	--	--	--	--	--	--	--	--	--	--	--	--	--	--	--	--	--	--	-	-	-	--
Unigene35123	208	0	38	0	10.6839	13.3832	Up	9.5091e-13	7.9842e-12	gi|6679939|ref|NP_032111.1|	57.8	1e-07	glyceraldehyde-3-phosphate dehydrogenase, testis-specific [Mus musculus] >gi|497413|gb|AAA80276.1| glyceraldehyde 3-phosphate dehydrogenase [Mus musculus] >gi|148692043|gb|EDL23990.1| glyceraldehyde-3-phosphate dehydrogenase, spermatogenic [Mus musculus]	--	--	--	--	sp|Q64467|G3PT_MOUSE	57.4	7e-09	Glyceraldehyde-3-phosphate dehydrogenase, testis-specific OS=Mus musculus GN=Gapdhs PE=1 SV=1	--	--	--	--	--	K10705	2e-08	57.8	mmu:14447	glyceraldehyde-3-phosphate dehydrogenase, spermatogenic [EC:1.2.1.12]	GO:0009987//cellular process;GO:0006006//glucose metabolic process	GO:0016620//oxidoreductase activity, acting on the aldehyde or oxo group of donors, NAD or NADP as acceptor	GO:0019861//flagellum	ko01100//Metabolic pathways;ko00010//Glycolysis / Gluconeogenesis
Unigene34761	384	0	70	0	10.6605	13.38	Up	7.3629e-23	1.0239e-21	gi|357625171|gb|EHJ75698.1|	135.2	8e-31	hypothetical protein KGM_20806 [Danaus plexippus]	--	--	--	--	--	--	--	--	--	--	--	--	--	--	--	--	--	--	-	-	-	--
Unigene34463	924	0	168	0	10.6328	13.3762	Up	7.9771e-54	2.285e-52	gi|270012963|gb|EFA09411.1|	101.7	4e-20	hypothetical protein TcasGA2_TC005213 [Tribolium castaneum]	--	--	--	--	--	--	--	--	--	--	--	--	--	--	--	--	--	--	-	-	-	--
Unigene34922	204	0	37	0	10.6068	13.3727	Up	1.9684e-12	1.6197e-11	--	--	--	--	--	--	--	--	--	--	--	--	--	--	--	--	--	--	--	--	--	--	-	-	-	--
Unigene34162	455	0	82	0	10.5393	13.3635	Up	1.1896e-26	1.8744e-25	--	--	--	--	--	--	--	--	--	--	--	--	--	--	--	--	--	--	--	--	--	--	-	-	-	--
Unigene35093	261	0	47	0	10.531	13.3624	Up	1.3627e-15	1.3586e-14	--	--	--	--	--	--	--	--	--	--	--	--	--	--	--	--	--	--	--	--	--	--	-	-	-	--
Unigene33734	239	0	43	0	10.5216	13.3611	Up	2.502e-14	2.3225e-13	gi|357620914|gb|EHJ72933.1|	77.8	1e-13	hypothetical protein KGM_19310 [Danaus plexippus]	--	--	--	--	--	--	--	--	--	--	--	--	--	--	--	--	--	--	-	-	-	--
Unigene36118	1898	0	341	0	10.5068	13.359	Up	1.7329e-108	9.0241e-107	gi|256862212|gb|ACV32640.1|	1064.3	0	heat shock protein 70 [Helicoverpa zea]	gi|375364804|gb|HQ012004.2|	238	7e-59	Spodoptera litura heat shock protein 70 (hsp70) mRNA, complete cds	sp|O97125|HSP68_DROME	992	0	Heat shock protein 68 OS=Drosophila melanogaster GN=Hsp68 PE=1 SV=1	YBL075c	872	0	COG0443	Molecular chaperone	K03283	0	1021	tca:663293	heat shock 70kDa protein 1/8	GO:0006950//response to stress	GO:0005524//ATP binding	-	ko05145//Toxoplasmosis;ko05164//Influenza A;ko05020//Prion diseases;ko04612//Antigen processing and presentation;ko04144//Endocytosis;ko05134//Legionellosis;ko05162//Measles;ko03040//Spliceosome;ko04010//MAPK signaling pathway;ko05169//Epstein-Barr virus infection;ko04141//Protein processing in endoplasmic reticulum
Unigene31515	334	0	60	0	10.5055	13.3589	Up	1.0636e-19	1.2926e-18	--	--	--	--	gi|85813219|gb|DQ354707.1|	71.9	2e-09	Ostrinia nubilalis clone T81 microsatellite sequence	--	--	--	--	--	--	--	--	--	--	--	--	--	--	-	-	-	--
Unigene36114	228	0	40	0	10.2597	13.3247	Up	2.2192e-13	1.937e-12	--	--	--	--	--	--	--	--	--	--	--	--	--	--	--	--	--	--	--	--	--	--	-	-	-	--
Unigene33100	462	0	81	0	10.2531	13.3238	Up	2.4624e-26	3.8409e-25	--	--	--	--	--	--	--	--	--	--	--	--	--	--	--	--	--	--	--	--	--	--	-	-	-	--
Unigene33304	548	0	96	0	10.2448	13.3226	Up	4.4853e-31	8.041e-30	gi|60687580|gb|AAX30123.1|	138.3	1e-31	ribosomal protein L37 [Schistosoma japonicum] >gi|226470662|emb|CAX76764.1| Ribosomal protein L37a [Schistosoma japonicum] >gi|226470664|emb|CAX76765.1| Ribosomal protein L37a [Schistosoma japonicum] >gi|226470670|emb|CAX76768.1| Ribosomal protein L37a [Schistosoma japonicum] >gi|226470674|emb|CAX76770.1| Ribosomal protein L37a [Schistosoma japonicum]	--	--	--	--	sp|O44125|RL37_SCHMA	136	3e-32	60S ribosomal protein L37 OS=Schistosoma mansoni GN=RPL37 PE=3 SV=3	YLR185w	139	4e-33	COG2126	Ribosomal protein L37E	K02922	1e-31	136	smm:Smp_035800	large subunit ribosomal protein L37e	GO:0006412//translation	GO:0003735//structural constituent of ribosome;GO:0008270//zinc ion binding;GO:0019843//rRNA binding	GO:0005840//ribosome	ko03010//Ribosome
Unigene34921	246	0	43	0	10.2222	13.3194	Up	2.502e-14	2.3208e-13	--	--	--	--	--	--	--	--	--	--	--	--	--	--	--	--	--	--	--	--	--	--	-	-	-	--
Unigene35176	887	0	155	0	10.2193	13.319	Up	1.022e-49	2.7409e-48	gi|357623418|gb|EHJ74578.1|	239.6	1e-61	hypothetical protein KGM_21401 [Danaus plexippus]	--	--	--	--	sp|Q1LVZ2|MARH2_DANRE	66.6	7e-11	E3 ubiquitin-protein ligase MARCH2 OS=Danio rerio GN=march2 PE=2 SV=1	ECU06g0830	49.7	7e-06	COG5183	Protein involved in mRNA turnover and stability	K10657	3e-10	66.2	dre:555611	E3 ubiquitin-protein ligase MARCH2 [EC:6.3.2.19]	GO:0030097//hemopoiesis	GO:0016874//ligase activity	GO:0044446//intracellular organelle part;GO:0031090//organelle membrane;GO:0005783//endoplasmic reticulum	--
Unigene34933	601	0	105	0	10.2171	13.3187	Up	6.4276e-34	1.2358e-32	--	--	--	--	--	--	--	--	--	--	--	--	--	--	--	--	--	--	--	--	--	--	-	-	-	--
Unigene36133	458	0	80	0	10.2149	13.3184	Up	5.0973e-26	7.8554e-25	--	--	--	--	--	--	--	--	--	--	--	--	--	--	--	--	--	--	--	--	--	--	-	-	-	--
Unigene36122	304	0	53	0	10.1956	13.3157	Up	1.7321e-17	1.9044e-16	--	--	--	--	--	--	--	--	--	--	--	--	--	--	--	--	--	--	--	--	--	--	-	-	-	--
Unigene34719	322	0	56	0	10.1705	13.3121	Up	1.9528e-18	2.2391e-17	--	--	--	--	--	--	--	--	--	--	--	--	--	--	--	--	--	--	--	--	--	--	-	-	-	--
Unigene34750	581	0	101	0	10.1661	13.3115	Up	1.1801e-32	2.1993e-31	gi|357608286|gb|EHJ65909.1|	263.1	5e-69	H+ transporting ATP synthase subunit d [Danaus plexippus]	--	--	--	--	sp|Q24251|ATP5H_DROME	186	4e-47	ATP synthase subunit d, mitochondrial OS=Drosophila melanogaster GN=ATPsyn-d PE=2 SV=2	--	--	--	--	--	K02138	1e-47	189	dpo:Dpse_GA22433	F-type H+-transporting ATPase subunit d [EC:3.6.3.14]	GO:0015992//proton transport	GO:0008553//hydrogen-exporting ATPase activity, phosphorylative mechanism	GO:0005875//microtubule associated complex;GO:0000276//mitochondrial proton-transporting ATP synthase complex, coupling factor F(o);GO:0005811//lipid particle	ko01100//Metabolic pathways;ko05012//Parkinson's disease;ko00190//Oxidative phosphorylation;ko05010//Alzheimer's disease;ko05016//Huntington's disease
Unigene32082	559	0	97	0	10.1478	13.3089	Up	2.1668e-31	3.9152e-30	--	--	--	--	gi|262399527|gb|DQ378289.3|	93.7	7e-16	Drosophila virilis strain 15010-1051.88 chromosome 6 clone fosmid 39O6 complete sequence	--	--	--	--	--	--	--	--	--	--	--	--	--	--	-	-	-	--
Unigene35902	208	0	36	0	10.1216	13.3051	Up	4.0746e-12	3.2954e-11	--	--	--	--	gi|345548869|gb|JF339040.1|	89.7	4e-15	Ostrinia nubilalis aminopeptidase N3b (apn3b) gene, partial cds; and aminopeptidase N3a (apn3a) and aminopeptidase N3c (apn3c) genes, complete cds	--	--	--	--	--	--	--	--	--	--	--	--	--	--	-	-	-	--
Unigene36123	559	0	96	0	10.0432	13.2939	Up	4.4853e-31	8.0317e-30	--	--	--	--	--	--	--	--	--	--	--	--	--	--	--	--	--	--	--	--	--	--	-	-	-	--
Unigene32358	408	0	70	0	10.0334	13.2925	Up	7.3629e-23	1.0242e-21	--	--	--	--	--	--	--	--	--	--	--	--	--	--	--	--	--	--	--	--	--	--	-	-	-	--
Unigene33314	476	0	81	0	9.9515	13.2807	Up	2.4624e-26	3.8399e-25	--	--	--	--	--	--	--	--	--	--	--	--	--	--	--	--	--	--	--	--	--	--	-	-	-	--
Unigene35860	238	0	40	0	9.8287	13.2628	Up	2.2192e-13	1.9373e-12	--	--	--	--	--	--	--	--	--	--	--	--	--	--	--	--	--	--	--	--	--	--	-	-	-	--
Unigene31654	262	0	44	0	9.8212	13.2617	Up	1.2087e-14	1.1433e-13	--	--	--	--	gi|319894752|gb|HQ116692.1|	97.6	2e-17	Ostrinia nubilalis marker G26BAC-48G22 genomic sequence	--	--	--	--	--	--	--	--	--	--	--	--	--	--	-	-	-	--
Unigene33110	983	0	165	0	9.8162	13.2609	Up	7.0755e-53	1.9953e-51	gi|357621305|gb|EHJ73178.1|	343.6	8e-93	hypothetical protein KGM_12314 [Danaus plexippus]	--	--	--	--	sp|A4Q9F1|TTLL8_MOUSE	113	6e-25	Protein monoglycylase TTLL8 OS=Mus musculus GN=Ttll8 PE=1 SV=1	--	--	--	--	--	K05755	4e-18	92.8	tgu:100190205	actin related protein 2/3 complex, subunit 4	-	-	-	ko05130//Pathogenic Escherichia coli infection;ko05100//Bacterial invasion of epithelial cells;ko05131//Shigellosis;ko05132//Salmonella infection;ko04666//Fc gamma R-mediated phagocytosis;ko04810//Regulation of actin cytoskeleton
Unigene34511	310	0	52	0	9.8096	13.26	Up	3.5854e-17	3.8814e-16	--	--	--	--	--	--	--	--	--	--	--	--	--	--	--	--	--	--	--	--	--	--	-	-	-	--
Unigene36156	203	0	34	0	9.7948	13.2578	Up	1.7459e-11	1.3506e-10	--	--	--	--	--	--	--	--	--	--	--	--	--	--	--	--	--	--	--	--	--	--	-	-	-	--
CL1543.Contig1	241	0	40	0	9.7063	13.2447	Up	2.2192e-13	1.9386e-12	--	--	--	--	gi|157043275|gb|EF636671.1|	119	5e-24	Ostrinia nubilalis clone T7 microsatellite sequence	--	--	--	--	--	--	--	--	--	--	--	--	--	--	-	-	-	--
CL2892.Contig2	226	0	37	0	9.5742	13.2249	Up	1.9684e-12	1.6223e-11	--	--	--	--	--	--	--	--	--	--	--	--	--	--	--	--	--	--	--	--	--	--	-	-	-	--
Unigene32282	807	0	132	0	9.5656	13.2236	Up	1.8915e-42	4.4289e-41	gi|357622816|gb|EHJ74195.1|	273.1	9e-72	putative mitochondrial malate dehydrogenase precursor isoform 1 [Danaus plexippus]	--	--	--	--	sp|O02640|MDHM_CAEEL	142	6e-34	Probable malate dehydrogenase, mitochondrial OS=Caenorhabditis elegans GN=mdh-1 PE=2 SV=1	PM0550	150	3e-36	COG0039	Malate/lactate dehydrogenases	K00026	3e-38	159	ame:408950	malate dehydrogenase [EC:1.1.1.37]	GO:0043068//positive regulation of programmed cell death;GO:0006099//tricarboxylic acid cycle;GO:0035070//salivary gland histolysis;GO:0046331//lateral inhibition;GO:0006919//activation of cysteine-type endopeptidase activity involved in apoptotic process;GO:0035209//pupal development	GO:0030060//L-malate dehydrogenase activity	GO:0005739//mitochondrion;GO:0005811//lipid particle	ko01100//Metabolic pathways;ko00620//Pyruvate metabolism;ko00630//Glyoxylate and dicarboxylate metabolism;ko00020//Citrate cycle (TCA cycle)
Unigene33303	691	0	113	0	9.5634	13.2233	Up	1.9067e-36	3.9143e-35	--	--	--	--	--	--	--	--	--	--	--	--	--	--	--	--	--	--	--	--	--	--	-	-	-	--
Unigene36108	493	0	80	0	9.4897	13.2121	Up	5.0973e-26	7.8574e-25	--	--	--	--	--	--	--	--	--	--	--	--	--	--	--	--	--	--	--	--	--	--	-	-	-	--
Unigene32026	1239	0	201	0	9.4872	13.2118	Up	2.9839e-64	9.9485e-63	gi|357628157|gb|EHJ77574.1|	695.3	0	hypothetical protein KGM_13456 [Danaus plexippus]	--	--	--	--	--	--	--	--	--	--	--	--	--	--	--	--	--	--	-	-	-	--
Unigene35288	223	0	36	0	9.4408	13.2047	Up	4.0746e-12	3.2962e-11	gi|134001323|gb|ABO45239.1|	23.9	1e-10	reverse transcriptase [Ostrinia nubilalis]	gi|134001322|gb|EF113402.1|	127	2e-26	Ostrinia nubilalis reverse transcriptase and desaturase (ezi-D11 alpha-5) genes, complete cds	--	--	--	--	--	--	--	--	--	--	--	--	--	--	GO:0006278//RNA-dependent DNA replication	GO:0003723//RNA binding;GO:0003964//RNA-directed DNA polymerase activity	-	--
CL3611.Contig3	205	0	33	0	9.4139	13.2006	Up	3.6141e-11	2.7347e-10	--	--	--	--	--	--	--	--	--	--	--	--	--	--	--	--	--	--	--	--	--	--	-	-	-	--
Unigene35835	292	0	47	0	9.413	13.2004	Up	1.3627e-15	1.3584e-14	--	--	--	--	--	--	--	--	--	--	--	--	--	--	--	--	--	--	--	--	--	--	-	-	-	--
CL1210.Contig1	312	0	50	0	9.3719	13.1941	Up	1.5363e-16	1.6151e-15	--	--	--	--	--	--	--	--	--	--	--	--	--	--	--	--	--	--	--	--	--	--	-	-	-	--
Unigene35333	350	0	56	0	9.3569	13.1918	Up	1.9528e-18	2.237e-17	--	--	--	--	--	--	--	--	--	--	--	--	--	--	--	--	--	--	--	--	--	--	-	-	-	--
Unigene33210	244	0	39	0	9.3473	13.1903	Up	4.5938e-13	3.9346e-12	gi|149287044|gb|ABR23421.1|	82.8	4e-15	elongation factor 1-beta [Ornithodoros parkeri]	--	--	--	--	sp|O70251|EF1B_MOUSE	75.5	3e-14	Elongation factor 1-beta OS=Mus musculus GN=Eef1b PE=1 SV=5	SPCC1450.04	80.1	9e-16	COG2092	Translation elongation factor EF-1beta	K03232	4e-15	80.1	cin:100176941	elongation factor 1-beta	GO:0006414//translational elongation	GO:0003746//translation elongation factor activity;GO:0005515//protein binding	GO:0005853//eukaryotic translation elongation factor 1 complex;GO:0005829//cytosol	--
Unigene31880	852	0	136	0	9.3349	13.1884	Up	1.0302e-43	2.4731e-42	gi|357614145|gb|EHJ68934.1|	277.7	4e-73	hypothetical protein KGM_11244 [Danaus plexippus]	gi|346706375|dbj|AK380352.1|	69.9	2e-08	Bombyx mori mRNA, clone: ftes43H20	sp|Q6DIY8|M17L2_XENTR	98.2	2e-20	Mpv17-like protein 2 OS=Xenopus tropicalis GN=mpv17l2 PE=2 SV=1	--	--	--	--	--	K13348	7e-41	167	dpe:Dper_GL14256	protein Mpv17	-	-	-	ko04146//Peroxisome
Unigene34138	307	0	49	0	9.334	13.1883	Up	3.1802e-16	3.2901e-15	gi|357614797|gb|EHJ69278.1|	114	1e-24	hypothetical protein KGM_22329 [Danaus plexippus]	--	--	--	--	sp|Q16959|DYI2_ANTCR	47.4	7e-06	Dynein intermediate chain 2, ciliary OS=Anthocidaris crassispina PE=2 SV=1	--	--	--	--	--	K10409	1e-06	51.6	dmo:Dmoj_GI21066	dynein intermediate chain 1, axonemal	-	-	-	ko05016//Huntington's disease
Unigene36053	383	0	61	0	9.3141	13.1852	Up	5.138e-20	6.333e-19	--	--	--	--	--	--	--	--	--	--	--	--	--	--	--	--	--	--	--	--	--	--	-	-	-	--
CL8180.Contig1	327	0	52	0	9.2997	13.183	Up	3.5854e-17	3.8848e-16	--	--	--	--	--	--	--	--	--	--	--	--	--	--	--	--	--	--	--	--	--	--	-	-	-	--
Unigene36141	327	0	52	0	9.2997	13.183	Up	3.5854e-17	3.8767e-16	--	--	--	--	--	--	--	--	--	--	--	--	--	--	--	--	--	--	--	--	--	--	-	-	-	--
Unigene34165	409	0	65	0	9.294	13.1821	Up	2.7984e-21	3.6425e-20	gi|357622350|gb|EHJ73865.1|	154.8	1e-36	hypothetical protein KGM_01905 [Danaus plexippus]	gi|346706866|dbj|AK383826.1|	212	8e-52	Bombyx mori mRNA, clone: MFB-23H16	--	--	--	--	--	--	--	--	--	--	--	--	--	--	-	-	-	--
Unigene35150	985	0	156	0	9.2619	13.1771	Up	4.9374e-50	1.3299e-48	gi|357616157|gb|EHJ70041.1|	428.7	1e-118	succinate dehydrogenase, iron-sulfur subunit [Danaus plexippus]	--	--	--	--	sp|P21914|DHSB_DROME	309	7e-84	Succinate dehydrogenase [ubiquinone] iron-sulfur subunit, mitochondrial OS=Drosophila melanogaster GN=SdhB PE=2 SV=2	RP044	280	3e-75	COG0479	Succinate dehydrogenase/fumarate reductase, Fe-S protein subunit	K00235	2e-87	323	phu:Phum_PHUM612230	succinate dehydrogenase (ubiquinone) iron-sulfur subunit [EC:1.3.5.1]	GO:0006099//tricarboxylic acid cycle;GO:0006121//mitochondrial electron transport, succinate to ubiquinone	GO:0051536//iron-sulfur cluster binding;GO:0008177//succinate dehydrogenase (ubiquinone) activity	GO:0005875//microtubule associated complex;GO:0005749//mitochondrial respiratory chain complex II	ko01100//Metabolic pathways;ko05012//Parkinson's disease;ko00020//Citrate cycle (TCA cycle);ko00190//Oxidative phosphorylation;ko05010//Alzheimer's disease;ko05016//Huntington's disease
Unigene35186	272	0	43	0	9.2451	13.1745	Up	2.502e-14	2.3204e-13	gi|357619647|gb|EHJ72136.1|	109.8	3e-23	hypothetical protein KGM_16997 [Danaus plexippus]	--	--	--	--	--	--	--	--	--	--	--	--	--	--	--	--	--	--	-	-	-	--
Unigene33308	620	0	98	0	9.2437	13.1743	Up	1.0468e-31	1.9087e-30	gi|357627139|gb|EHJ76927.1|	177.6	3e-43	hypothetical protein KGM_04612 [Danaus plexippus]	--	--	--	--	sp|P36957|ODO2_HUMAN	106	4e-23	Dihydrolipoyllysine-residue succinyltransferase component of 2-oxoglutarate dehydrogenase complex, mitochondrial OS=Homo sapiens GN=DLST PE=1 SV=4	RSc1270	104	1e-22	COG0508	Pyruvate/2-oxoglutarate dehydrogenase complex, dihydrolipoamide acyltransferase (E2) component, and related enzymes	K00658	2e-26	119	aga:AgaP_AGAP004055	2-oxoglutarate dehydrogenase E2 component (dihydrolipoamide succinyltransferase) [EC:2.3.1.61]	-	GO:0016740//transferase activity	-	ko01100//Metabolic pathways;ko00020//Citrate cycle (TCA cycle);ko00310//Lysine degradation
Unigene32054	804	0	127	0	9.2376	13.1733	Up	7.1891e-41	1.6326e-39	gi|357619687|gb|EHJ72162.1|	337.8	3e-91	ubiquitin carboxy-terminal hydrolase [Danaus plexippus]	--	--	--	--	sp|P35122|UCHL_DROME	214	1e-55	Ubiquitin carboxyl-terminal hydrolase OS=Drosophila melanogaster GN=Uch PE=2 SV=2	--	--	--	--	--	K05609	4e-58	224	tca:655264	ubiquitin carboxyl-terminal hydrolase L3 [EC:3.4.19.12]	GO:0016579//protein deubiquitination;GO:0006508//proteolysis;GO:0022008//neurogenesis	GO:0004175//endopeptidase activity;GO:0004221//ubiquitin thiolesterase activity	GO:0005875//microtubule associated complex;GO:0005838//proteasome regulatory particle	--
Unigene33118	520	0	82	0	9.2219	13.1708	Up	1.1896e-26	1.8749e-25	--	--	--	--	--	--	--	--	--	--	--	--	--	--	--	--	--	--	--	--	--	--	-	-	-	--
Unigene33081	356	0	56	0	9.1992	13.1673	Up	1.9528e-18	2.2403e-17	gi|195384223|ref|XP_002050817.1|	82	8e-15	GJ22360 [Drosophila virilis] >gi|194145614|gb|EDW62010.1| GJ22360 [Drosophila virilis]	--	--	--	--	--	--	--	--	--	--	--	--	--	--	--	--	--	--	-	-	-	--
Unigene36155	217	0	34	0	9.1628	13.1616	Up	1.7459e-11	1.3507e-10	--	--	--	--	--	--	--	--	--	--	--	--	--	--	--	--	--	--	--	--	--	--	-	-	-	--
Unigene35285	449	0	70	0	9.1172	13.1544	Up	7.3629e-23	1.0235e-21	gi|357626235|gb|EHJ76394.1|	69.3	5e-11	hypothetical protein KGM_11189 [Danaus plexippus]	--	--	--	--	--	--	--	--	--	--	--	--	--	--	--	--	--	--	-	-	-	--
Unigene35525	988	0	154	0	9.1154	13.1541	Up	2.1156e-49	5.6418e-48	gi|357614751|gb|EHJ69252.1|	329.3	1e-88	hypothetical protein KGM_08005 [Danaus plexippus]	--	--	--	--	sp|P41731|CD63_MOUSE	56.2	1e-07	CD63 antigen OS=Mus musculus GN=Cd63 PE=1 SV=2	--	--	--	--	--	K06571	3e-08	60.1	nvi:100122622	transmembrane 4 superfamily member 2	-	-	-	ko04142//Lysosome;ko05202//Transcriptional misregulation in cancer
Unigene34221	477	0	74	0	9.0724	13.1473	Up	4.0102e-24	5.8176e-23	gi|357604089|gb|EHJ64039.1|	59.3	6e-08	hypothetical protein KGM_20916 [Danaus plexippus]	--	--	--	--	--	--	--	--	--	--	--	--	--	--	--	--	--	--	-	-	-	--
Unigene34409	511	0	79	0	9.041	13.1423	Up	1.0551e-25	1.6076e-24	gi|357619514|gb|EHJ72059.1|	152.5	6e-36	ATP synthase subunit g, mitochondrial [Danaus plexippus]	--	--	--	--	sp|O75964|ATP5L_HUMAN	61.6	8e-10	ATP synthase subunit g, mitochondrial OS=Homo sapiens GN=ATP5L PE=1 SV=3	--	--	--	--	--	K02140	5e-14	77.4	nvi:100121208	F-type H+-transporting ATPase subunit g [EC:3.6.3.14]	-	-	GO:0005811//lipid particle	ko01100//Metabolic pathways;ko00190//Oxidative phosphorylation
Unigene33257	1413	0	217	0	8.9811	13.1327	Up	2.6257e-69	9.3492e-68	gi|357602877|gb|EHJ63553.1|	641.3	0	putative protein anon-37C [Danaus plexippus]	gi|346707101|dbj|AK380502.1|	125	5e-25	Bombyx mori mRNA, clone: ftes51O17	sp|Q99K82|SMOX_MOUSE	179	1e-44	Spermine oxidase OS=Mus musculus GN=Smox PE=1 SV=1	--	--	--	--	--	K12259	1e-44	181	rno:308652	spermine oxidase [EC:1.5.3.16]	GO:0055114//oxidation-reduction process	GO:0046592//polyamine oxidase activity	-	--
Unigene34907	314	0	48	0	8.9397	13.126	Up	6.583e-16	6.6895e-15	--	--	--	--	--	--	--	--	--	--	--	--	--	--	--	--	--	--	--	--	--	--	-	-	-	--
CL102.Contig2	203	0	31	0	8.9305	13.1245	Up	1.5486e-10	1.1171e-09	--	--	--	--	--	--	--	--	--	--	--	--	--	--	--	--	--	--	--	--	--	--	-	-	-	--
Unigene35569	1691	0	257	0	8.8879	13.1176	Up	6.0308e-82	2.5053e-80	gi|357630219|gb|EHJ78497.1|	731.9	0	hypothetical protein KGM_07560 [Danaus plexippus]	gi|346712007|dbj|AK387866.1|	63.9	2e-06	Bombyx mori mRNA, clone: bmte19C02	sp|Q64467|G3PT_MOUSE	60.5	1e-08	Glyceraldehyde-3-phosphate dehydrogenase, testis-specific OS=Mus musculus GN=Gapdhs PE=1 SV=1	Rv3876	52	3e-06	COG0455	ATPases involved in chromosome partitioning	K11448	4e-08	60.5	acs:100561474	histone demethylase JMJD3 [EC:1.14.11.-]	GO:0009987//cellular process;GO:0044238//primary metabolic process	GO:0016491//oxidoreductase activity	GO:0043229//intracellular organelle	ko01100//Metabolic pathways;ko00010//Glycolysis / Gluconeogenesis
CL4447.Contig3	349	0	53	0	8.881	13.1165	Up	1.7321e-17	1.9065e-16	--	--	--	--	--	--	--	--	--	--	--	--	--	--	--	--	--	--	--	--	--	--	-	-	-	--
CL5970.Contig2	224	0	34	0	8.8765	13.1158	Up	1.7459e-11	1.3528e-10	--	--	--	--	--	--	--	--	--	--	--	--	--	--	--	--	--	--	--	--	--	--	-	-	-	--
Unigene35460	646	0	98	0	8.8717	13.115	Up	1.0468e-31	1.9076e-30	gi|357620291|gb|EHJ72535.1|	122.5	1e-26	hypothetical protein KGM_09956 [Danaus plexippus]	--	--	--	--	sp|Q54R95|Y3337_DICDI	49.7	5e-06	Probable serine/threonine-protein kinase DDB_G0283337 OS=Dictyostelium discoideum GN=DDB_G0283337 PE=3 SV=1	--	--	--	--	--	--	--	--	--	--	-	-	-	--
CL3615.Contig1	529	0	80	0	8.8439	13.1105	Up	5.0973e-26	7.8613e-25	--	--	--	--	--	--	--	--	--	--	--	--	--	--	--	--	--	--	--	--	--	--	-	-	-	--
Unigene36117	433	0	65	0	8.7788	13.0998	Up	2.7984e-21	3.6409e-20	gi|357604424|gb|EHJ64184.1|	160.2	2e-38	putative NADH dehydrogenase [Danaus plexippus]	gi|346711850|dbj|AK379598.1|	67.9	3e-08	Bombyx mori mRNA, clone: ftes22I14	sp|P56556|NDUA6_HUMAN	98.2	5e-21	NADH dehydrogenase [ubiquinone] 1 alpha subcomplex subunit 6 OS=Homo sapiens GN=NDUFA6 PE=1 SV=3	--	--	--	--	--	K03950	2e-33	141	aag:AaeL_AAEL000138	NADH dehydrogenase (ubiquinone) 1 alpha subcomplex 6 [EC:1.6.5.3 1.6.99.3]	GO:0006120//mitochondrial electron transport, NADH to ubiquinone	GO:0008137//NADH dehydrogenase (ubiquinone) activity	GO:0005747//mitochondrial respiratory chain complex I	ko01100//Metabolic pathways;ko05012//Parkinson's disease;ko00190//Oxidative phosphorylation;ko05010//Alzheimer's disease;ko05016//Huntington's disease
Unigene34976	220	0	33	0	8.7721	13.0987	Up	3.6141e-11	2.7297e-10	--	--	--	--	--	--	--	--	--	--	--	--	--	--	--	--	--	--	--	--	--	--	-	-	-	--
CL9147.Contig2	308	0	46	0	8.7341	13.0924	Up	2.8208e-15	2.7664e-14	gi|357629405|gb|EHJ78193.1|	54.3	1e-06	hypothetical protein KGM_04117 [Danaus plexippus]	--	--	--	--	--	--	--	--	--	--	--	--	--	--	--	--	--	--	-	-	-	--
CL5189.Contig1	256	0	38	0	8.6807	13.0836	Up	9.5091e-13	7.9907e-12	--	--	--	--	--	--	--	--	--	--	--	--	--	--	--	--	--	--	--	--	--	--	-	-	-	--
CL7256.Contig1	539	0	80	0	8.6799	13.0835	Up	5.0973e-26	7.8594e-25	--	--	--	--	--	--	--	--	--	--	--	--	--	--	--	--	--	--	--	--	--	--	-	-	-	--
Unigene33186	209	0	31	0	8.6741	13.0825	Up	1.5486e-10	1.1158e-09	--	--	--	--	--	--	--	--	--	--	--	--	--	--	--	--	--	--	--	--	--	--	-	-	-	--
Unigene36142	627	0	92	0	8.5809	13.0669	Up	8.2353e-30	1.4247e-28	gi|357605405|gb|EHJ64593.1|	94.4	3e-18	hypothetical protein KGM_21609 [Danaus plexippus]	--	--	--	--	--	--	--	--	--	--	--	--	--	K10955	3e-06	52	xtr:100493286	intestinal mucin-2	-	-	-	ko05146//Amoebiasis;ko05110//Vibrio cholerae infection
Unigene35185	656	0	96	0	8.5581	13.0631	Up	4.4853e-31	8.0364e-30	gi|357623204|gb|EHJ74449.1|	294.3	2e-78	putative coiled-coil domain-containing protein [Danaus plexippus]	--	--	--	--	sp|Q2M329|CCD96_HUMAN	99.8	4e-21	Coiled-coil domain-containing protein 96 OS=Homo sapiens GN=CCDC96 PE=2 SV=2	--	--	--	--	--	--	--	--	--	--	-	-	-	--
Unigene34153	411	0	60	0	8.5373	13.0596	Up	1.0636e-19	1.2921e-18	--	--	--	--	--	--	--	--	--	--	--	--	--	--	--	--	--	--	--	--	--	--	-	-	-	--
Unigene36148	681	0	99	0	8.5016	13.0535	Up	5.0568e-32	9.2754e-31	gi|47212907|emb|CAF90797.1|	256.9	5e-67	unnamed protein product [Tetraodon nigroviridis]	gi|390368805|ref|XM_776414.2|	93.7	9e-16	PREDICTED: Strongylocentrotus purpuratus 60S ribosomal protein L12-like (LOC576067), mRNA	sp|P23358|RL12_RAT	252	4e-67	60S ribosomal protein L12 OS=Rattus norvegicus GN=Rpl12 PE=2 SV=1	SPCC31H12.04c	257	1e-68	COG0080	Ribosomal protein L11	K02870	2e-67	255	aml:100465231	large subunit ribosomal protein L12e	GO:0006412//translation	GO:0003735//structural constituent of ribosome;GO:0003723//RNA binding	GO:0005730//nucleolus;GO:0022625//cytosolic large ribosomal subunit	ko03010//Ribosome
Unigene31435	510	0	74	0	8.4854	13.0508	Up	4.0102e-24	5.8203e-23	--	--	--	--	--	--	--	--	--	--	--	--	--	--	--	--	--	--	--	--	--	--	-	-	-	--
Unigene33331	767	0	111	0	8.4633	13.047	Up	8.1699e-36	1.6461e-34	gi|357626923|gb|EHJ76816.1|	141.7	3e-32	hypothetical protein KGM_10002 [Danaus plexippus]	--	--	--	--	--	--	--	--	--	--	--	--	--	--	--	--	--	--	-	-	-	--
Unigene35494	681	0	98	0	8.4157	13.0389	Up	1.0468e-31	1.907e-30	gi|357627960|gb|EHJ77464.1|	369.4	7e-101	hypothetical protein KGM_07463 [Danaus plexippus]	gi|346711803|dbj|AK379551.1|	153	1e-33	Bombyx mori mRNA, clone: ftes21G11	--	--	--	--	--	--	--	--	--	--	--	--	--	--	-	-	-	--
Unigene35416	209	0	30	0	8.3943	13.0352	Up	3.2056e-10	2.252e-09	--	--	--	--	gi|319918811|dbj|AB597006.1|	97.6	2e-17	Ostrinia nubilalis OnubOR8 gene for odorant receptor, complete cds, clone: 11K16	--	--	--	--	--	--	--	--	--	--	--	--	--	--	-	-	-	--
Unigene35314	725	0	104	0	8.3889	13.0343	Up	1.3305e-33	2.5415e-32	gi|357628718|gb|EHJ77943.1|	163.3	8e-39	hypothetical protein KGM_19429 [Danaus plexippus]	--	--	--	--	--	--	--	--	--	--	--	--	--	--	--	--	--	--	-	-	-	--
Unigene36036	295	0	42	0	8.326	13.0234	Up	5.1791e-14	4.7093e-13	--	--	--	--	gi|194350624|gb|EU563936.1|	63.9	3e-07	Ostrinia furnacalis class A chitin synthase gene, complete cds, alternatively spliced	--	--	--	--	--	--	--	--	--	--	--	--	--	--	-	-	-	--
Unigene36184	479	0	68	0	8.302	13.0192	Up	3.155e-22	4.2796e-21	--	--	--	--	--	--	--	--	--	--	--	--	--	--	--	--	--	--	--	--	--	--	-	-	-	--
Unigene32447	649	0	92	0	8.29	13.0172	Up	8.2353e-30	1.4263e-28	--	--	--	--	--	--	--	--	--	--	--	--	--	--	--	--	--	--	--	--	--	--	-	-	-	--
Unigene35531	480	0	68	0	8.2847	13.0162	Up	3.155e-22	4.2805e-21	--	--	--	--	--	--	--	--	--	--	--	--	--	--	--	--	--	--	--	--	--	--	-	-	-	--
Unigene33090	219	0	31	0	8.2781	13.0151	Up	1.5486e-10	1.1161e-09	--	--	--	--	--	--	--	--	--	--	--	--	--	--	--	--	--	--	--	--	--	--	-	-	-	--
Unigene31510	213	0	30	0	8.2367	13.0079	Up	3.2056e-10	2.2543e-09	gi|357619513|gb|EHJ72058.1|	68.6	9e-11	hypothetical protein KGM_03002 [Danaus plexippus]	--	--	--	--	--	--	--	--	--	--	--	--	--	--	--	--	--	--	-	-	-	--
Unigene34308	213	0	30	0	8.2367	13.0079	Up	3.2056e-10	2.2525e-09	gi|357605282|gb|EHJ64541.1|	120.9	1e-26	myosin regulatory light chain [Danaus plexippus]	gi|346715234|dbj|AK380040.1|	137	2e-29	Bombyx mori mRNA, clone: ftes33M20	--	--	--	--	--	--	--	--	--	--	--	--	--	--	-	GO:0005509//calcium ion binding	-	--
Unigene32151	242	0	34	0	8.2163	13.0043	Up	1.7459e-11	1.3519e-10	--	--	--	--	--	--	--	--	--	--	--	--	--	--	--	--	--	--	--	--	--	--	-	-	-	--
Unigene32220	331	0	46	0	8.1272	12.9885	Up	2.8208e-15	2.7655e-14	--	--	--	--	--	--	--	--	--	--	--	--	--	--	--	--	--	--	--	--	--	--	-	-	-	--
Unigene33294	900	0	125	0	8.1223	12.9877	Up	3.0805e-40	6.9142e-39	gi|357606223|gb|EHJ64962.1|	167.5	6e-40	hypothetical protein KGM_19044 [Danaus plexippus]	--	--	--	--	sp|Q8TAX7|MUC7_HUMAN	53.5	6e-07	Mucin-7 OS=Homo sapiens GN=MUC7 PE=1 SV=2	--	--	--	--	--	K13909	8e-08	58.2	pon:100457429	mucin-7	-	-	-	ko04916//Melanogenesis;ko04970//Salivary secretion;ko05016//Huntington's disease;ko05200//Pathways in cancer;ko05164//Influenza A;ko04110//Cell cycle;ko04350//TGF-beta signaling pathway;ko05152//Tuberculosis;ko05215//Prostate cancer;ko04630//Jak-STAT signaling pathway;ko04720//Long-term potentiation;ko04520//Adherens junction;ko04330//Notch signaling pathway;ko05166//HTLV-I infection;ko05211//Ren…
Unigene36157	216	0	30	0	8.1223	12.9877	Up	3.2056e-10	2.2517e-09	gi|326437339|gb|EGD82909.1|	81.3	1e-14	60S acidic ribosomal protein P1 [Salpingoeca sp. ATCC 50818]	--	--	--	--	sp|O01359|RLA1_OSCBR	68.9	2e-12	60S acidic ribosomal protein P1 OS=Oscheius brevesophaga GN=rpl-21 PE=3 SV=1	SPCP1E11.09c	89.4	2e-18	COG2058	Ribosomal protein L12E/L44/L45/RPP1/RPP2	K02942	3e-13	73.9	bfo:BRAFLDRAFT_206448	large subunit ribosomal protein LP1	GO:0006414//translational elongation	GO:0003735//structural constituent of ribosome	GO:0005840//ribosome	ko03010//Ribosome
Unigene34119	283	0	39	0	8.0592	12.9764	Up	4.5938e-13	3.9313e-12	--	--	--	--	--	--	--	--	--	--	--	--	--	--	--	--	--	--	--	--	--	--	-	-	-	--
Unigene34208	254	0	35	0	8.0583	12.9763	Up	8.4344e-12	6.6705e-11	--	--	--	--	--	--	--	--	--	--	--	--	--	--	--	--	--	--	--	--	--	--	-	-	-	--
Unigene34479	704	0	97	0	8.0577	12.9762	Up	2.1668e-31	3.914e-30	gi|357622509|gb|EHJ73957.1|	231.5	2e-59	hypothetical protein KGM_02167 [Danaus plexippus]	--	--	--	--	--	--	--	--	--	--	--	--	--	--	--	--	--	--	-	-	-	--
Unigene34875	836	0	115	0	8.0446	12.9738	Up	4.4497e-37	9.2518e-36	--	--	--	--	--	--	--	--	--	--	--	--	--	--	--	--	--	--	--	--	--	--	-	-	-	--
Unigene33258	400	0	55	0	8.0411	12.9732	Up	4.0423e-18	4.578e-17	gi|357602877|gb|EHJ63553.1|	225.7	4e-58	putative protein anon-37C [Danaus plexippus]	gi|346708142|dbj|AK380792.1|	111	2e-21	Bombyx mori mRNA, clone: fufe16D05	sp|Q865R1|PAOX_BOVIN	94.7	5e-20	Peroxisomal N(1)-acetyl-spermine/spermidine oxidase OS=Bos taurus GN=PAOX PE=1 SV=3	--	--	--	--	--	K12259	7e-21	99	oaa:100085736	spermine oxidase [EC:1.5.3.16]	GO:0055114//oxidation-reduction process	GO:0046592//polyamine oxidase activity	-	ko04146//Peroxisome
Unigene36134	1092	0	150	0	8.033	12.9717	Up	3.8845e-48	1.0144e-46	gi|292609788|ref|XP_001336080.3|	68.9	4e-10	PREDICTED: hypothetical protein LOC795809 [Danio rerio]	--	--	--	--	sp|O60610|DIAP1_HUMAN	59.7	1e-08	Protein diaphanous homolog 1 OS=Homo sapiens GN=DIAPH1 PE=1 SV=2	--	--	--	--	--	K05740	4e-08	59.7	hsa:1729	diaphanous 1	-	-	-	ko01100//Metabolic pathways;ko04510//Focal adhesion;ko00562//Inositol phosphate metabolism;ko05131//Shigellosis;ko04910//Insulin signaling pathway;ko04810//Regulation of actin cytoskeleton;ko04070//Phosphatidylinositol signaling system
Unigene35372	255	0	35	0	8.0267	12.9706	Up	8.4344e-12	6.6671e-11	--	--	--	--	--	--	--	--	--	--	--	--	--	--	--	--	--	--	--	--	--	--	-	-	-	--
Unigene35774	576	0	79	0	8.0208	12.9695	Up	1.0551e-25	1.6065e-24	gi|357617703|gb|EHJ70943.1|	172.2	1e-41	2-oxoglutarate dehydrogenase [Danaus plexippus]	--	--	--	--	sp|Q6P6Z8|ODO1_XENLA	69.3	5e-12	2-oxoglutarate dehydrogenase, mitochondrial OS=Xenopus laevis GN=ogdh PE=2 SV=1	YIL125w	61.6	8e-10	COG0567	2-oxoglutarate dehydrogenase complex, dehydrogenase (E1) component, and related enzymes	K00164	2e-12	72.4	oaa:100077907	2-oxoglutarate dehydrogenase E1 component [EC:1.2.4.2]	GO:0055114//oxidation-reduction process;GO:0006732//coenzyme metabolic process	GO:0005488//binding;GO:0034602//oxoglutarate dehydrogenase (NAD+) activity	GO:0005739//mitochondrion	ko01100//Metabolic pathways;ko00020//Citrate cycle (TCA cycle);ko00310//Lysine degradation;ko00380//Tryptophan metabolism
Unigene35107	496	0	68	0	8.0175	12.9689	Up	3.155e-22	4.2815e-21	gi|357614723|gb|EHJ69236.1|	89	8e-17	hypothetical protein KGM_12907 [Danaus plexippus]	--	--	--	--	--	--	--	--	--	--	--	--	--	--	--	--	--	--	-	-	-	--
Unigene34209	518	0	71	0	8.0157	12.9686	Up	3.557e-23	5.0073e-22	gi|357609707|gb|EHJ66593.1|	199.1	6e-50	putative signal transduction protein p25 [Danaus plexippus]	--	--	--	--	sp|Q9VV43|Y4893_DROME	81.6	8e-16	TPPP family protein CG4893 OS=Drosophila melanogaster GN=CG4893 PE=2 SV=1	--	--	--	--	--	--	--	--	--	--	-	-	-	--
Unigene31905	1089	0	149	0	8.0015	12.9661	Up	8.0408e-48	2.0866e-46	gi|357627331|gb|EHJ77067.1|	509.2	1e-142	mitochondrial ADP/ATP carrier protein [Danaus plexippus]	gi|41634634|emb|BX934106.1|	163	2e-36	Gallus gallus finished cDNA, clone ChEST54e20	sp|Q26365|ADT_DROME	465	7e-131	ADP,ATP carrier protein OS=Drosophila melanogaster GN=sesB PE=2 SV=4	--	--	--	--	--	K05863	2e-130	465	dsi:Dsim_GD16013	solute carrier family 25 (mitochondrial adenine nucleotide translocator), member 4/5/6/31	GO:0007629//flight behavior;GO:0008340//determination of adult lifespan;GO:0001508//regulation of action potential;GO:0015866//ADP transport;GO:0051124//synaptic growth at neuromuscular junction;GO:0051560//mitochondrial calcium ion homeostasis;GO:0009612//response to mechanical stimulus;GO:0040011//locomotion;GO:0048489//synaptic vesicle transport;GO:0051480//cytosolic calcium ion homeostasis;GO…	GO:0005471//ATP:ADP antiporter activity	GO:0005743//mitochondrial inner membrane;GO:0016021//integral to membrane;GO:0005811//lipid particle	ko05012//Parkinson's disease;ko05016//Huntington's disease;ko05164//Influenza A;ko05166//HTLV-I infection;ko04020//Calcium signaling pathway
Unigene35108	741	0	101	0	7.971	12.9605	Up	1.1801e-32	2.1986e-31	gi|357615396|gb|EHJ69630.1|	270	7e-71	hypothetical protein KGM_19563 [Danaus plexippus]	gi|379046449|gb|JN977506.1|	81.8	4e-12	Bombyx mori yellow-d mRNA, complete cds	sp|Q24439|ATPO_DROME	183	4e-46	ATP synthase subunit O, mitochondrial OS=Drosophila melanogaster GN=Oscp PE=2 SV=2	SPCC1840.06	114	1e-25	COG0712	F0F1-type ATP synthase, delta subunit (mitochondrial oligomycin sensitivity protein)	K02137	1e-45	183	dwi:Dwil_GK13792	F-type H+-transporting ATPase oligomycin sensitivity conferral protein [EC:3.6.3.14]	GO:0015992//proton transport	GO:0008553//hydrogen-exporting ATPase activity, phosphorylative mechanism	GO:0005811//lipid particle;GO:0005756//mitochondrial proton-transporting ATP synthase, central stalk	ko01100//Metabolic pathways;ko05012//Parkinson's disease;ko00190//Oxidative phosphorylation;ko05010//Alzheimer's disease;ko05016//Huntington's disease
Unigene35554	375	0	51	0	7.9533	12.9573	Up	7.4218e-17	7.914e-16	gi|357623377|gb|EHJ74555.1|	65.5	8e-10	putative radial spoke head 1-like protein [Danaus plexippus]	--	--	--	--	--	--	--	--	--	--	--	--	--	--	--	--	--	--	-	-	-	--
Unigene33305	724	0	98	0	7.9159	12.9505	Up	1.0468e-31	1.9093e-30	gi|357625106|gb|EHJ75655.1|	159.8	9e-38	hypothetical protein KGM_10725 [Danaus plexippus]	--	--	--	--	--	--	--	--	--	--	--	--	--	--	--	--	--	--	-	-	-	--
CL3677.Contig1	407	0	55	0	7.9028	12.9481	Up	4.0423e-18	4.5797e-17	--	--	--	--	--	--	--	--	--	--	--	--	--	--	--	--	--	--	--	--	--	--	-	-	-	--
Unigene36224	237	0	32	0	7.8961	12.9469	Up	7.4812e-11	5.5191e-10	gi|389608331|dbj|BAM17777.1|	83.6	2e-15	ribosomal protein S27 [Papilio xuthus] >gi|389610887|dbj|BAM19054.1| ribosomal protein S27 [Papilio polytes]	gi|256709289|gb|GQ422297.1|	69.9	4e-09	Koerneria sudhausi small subunit ribosomal protein 27 (rps-27) mRNA, complete cds	sp|P24051|RS27L_RAT	74.3	6e-14	40S ribosomal protein S27-like OS=Rattus norvegicus GN=Rps27l PE=1 SV=3	SPBC1685.10	87	7e-18	COG2051	Ribosomal protein S27E	K02978	4e-14	76.6	api:100166359	small subunit ribosomal protein S27e	GO:0006412//translation	GO:0046872//metal ion binding;GO:0003735//structural constituent of ribosome	GO:0022627//cytosolic small ribosomal subunit	ko03010//Ribosome
CL3032.Contig1	289	0	39	0	7.8918	12.9461	Up	4.5938e-13	3.9357e-12	--	--	--	--	--	--	--	--	--	--	--	--	--	--	--	--	--	--	--	--	--	--	-	-	-	--
Unigene33719	289	0	39	0	7.8918	12.9461	Up	4.5938e-13	3.9329e-12	gi|291233933|ref|XP_002736904.1|	128.3	1e-28	PREDICTED: 60S ribosomal protein L5-like [Saccoglossus kowalevskii]	gi|160420192|ref|NM_001110743.1|	111	2e-21	Xenopus laevis uncharacterized LOC100126642 (LOC100126642), mRNA	sp|Q26481|RL5_STYCL	127	4e-30	60S ribosomal protein L5 OS=Styela clava GN=RPL5 PE=3 SV=3	YPL131w	121	3e-28	COG0256	Ribosomal protein L18	K02932	1e-29	127	hmg:100203379	large subunit ribosomal protein L5e	GO:0006412//translation	GO:0008097//5S rRNA binding;GO:0003735//structural constituent of ribosome	GO:0005840//ribosome	ko03010//Ribosome
Unigene35421	2522	0	339	0	7.8608	12.9405	Up	7.4253e-108	3.8409e-106	gi|357617115|gb|EHJ70591.1|	897.1	0	hypothetical protein KGM_02405 [Danaus plexippus]	--	--	--	--	sp|Q08696|MST2_DROHY	64.7	1e-09	Axoneme-associated protein mst101(2) OS=Drosophila hydei GN=mst101(2) PE=1 SV=1	MJ1643	52.4	4e-06	COG1196	Chromosome segregation ATPases	K10388	2e-10	68.6	dre:567310	plectin	-	-	-	--
Unigene36293	231	0	31	0	7.848	12.9381	Up	1.5486e-10	1.1145e-09	--	--	--	--	--	--	--	--	--	--	--	--	--	--	--	--	--	--	--	--	--	--	-	-	-	--
Unigene33307	1334	0	179	0	7.8471	12.9379	Up	2.6678e-57	8.0679e-56	gi|357628491|gb|EHJ77803.1|	473	1e-131	hypothetical protein KGM_10912 [Danaus plexippus]	gi|390476588|ref|XR_090340.2|	91.7	7e-15	PREDICTED: Callithrix jacchus dihydrolipoyllysine-residue succinyltransferase component of 2-oxoglutarate dehydrogenase complex, mitochondrial-like (LOC100405938), misc_RNA	sp|Q9D2G2|ODO2_MOUSE	323	4e-88	Dihydrolipoyllysine-residue succinyltransferase component of 2-oxoglutarate dehydrogenase complex, mitochondrial OS=Mus musculus GN=Dlst PE=1 SV=1	YDR148c	279	7e-75	COG0508	Pyruvate/2-oxoglutarate dehydrogenase complex, dihydrolipoamide acyltransferase (E2) component, and related enzymes	K00658	2e-101	370	dvi:Dvir_GJ23421	2-oxoglutarate dehydrogenase E2 component (dihydrolipoamide succinyltransferase) [EC:2.3.1.61]	GO:0008152//metabolic process	GO:0016417//S-acyltransferase activity	-	ko01100//Metabolic pathways;ko00020//Citrate cycle (TCA cycle);ko00310//Lysine degradation
Unigene36228	217	0	29	0	7.8154	12.9321	Up	6.6357e-10	4.5439e-09	--	--	--	--	--	--	--	--	--	--	--	--	--	--	--	--	--	--	--	--	--	--	-	-	-	--
CL9148.Contig1	277	0	37	0	7.8115	12.9314	Up	1.9684e-12	1.6217e-11	--	--	--	--	--	--	--	--	--	--	--	--	--	--	--	--	--	--	--	--	--	--	-	-	-	--
Unigene35132	750	0	100	0	7.7974	12.9288	Up	2.4429e-32	4.5144e-31	gi|357619731|gb|EHJ72190.1|	314.3	3e-84	hypothetical protein KGM_03276 [Danaus plexippus]	--	--	--	--	sp|Q8CGZ0|CHERP_MOUSE	68.6	1e-11	Calcium homeostasis endoplasmic reticulum protein OS=Mus musculus GN=Cherp PE=1 SV=1	--	--	--	--	--	K12841	2e-13	76.3	bfo:BRAFLDRAFT_117969	calcium homeostasis endoplasmic reticulum protein	-	-	-	ko03040//Spliceosome
CL8641.Contig1	315	0	42	0	7.7974	12.9288	Up	5.1791e-14	4.7149e-13	--	--	--	--	--	--	--	--	--	--	--	--	--	--	--	--	--	--	--	--	--	--	-	-	-	--
Unigene36154	248	0	33	0	7.7817	12.9259	Up	3.6141e-11	2.7284e-10	gi|357624532|gb|EHJ75269.1|	141.4	1e-32	putative coiled-coil domain-containing protein 113 [Danaus plexippus]	--	--	--	--	sp|Q9H0I3|CC113_HUMAN	55.1	3e-08	Coiled-coil domain-containing protein 113 OS=Homo sapiens GN=CCDC113 PE=2 SV=1	--	--	--	--	--	--	--	--	--	--	-	-	-	--
Unigene33502	218	0	29	0	7.7795	12.9255	Up	6.6357e-10	4.5494e-09	--	--	--	--	--	--	--	--	--	--	--	--	--	--	--	--	--	--	--	--	--	--	-	-	-	--
Unigene35403	835	0	111	0	7.7741	12.9245	Up	8.1699e-36	1.6455e-34	gi|357630564|gb|EHJ78596.1|	273.9	6e-72	hypothetical protein KGM_09868 [Danaus plexippus]	--	--	--	--	sp|Q17RH7|TPRXL_HUMAN	53.9	4e-07	Putative protein TPRXL OS=Homo sapiens GN=TPRXL PE=5 SV=2	--	--	--	--	--	--	--	--	--	--	GO:0044237//cellular metabolic process;GO:0044238//primary metabolic process	GO:0003824//catalytic activity	-	--
Unigene34591	280	0	37	0	7.7278	12.9158	Up	1.9684e-12	1.6202e-11	--	--	--	--	--	--	--	--	--	--	--	--	--	--	--	--	--	--	--	--	--	--	-	-	-	--
Unigene33074	397	0	52	0	7.6599	12.9031	Up	3.5854e-17	3.8835e-16	gi|357624865|gb|EHJ75478.1|	62.8	5e-09	cyclic AMP-regulated protein [Danaus plexippus]	--	--	--	--	--	--	--	--	--	--	--	--	--	--	--	--	--	--	-	-	-	--
Unigene32002	718	0	94	0	7.6562	12.9024	Up	1.9219e-30	3.3827e-29	gi|357609792|gb|EHJ66676.1|	82.4	1e-14	hypothetical protein KGM_08772 [Danaus plexippus]	--	--	--	--	sp|Q8WZ42|TITIN_HUMAN	49.3	8e-06	Titin OS=Homo sapiens GN=TTN PE=1 SV=4	--	--	--	--	--	--	--	--	--	--	-	-	-	--
Unigene35113	275	0	36	0	7.6556	12.9023	Up	4.0746e-12	3.2967e-11	gi|347969742|ref|XP_003436453.1|	100.9	1e-20	AGAP003352-PB [Anopheles gambiae str. PEST] >gi|333469251|gb|EGK97226.1| AGAP003352-PB [Anopheles gambiae str. PEST]	--	--	--	--	sp|Q21190|UNC1_CAEEL	91.7	3e-19	Protein unc-1 OS=Caenorhabditis elegans GN=unc-1 PE=2 SV=2	SSO2195	84.7	4e-17	COG0330	Membrane protease subunits, stomatin/prohibitin homologs	K03364	5e-09	59.7	dpo:Dpse_GA14145	cell division cycle 20-like protein 1, cofactor of APC complex	-	-	-	ko04914//Progesterone-mediated oocyte maturation;ko04110//Cell cycle;ko04120//Ubiquitin mediated proteolysis
Unigene34760	574	0	75	0	7.6412	12.8996	Up	1.9373e-24	2.829e-23	gi|33327733|gb|AAQ09229.1|	118.6	1e-25	polyprotein [Antheraea mylitta]	--	--	--	--	--	--	--	--	--	--	--	--	--	--	--	--	--	--	-	-	-	--
Unigene36125	706	0	92	0	7.6207	12.8957	Up	8.2353e-30	1.4251e-28	--	--	--	--	--	--	--	--	--	--	--	--	--	--	--	--	--	--	--	--	--	--	-	-	-	--
Unigene31890	469	0	61	0	7.6062	12.893	Up	5.138e-20	6.3381e-19	gi|357618078|gb|EHJ71172.1|	251.5	8e-66	putative testis spermatogenesis apoptosis-related protein 6 [Danaus plexippus]	gi|346712328|dbj|AK379873.1|	147	5e-32	Bombyx mori mRNA, clone: ftes29D13	sp|P59910|DJB13_HUMAN	114	9e-26	DnaJ homolog subfamily B member 13 OS=Homo sapiens GN=DNAJB13 PE=2 SV=1	ZdnaJ	81.3	7e-16	COG0484	DnaJ-class molecular chaperone with C-terminal Zn finger domain	K09519	7e-39	159	tca:658503	DnaJ homolog subfamily B member 13	-	GO:0005515//protein binding	-	--
Unigene33114	1432	0	185	0	7.5551	12.8832	Up	3.391e-59	1.0544e-57	gi|357622677|gb|EHJ74103.1|	717.6	0	NADH-ubiquinone oxidoreductase fe-s protein 2 [Danaus plexippus]	gi|346715104|dbj|AK379910.1|	73.8	2e-09	Bombyx mori mRNA, clone: ftes30F13	sp|P17694|NDUS2_BOVIN	507	2e-143	NADH dehydrogenase [ubiquinone] iron-sulfur protein 2, mitochondrial OS=Bos taurus GN=NDUFS2 PE=1 SV=2	RP354	424	2e-118	COG0649	NADH:ubiquinone oxidoreductase 49 kD subunit 7	K03935	1e-155	550	aga:AgaP_AGAP006891	NADH dehydrogenase (ubiquinone) Fe-S protein 2 [EC:1.6.5.3 1.6.99.3]	GO:0046331//lateral inhibition;GO:0006120//mitochondrial electron transport, NADH to ubiquinone	GO:0008137//NADH dehydrogenase (ubiquinone) activity;GO:0048037//cofactor binding	GO:0005747//mitochondrial respiratory chain complex I	ko01100//Metabolic pathways;ko05012//Parkinson's disease;ko00190//Oxidative phosphorylation;ko05010//Alzheimer's disease;ko05016//Huntington's disease
Unigene34544	1203	0	155	0	7.5349	12.8794	Up	1.022e-49	2.7421e-48	gi|357625597|gb|EHJ75996.1|	395.2	3e-108	glutamine synthetase [Danaus plexippus]	gi|346709915|dbj|AK387546.1|	63.9	1e-06	Bombyx mori mRNA, clone: bmte01D08	sp|P20477|GLNA1_DROME	375	1e-103	Glutamine synthetase 1, mitochondrial OS=Drosophila melanogaster GN=Gs1 PE=2 SV=3	SPAC23H4.06	331	2e-90	COG0174	Glutamine synthetase	K01915	5e-106	385	dvi:Dvir_GJ16218	glutamine synthetase [EC:6.3.1.2]	GO:0006541//glutamine metabolic process;GO:0007005//mitochondrion organization	GO:0004356//glutamate-ammonia ligase activity	GO:0005811//lipid particle;GO:0005739//mitochondrion	ko01100//Metabolic pathways;ko00630//Glyoxylate and dicarboxylate metabolism;ko00330//Arginine and proline metabolism;ko00250//Alanine, aspartate and glutamate metabolism;ko04727//GABAergic synapse;ko04724//Glutamatergic synapse
Unigene36242	280	0	36	0	7.5189	12.8763	Up	4.0746e-12	3.2941e-11	gi|221220918|gb|ACM09120.1|	113.2	3e-24	40S ribosomal protein S28 [Salmo salar]	gi|256709215|gb|GQ422260.1|	63.9	3e-07	Myctolaimus sp. RS5442 small subunit ribosomal protein 28 (rps-28) mRNA, partial cds	sp|Q90YP3|RS28_ICTPU	96.7	1e-20	40S ribosomal protein S28 OS=Ictalurus punctatus GN=rps28 PE=3 SV=1	SPCC285.15c	107	7e-24	COG2053	Ribosomal protein S28E/S33	K02979	2e-20	97.8	xtr:549704	small subunit ribosomal protein S28e	GO:0006413//translational initiation;GO:0019083//viral transcription;GO:0006407//rRNA export from nucleus;GO:0006364//rRNA processing;GO:0006414//translational elongation;GO:0042274//ribosomal small subunit biogenesis;GO:0006415//translational termination;GO:0006614//SRP-dependent cotranslational protein targeting to membrane;GO:0000184//nuclear-transcribed mRNA catabolic process, nonsense-mediat…	GO:0003723//RNA binding;GO:0003735//structural constituent of ribosome;GO:0016787//hydrolase activity	GO:0022627//cytosolic small ribosomal subunit	ko03010//Ribosome
Unigene36139	203	0	26	0	7.4901	12.8708	Up	5.8857e-09	3.714e-08	--	--	--	--	--	--	--	--	--	--	--	--	--	--	--	--	--	--	--	--	--	--	-	-	-	--
Unigene32136	250	0	32	0	7.4855	12.8699	Up	7.4812e-11	5.5276e-10	--	--	--	--	--	--	--	--	--	--	--	--	--	--	--	--	--	--	--	--	--	--	-	-	-	--
Unigene34080	305	0	39	0	7.4778	12.8684	Up	4.5938e-13	3.9319e-12	gi|357631792|gb|EHJ79261.1|	106.3	4e-22	hypothetical protein KGM_15403 [Danaus plexippus]	--	--	--	--	--	--	--	--	--	--	--	--	--	--	--	--	--	--	-	-	-	--
Unigene35447	454	0	58	0	7.4711	12.8671	Up	4.5573e-19	5.3884e-18	gi|357624995|gb|EHJ75562.1|	238	9e-62	putative NADH dehydrogenase [Danaus plexippus]	--	--	--	--	sp|Q0MQI7|NDUV2_PONPY	160	1e-39	NADH dehydrogenase [ubiquinone] flavoprotein 2, mitochondrial OS=Pongo pygmaeus GN=NDUFV2 PE=2 SV=1	BMEI1154	100	1e-21	COG1905	NADH:ubiquinone oxidoreductase 24 kD subunit	K03943	6e-40	162	aga:AgaP_AGAP002170	NADH dehydrogenase (ubiquinone) flavoprotein 2 [EC:1.6.5.3 1.6.99.3]	GO:0007399//nervous system development;GO:0006120//mitochondrial electron transport, NADH to ubiquinone;GO:0044281//small molecule metabolic process;GO:0048738//cardiac muscle tissue development	GO:0005488//binding;GO:0008137//NADH dehydrogenase (ubiquinone) activity;GO:0009055//electron carrier activity	GO:0005747//mitochondrial respiratory chain complex I	ko01100//Metabolic pathways;ko05012//Parkinson's disease;ko00190//Oxidative phosphorylation;ko05010//Alzheimer's disease;ko05016//Huntington's disease
Unigene34190	291	0	37	0	7.4357	12.8603	Up	1.9684e-12	1.6204e-11	--	--	--	--	--	--	--	--	--	--	--	--	--	--	--	--	--	--	--	--	--	--	-	-	-	--
CL1701.Contig1	323	0	41	0	7.4232	12.8578	Up	1.0721e-13	9.5599e-13	--	--	--	--	gi|134001322|gb|EF113402.1|	89.7	6e-15	Ostrinia nubilalis reverse transcriptase and desaturase (ezi-D11 alpha-5) genes, complete cds	--	--	--	--	--	--	--	--	--	--	--	--	--	--	-	-	-	--
Unigene33205	481	0	61	0	7.4164	12.8565	Up	5.138e-20	6.3368e-19	--	--	--	--	--	--	--	--	--	--	--	--	--	--	--	--	--	--	--	--	--	--	-	-	-	--
Unigene36164	347	0	44	0	7.4154	12.8563	Up	1.2087e-14	1.1421e-13	--	--	--	--	gi|268566770|ref|XM_002639763.1|	60	6e-06	Caenorhabditis briggsae C. briggsae CBR-RPA-0 protein (Cbr-rpa-0) mRNA, complete cds	--	--	--	--	--	--	--	--	--	--	--	--	--	--	-	-	-	--
Unigene36276	206	0	26	0	7.381	12.8496	Up	5.8857e-09	3.7128e-08	--	--	--	--	--	--	--	--	--	--	--	--	--	--	--	--	--	--	--	--	--	--	-	-	-	--
Unigene33293	365	0	46	0	7.3701	12.8475	Up	2.8208e-15	2.7646e-14	gi|357626190|gb|EHJ76367.1|	126.3	3e-28	hypothetical protein KGM_04230 [Danaus plexippus]	--	--	--	--	--	--	--	--	--	--	--	--	--	--	--	--	--	--	-	-	-	--
Unigene33071	1008	0	127	0	7.3681	12.8471	Up	7.1891e-41	1.632e-39	gi|357625142|gb|EHJ75678.1|	456.4	9e-127	alkaline nuclease [Danaus plexippus]	--	--	--	--	--	--	--	--	--	--	--	--	--	--	--	--	--	--	-	-	-	--
Unigene33078	326	0	41	0	7.3549	12.8445	Up	1.0721e-13	9.5572e-13	gi|389583057|dbj|GAB65793.1|	52	9e-06	hypothetical protein PCYB_072950, partial [Plasmodium cynomolgi strain B]	--	--	--	--	sp|Q28092|CYLC2_BOVIN	48.1	4e-06	Cylicin-2 OS=Bos taurus GN=CYLC2 PE=1 SV=1	--	--	--	--	--	--	--	--	--	--	-	-	-	--
Unigene36112	382	0	48	0	7.3483	12.8432	Up	6.583e-16	6.6862e-15	--	--	--	--	gi|114842948|gb|DQ887770.1|	81.8	2e-12	Ostrinia furnacalis chitinase gene, complete cds	--	--	--	--	--	--	--	--	--	--	--	--	--	--	-	-	-	--
Unigene35302	985	0	123	0	7.3026	12.8342	Up	1.32e-39	2.9213e-38	gi|357616077|gb|EHJ69996.1|	315.8	1e-84	hypothetical protein KGM_21118 [Danaus plexippus]	--	--	--	--	--	--	--	--	--	--	--	--	--	--	--	--	--	--	-	-	-	--
Unigene36132	506	0	63	0	7.2812	12.83	Up	1.1991e-20	1.5214e-19	gi|357609808|gb|EHJ66692.1|	169.5	5e-41	putative mitochondrial carrier protein [Danaus plexippus]	--	--	--	--	sp|Q5IS35|TPC_MACFA	81.6	7e-16	Mitochondrial thiamine pyrophosphate carrier OS=Macaca fascicularis GN=SLC25A19 PE=2 SV=1	--	--	--	--	--	K15108	2e-15	81.6	mcc:706122	solute carrier family 25 (mitochondrial thiamine pyrophosphate transporter), member 19	-	-	-	--
Unigene36121	691	0	86	0	7.2783	12.8294	Up	6.479e-28	1.064e-26	gi|295792324|gb|ADG29166.1|	140.2	7e-32	60S acidic ribosomal protein large P2 [Epinephelus coioides]	gi|100913239|gb|DQ516390.1|	65.9	2e-07	Nippostrongylus brasiliensis ribosomal protein L27a (rpl27a) gene, partial cds; and acidic ribosomal protein P1 (rpa1) gene, complete cds	sp|O01725|RLA2_BRAFL	137	3e-32	60S acidic ribosomal protein P2 OS=Branchiostoma floridae PE=3 SV=1	SPBP8B7.06	140	3e-33	COG2058	Ribosomal protein L12E/L44/L45/RPP1/RPP2	K02943	2e-31	136	dre:335629	large subunit ribosomal protein LP2	GO:0009790//embryo development;GO:0006414//translational elongation	GO:0003735//structural constituent of ribosome	GO:0005840//ribosome	ko03010//Ribosome
Unigene34652	973	0	121	0	7.2725	12.8282	Up	5.6559e-39	1.238e-37	gi|357630688|gb|EHJ78645.1|	488.4	2e-136	testis specific tektin [Danaus plexippus]	gi|346710369|dbj|AK387794.1|	176	1e-40	Bombyx mori mRNA, clone: bmte14B20	sp|Q6AXV2|TEKT4_RAT	99.8	8e-21	Tektin-4 OS=Rattus norvegicus GN=Tekt4 PE=2 SV=1	--	--	--	--	--	--	--	--	--	--	-	-	-	--
Unigene33394	435	0	54	0	7.2596	12.8257	Up	8.3675e-18	9.3498e-17	gi|389608767|dbj|BAM17995.1|	149.1	5e-35	NADH:ubiquinone dehydrogenase [Papilio xuthus]	--	--	--	--	sp|Q0MQH4|NDUS5_PANTR	50.1	2e-06	NADH dehydrogenase [ubiquinone] iron-sulfur protein 5 OS=Pan troglodytes GN=NDUFS5 PE=3 SV=3	--	--	--	--	--	K03938	4e-25	113	tca:662710	NADH dehydrogenase (ubiquinone) Fe-S protein 5 [EC:1.6.5.3 1.6.99.3]	GO:0006120//mitochondrial electron transport, NADH to ubiquinone	GO:0003954//NADH dehydrogenase activity	GO:0005747//mitochondrial respiratory chain complex I	ko01100//Metabolic pathways;ko05012//Parkinson's disease;ko00190//Oxidative phosphorylation;ko05010//Alzheimer's disease;ko05016//Huntington's disease
Unigene33276	436	0	54	0	7.243	12.8224	Up	8.3675e-18	9.3514e-17	--	--	--	--	--	--	--	--	--	--	--	--	--	--	--	--	--	--	--	--	--	--	-	-	-	--
Unigene34345	643	0	79	0	7.185	12.8108	Up	1.0551e-25	1.608e-24	gi|357622350|gb|EHJ73865.1|	270.8	3e-71	hypothetical protein KGM_01905 [Danaus plexippus]	gi|346706866|dbj|AK383826.1|	107	6e-20	Bombyx mori mRNA, clone: MFB-23H16	--	--	--	--	--	--	--	--	--	--	--	--	--	--	-	-	-	--
Unigene32262	1311	0	161	0	7.1818	12.8101	Up	1.2991e-51	3.593e-50	gi|357620291|gb|EHJ72535.1|	386.7	1e-105	hypothetical protein KGM_09956 [Danaus plexippus]	--	--	--	--	sp|Q3TYG6|F179A_MOUSE	55.5	3e-07	Protein FAM179A OS=Mus musculus GN=Fam179a PE=2 SV=1	--	--	--	--	--	--	--	--	--	--	-	-	-	--
Unigene33328	228	0	28	0	7.1818	12.8101	Up	1.3736e-09	9.1672e-09	--	--	--	--	gi|291201249|emb|FP340424.1|	65.9	6e-08	41P10_HaBAC_fin, Helicoverpa armigera BAC, pupae DNA	--	--	--	--	--	--	--	--	--	--	--	--	--	--	-	-	-	--
Unigene36099	269	0	33	0	7.1742	12.8086	Up	3.6141e-11	2.7287e-10	--	--	--	--	--	--	--	--	--	--	--	--	--	--	--	--	--	--	--	--	--	--	-	-	-	--
Unigene32168	335	0	41	0	7.1573	12.8052	Up	1.0721e-13	9.5585e-13	--	--	--	--	gi|319918809|dbj|AB597005.1|	87.7	3e-14	Ostrinia nubilalis OnubOR7a, OnubOR5b genes, complete cds and complete sequence, clone: 11K16	--	--	--	--	--	--	--	--	--	--	--	--	--	--	-	-	-	--
Unigene33174	335	0	41	0	7.1573	12.8052	Up	1.0721e-13	9.5558e-13	gi|159145736|gb|ABW90405.1|	136.7	2e-31	putative ribosomal protein L32 [Barentsia elongata]	gi|170651429|gb|EU083033.1|	73.8	4e-10	Lutzomyia whitmani isolate WAFrp49B10 Rp49 gene, partial cds	sp|P84323|RL32_DROPS	129	2e-30	60S ribosomal protein L32 OS=Drosophila pseudoobscura pseudoobscura GN=RpL32 PE=3 SV=1	SPBC16C6.11	141	3e-34	COG1717	Ribosomal protein L32E	K02912	7e-32	135	nve:NEMVE_v1g240738	large subunit ribosomal protein L32e	GO:0006412//translation	GO:0003735//structural constituent of ribosome	GO:0005840//ribosome	ko03010//Ribosome
Unigene36169	327	0	40	0	7.1536	12.8045	Up	2.2192e-13	1.9367e-12	--	--	--	--	--	--	--	--	--	--	--	--	--	--	--	--	--	--	--	--	--	--	-	-	-	--
Unigene31341	278	0	34	0	7.1523	12.8042	Up	1.7459e-11	1.3522e-10	--	--	--	--	--	--	--	--	--	--	--	--	--	--	--	--	--	--	--	--	--	--	-	-	-	--
Unigene35157	229	0	28	0	7.1505	12.8038	Up	1.3736e-09	9.1573e-09	--	--	--	--	--	--	--	--	--	--	--	--	--	--	--	--	--	--	--	--	--	--	-	-	-	--
Unigene33981	270	0	33	0	7.1476	12.8032	Up	3.6141e-11	2.7317e-10	--	--	--	--	--	--	--	--	--	--	--	--	--	--	--	--	--	--	--	--	--	--	-	-	-	--
Unigene34578	524	0	64	0	7.1427	12.8023	Up	5.7927e-21	7.4366e-20	--	--	--	--	--	--	--	--	--	--	--	--	--	--	--	--	--	--	--	--	--	--	-	-	-	--
Unigene35101	811	0	99	0	7.1388	12.8015	Up	5.0568e-32	9.2809e-31	gi|357608820|gb|EHJ66167.1|	268.1	3e-70	hypothetical protein KGM_04578 [Danaus plexippus]	gi|222066213|emb|FP102340.5|	103	1e-18	H.melpomene DNA sequence from clone AEHM-31B4, complete sequence	sp|A8Y5T1|CA194_DANRE	52	1e-06	Uncharacterized protein C1orf194 homolog OS=Danio rerio GN=si:ch211-163l21.7 PE=4 SV=1	--	--	--	--	--	--	--	--	--	--	-	-	-	--
Unigene33080	328	0	40	0	7.1318	12.8001	Up	2.2192e-13	1.9381e-12	gi|357617875|gb|EHJ71043.1|	85.5	7e-16	hypothetical protein KGM_01604 [Danaus plexippus]	--	--	--	--	--	--	--	--	--	--	--	--	--	--	--	--	--	--	-	-	-	--
Unigene34686	345	0	42	0	7.1194	12.7975	Up	5.1791e-14	4.7121e-13	--	--	--	--	--	--	--	--	--	--	--	--	--	--	--	--	--	--	--	--	--	--	-	-	-	--
Unigene36158	486	0	59	0	7.0995	12.7935	Up	2.2016e-19	2.641e-18	--	--	--	--	--	--	--	--	--	--	--	--	--	--	--	--	--	--	--	--	--	--	-	-	-	--
Unigene33269	1071	0	130	0	7.0985	12.7933	Up	8.1051e-42	1.8771e-40	gi|357605106|gb|EHJ64465.1|	492.3	1e-137	pyruvate kinase 2 [Danaus plexippus]	--	--	--	--	sp|O62619|KPYK_DROME	158	2e-38	Pyruvate kinase OS=Drosophila melanogaster GN=PyK PE=2 SV=2	MA3890	102	1e-21	COG0469	Pyruvate kinase	K00873	1e-39	164	dvi:Dvir_GJ24408	pyruvate kinase [EC:2.7.1.40]	-	-	-	ko01100//Metabolic pathways;ko00620//Pyruvate metabolism;ko00010//Glycolysis / Gluconeogenesis;ko00230//Purine metabolism;ko04930//Type II diabetes mellitus
Unigene31678	379	0	46	0	7.0979	12.7932	Up	2.8208e-15	2.7659e-14	--	--	--	--	--	--	--	--	--	--	--	--	--	--	--	--	--	--	--	--	--	--	-	-	-	--
Unigene34616	348	0	42	0	7.058	12.785	Up	5.1791e-14	4.7128e-13	--	--	--	--	--	--	--	--	--	--	--	--	--	--	--	--	--	--	--	--	--	--	-	-	-	--
Unigene34959	232	0	28	0	7.058	12.785	Up	1.3736e-09	9.1593e-09	--	--	--	--	--	--	--	--	--	--	--	--	--	--	--	--	--	--	--	--	--	--	-	-	-	--
Unigene35408	241	0	29	0	7.0371	12.7808	Up	6.6357e-10	4.5444e-09	--	--	--	--	--	--	--	--	--	--	--	--	--	--	--	--	--	--	--	--	--	--	-	-	-	--
CL4898.Contig1	308	0	37	0	7.0253	12.7783	Up	1.9684e-12	1.6221e-11	--	--	--	--	--	--	--	--	--	--	--	--	--	--	--	--	--	--	--	--	--	--	-	-	-	--
CL1619.Contig1	293	0	35	0	6.9857	12.7702	Up	8.4344e-12	6.673e-11	--	--	--	--	--	--	--	--	--	--	--	--	--	--	--	--	--	--	--	--	--	--	-	-	-	--
Unigene36213	218	0	26	0	6.9747	12.7679	Up	5.8857e-09	3.7136e-08	--	--	--	--	--	--	--	--	--	--	--	--	--	--	--	--	--	--	--	--	--	--	-	-	-	--
Unigene33181	1388	0	165	0	6.9519	12.7632	Up	7.0755e-53	1.9944e-51	gi|156549431|ref|XP_001605729.1|	686.4	0	PREDICTED: probable tubulin polyglutamylase TTLL1-like [Nasonia vitripennis]	gi|346705856|dbj|AK380277.1|	345	3e-91	Bombyx mori mRNA, clone: ftes41E13	sp|Q5PPI9|TTLL1_RAT	577	2e-164	Probable tubulin polyglutamylase TTLL1 OS=Rattus norvegicus GN=Ttll1 PE=2 SV=1	--	--	--	--	--	K00273	6e-36	152	ame:551507	D-amino-acid oxidase [EC:1.4.3.3]	GO:0006464//cellular protein modification process	GO:0004835//tubulin-tyrosine ligase activity	-	ko01100//Metabolic pathways;ko00260//Glycine, serine and threonine metabolism;ko04146//Peroxisome;ko00330//Arginine and proline metabolism;ko00472//D-Arginine and D-ornithine metabolism
Unigene31791	202	0	24	0	6.9482	12.7624	Up	2.522e-08	1.4968e-07	--	--	--	--	--	--	--	--	--	--	--	--	--	--	--	--	--	--	--	--	--	--	-	-	-	--
Unigene31640	1994	0	235	0	6.8921	12.7507	Up	5.392e-75	2.0689e-73	gi|357626553|gb|EHJ76605.1|	857.4	0	hypothetical protein KGM_03325 [Danaus plexippus]	gi|346711600|dbj|AK379348.1|	71.9	1e-08	Bombyx mori mRNA, clone: ftes12B03	sp|Q14AW5|NSUN7_MOUSE	69.7	2e-11	Putative methyltransferase NSUN7 OS=Mus musculus GN=Nsun7 PE=2 SV=2	--	--	--	--	--	K15264	1e-07	59.3	bfo:BRAFLDRAFT_211078	putative methyltransferase [EC:2.1.1.-]	-	-	-	--
Unigene35763	331	0	39	0	6.8905	12.7504	Up	4.5938e-13	3.9291e-12	--	--	--	--	gi|293628547|gb|GQ225764.1|	63.9	4e-07	Ostrinia nubilalis clone BAC 79K15 desaturase ezi-D11 alpha gene, complete cds	--	--	--	--	--	--	--	--	--	--	--	--	--	--	-	-	-	--
Unigene36200	722	0	85	0	6.8848	12.7492	Up	1.3412e-27	2.1799e-26	--	--	--	--	--	--	--	--	--	--	--	--	--	--	--	--	--	--	--	--	--	--	-	-	-	--
Unigene36255	629	0	74	0	6.8801	12.7482	Up	4.0102e-24	5.8135e-23	gi|224145|prf||1011182B	167.9	2e-40	cytochrome c	gi|198474066|ref|XM_001356511.2|	101	3e-18	Drosophila pseudoobscura pseudoobscura GA14714 (Dpse\GA14714), mRNA	sp|P00039|CYC_MANSE	165	8e-41	Cytochrome c OS=Manduca sexta PE=1 SV=2	SPCC191.07	176	2e-44	COG3474	Cytochrome c2	K08738	7e-41	167	aga:AgaP_AGAP009537	cytochrome c	GO:0022900//electron transport chain	GO:0020037//heme binding;GO:0005506//iron ion binding;GO:0009055//electron carrier activity	GO:0070469//respiratory chain;GO:0005739//mitochondrion	ko05222//Small cell lung cancer;ko05012//Parkinson's disease;ko05010//Alzheimer's disease;ko05416//Viral myocarditis;ko05145//Toxoplasmosis;ko05016//Huntington's disease;ko05200//Pathways in cancer;ko04115//p53 signaling pathway;ko05164//Influenza A;ko05152//Tuberculosis;ko04210//Apoptosis;ko05014//Amyotrophic lateral sclerosis (ALS);ko05210//Colorectal cancer;ko05134//Legionellosis;ko05168//Herp…
Unigene33329	612	0	72	0	6.8801	12.7482	Up	1.7183e-23	2.4508e-22	gi|13592059|ref|NP_112366.1|	132.1	1e-29	60S ribosomal protein L22 [Rattus norvegicus] >gi|1172995|sp|P47198.2|RL22_RAT RecName: Full=60S ribosomal protein L22 >gi|710295|emb|CAA55204.1| ribosomal protein L22 [Rattus norvegicus] >gi|1093952|prf||2105193A ribosomal protein L22	gi|322505745|emb|FR799010.1|	63.9	7e-07	Leishmania braziliensis MHOM/BR/75/M2904 complete genome, chromosome 36	sp|P47198|RL22_RAT	132	7e-31	60S ribosomal protein L22 OS=Rattus norvegicus GN=Rpl22 PE=2 SV=2	--	--	--	--	--	K02891	2e-30	132	rno:81768	large subunit ribosomal protein L22e	GO:0006413//translational initiation;GO:0019083//viral transcription;GO:0006414//translational elongation;GO:0046632//alpha-beta T cell differentiation;GO:0006415//translational termination;GO:0006614//SRP-dependent cotranslational protein targeting to membrane;GO:0000184//nuclear-transcribed mRNA catabolic process, nonsense-mediated decay	GO:0008201//heparin binding	GO:0022625//cytosolic large ribosomal subunit	ko03010//Ribosome
Unigene34192	612	0	72	0	6.8801	12.7482	Up	1.7183e-23	2.4502e-22	gi|357616694|gb|EHJ70346.1|	107.8	3e-22	hypothetical protein KGM_05700 [Danaus plexippus]	--	--	--	--	--	--	--	--	--	--	--	--	--	--	--	--	--	--	-	-	-	--
Unigene33739	221	0	26	0	6.8801	12.7482	Up	5.8857e-09	3.7162e-08	--	--	--	--	--	--	--	--	--	--	--	--	--	--	--	--	--	--	--	--	--	--	-	-	-	--
Unigene32113	743	0	87	0	6.8477	12.7414	Up	3.1299e-28	5.1856e-27	gi|357631737|gb|EHJ79206.1|	330.9	3e-89	hypothetical protein KGM_15635 [Danaus plexippus]	--	--	--	--	--	--	--	--	--	--	--	--	--	--	--	--	--	--	-	-	-	--
Unigene34590	574	0	67	0	6.8261	12.7368	Up	6.5308e-22	8.7569e-21	gi|357619944|gb|EHJ72318.1|	311.6	1e-83	putative ubx domain-containing protein [Danaus plexippus]	gi|346705864|dbj|AK380285.1|	87.7	5e-14	Bombyx mori mRNA, clone: ftes41J02	sp|Q5ZJI9|UBAC1_CHICK	79.3	5e-15	Ubiquitin-associated domain-containing protein 1 OS=Gallus gallus GN=UBAC1 PE=2 SV=1	--	--	--	--	--	K12174	3e-26	118	phu:Phum_PHUM163710	Kip1 ubiquitination-promoting complex protein 2	-	-	-	--
Unigene33068	421	0	49	0	6.8065	12.7327	Up	3.1802e-16	3.2917e-15	--	--	--	--	--	--	--	--	--	--	--	--	--	--	--	--	--	--	--	--	--	--	-	-	-	--
Unigene36300	318	0	37	0	6.8043	12.7322	Up	1.9684e-12	1.6193e-11	--	--	--	--	--	--	--	--	--	--	--	--	--	--	--	--	--	--	--	--	--	--	-	-	-	--
Unigene34969	1404	0	163	0	6.7894	12.7291	Up	3.0318e-52	8.4494e-51	gi|357624237|gb|EHJ75095.1|	552	2e-155	hypothetical protein KGM_21076 [Danaus plexippus]	gi|346711582|dbj|AK379330.1|	115	5e-22	Bombyx mori mRNA, clone: ftes11L10	sp|P04069|CBPB_ASTFL	215	2e-55	Carboxypeptidase B OS=Astacus fluviatilis PE=1 SV=1	YHR132c	144	5e-34	COG2866	Predicted carboxypeptidase	K08781	3e-49	196	rno:408212	carboxypeptidase A5 [EC:3.4.17.1]	-	-	-	ko04974//Protein digestion and absorption;ko04972//Pancreatic secretion
Unigene34122	251	0	29	0	6.7567	12.7221	Up	6.6357e-10	4.5479e-09	gi|357613696|gb|EHJ68667.1|	146.4	3e-34	hypothetical protein KGM_09872 [Danaus plexippus]	--	--	--	--	sp|Q5NCY3|CB5D1_MOUSE	87.4	6e-18	Cytochrome b5 domain-containing protein 1 OS=Mus musculus GN=Cyb5d1 PE=2 SV=1	--	--	--	--	--	--	--	--	--	--	-	GO:0005488//binding	-	--
Unigene33245	358	0	41	0	6.6975	12.7094	Up	1.0721e-13	9.553e-13	--	--	--	--	gi|389610932|dbj|AK402455.1|	77.8	3e-11	Papilio polytes mRNA for stress-sensitive B, complete cds, sequence id: Pp-0264	sp|Q7PQV7|ADT2_ANOGA	47	1e-05	ADP,ATP carrier protein 2 OS=Anopheles gambiae GN=AGAP002358 PE=3 SV=2	--	--	--	--	--	--	--	--	--	--	-	-	-	--
Unigene32195	830	0	95	0	6.6936	12.7086	Up	9.2846e-31	1.6473e-29	gi|357625107|gb|EHJ75656.1|	75.5	5e-33	hypothetical protein KGM_10721 [Danaus plexippus]	--	--	--	--	--	--	--	--	--	--	--	--	--	--	--	--	--	--	-	-	-	--
Unigene36143	699	0	80	0	6.693	12.7084	Up	5.0973e-26	7.8535e-25	gi|62083481|gb|AAX62465.1|	301.2	2e-80	ribosomal protein S9 [Lysiphlebus testaceipes] >gi|62083483|gb|AAX62466.1| ribosomal protein S9 variant 1 [Lysiphlebus testaceipes]	gi|194867970|ref|XM_001972150.1|	210	6e-51	Drosophila erecta GG14025 (Dere\GG14025), mRNA	sp|P55935|RS9_DROME	292	4e-79	40S ribosomal protein S9 OS=Drosophila melanogaster GN=RpS9 PE=2 SV=2	SPBC29A3.12	315	3e-86	COG0522	Ribosomal protein S4 and related proteins	K02997	2e-80	298	phu:Phum_PHUM492730	small subunit ribosomal protein S9e	GO:0006412//translation	GO:0003735//structural constituent of ribosome;GO:0019843//rRNA binding	GO:0015935//small ribosomal subunit	ko03010//Ribosome
Unigene34276	201	0	23	0	6.6918	12.7082	Up	5.2205e-08	2.9891e-07	--	--	--	--	--	--	--	--	--	--	--	--	--	--	--	--	--	--	--	--	--	--	-	-	-	--
Unigene34634	281	0	32	0	6.6597	12.7012	Up	7.4812e-11	5.5243e-10	gi|357614750|gb|EHJ69251.1|	181.4	9e-45	peptidyl-prolyl cis-trans isomerase E [Danaus plexippus]	--	--	--	--	--	--	--	--	slr1251	50.4	8e-07	COG0652	Peptidyl-prolyl cis-trans isomerase (rotamase) - cyclophilin family	--	--	--	--	--	GO:0006457//protein folding;GO:0000413//protein peptidyl-prolyl isomerization	GO:0003755//peptidyl-prolyl cis-trans isomerase activity	-	--
Unigene35530	281	0	32	0	6.6597	12.7012	Up	7.4812e-11	5.521e-10	--	--	--	--	gi|319918811|dbj|AB597006.1|	63.9	3e-07	Ostrinia nubilalis OnubOR8 gene for odorant receptor, complete cds, clone: 11K16	--	--	--	--	--	--	--	--	--	--	--	--	--	--	-	-	-	--
Unigene35110	299	0	34	0	6.65	12.6991	Up	1.7459e-11	1.3511e-10	gi|357629673|gb|EHJ78292.1|	124.8	1e-27	hypothetical protein KGM_22710 [Danaus plexippus]	--	--	--	--	--	--	--	--	--	--	--	--	--	--	--	--	--	--	-	-	-	--
CL8580.Contig2	229	0	26	0	6.6397	12.6969	Up	5.8857e-09	3.7189e-08	--	--	--	--	--	--	--	--	--	--	--	--	--	--	--	--	--	--	--	--	--	--	-	-	-	--
Unigene36177	370	0	42	0	6.6383	12.6966	Up	5.1791e-14	4.7086e-13	gi|357614734|gb|EHJ69242.1|	78.2	1e-13	mutant cadherin [Danaus plexippus]	--	--	--	--	--	--	--	--	--	--	--	--	--	K05648	3e-06	50.4	bfo:BRAFLDRAFT_127318	ATP-binding cassette, subfamily A (ABC1), member 5	-	-	-	ko02010//ABC transporters
Unigene36203	282	0	32	0	6.6361	12.6961	Up	7.4812e-11	5.5204e-10	gi|320162757|gb|EFW39656.1|	104.4	1e-21	ribosomal protein L24 [Capsaspora owczarzaki ATCC 30864]	gi|167527064|ref|XM_001747813.1|	61.9	1e-06	Monosiga brevicollis MX1 predicted protein MONBRDRAFT_33426 mRNA, complete cds	sp|Q6Y263|RL24_PAGMA	101	3e-22	60S ribosomal protein L24 OS=Pagrus major GN=rpl24 PE=2 SV=1	YGR148c	120	5e-28	COG2075	Ribosomal protein L24E	K02896	2e-21	101	dre:192301	large subunit ribosomal protein L24e	GO:0009790//embryo development	-	GO:0022625//cytosolic large ribosomal subunit	ko03010//Ribosome
Unigene36151	734	0	83	0	6.6129	12.6911	Up	5.7467e-27	9.1601e-26	gi|12585194|sp|Q9U505.1|ATP9_MANSE	95.1	3e-18	RecName: Full=ATP synthase lipid-binding protein, mitochondrial; AltName: Full=ATPase protein 9; AltName: Full=ATPase subunit c; Flags: Precursor >gi|6560655|gb|AAF16705.1|AF117583_1 ATP synthase subunit c [Manduca sexta]	--	--	--	--	sp|Q9U505|AT5G_MANSE	95.1	1e-19	ATP synthase lipid-binding protein, mitochondrial OS=Manduca sexta PE=2 SV=1	Q0130	82	9e-16	COG0636	F0F1-type ATP synthase, subunit c/Archaeal/vacuolar-type H+-ATPase, subunit K	K02128	8e-19	94.4	hmg:100198132	F-type H+-transporting ATPase subunit c [EC:3.6.3.14]	GO:0015992//proton transport	-	GO:0005739//mitochondrion;GO:0044425//membrane part	ko01100//Metabolic pathways;ko05012//Parkinson's disease;ko00190//Oxidative phosphorylation;ko05010//Alzheimer's disease;ko05016//Huntington's disease
Unigene36171	398	0	45	0	6.6121	12.6909	Up	5.839e-15	5.6168e-14	--	--	--	--	--	--	--	--	--	--	--	--	--	--	--	--	--	--	--	--	--	--	-	-	-	--
Unigene35280	772	0	87	0	6.5904	12.6862	Up	3.1299e-28	5.1814e-27	gi|357618052|gb|EHJ71147.1|	426.8	4e-118	hypothetical protein KGM_09039 [Danaus plexippus]	--	--	--	--	sp|Q5TYW6|RSPH9_DANRE	152	6e-37	Radial spoke head protein 9 homolog OS=Danio rerio GN=rsph9 PE=2 SV=1	--	--	--	--	--	--	--	--	--	--	GO:0035083//cilium axoneme assembly;GO:0003341//cilium movement	-	GO:0005929//cilium;GO:0043229//intracellular organelle	--
CL8845.Contig1	1065	0	120	0	6.5894	12.6859	Up	1.1708e-38	2.5402e-37	gi|357629752|gb|EHJ78337.1|	351.7	3e-95	hypothetical protein KGM_12755 [Danaus plexippus]	gi|346711628|dbj|AK379376.1|	184	5e-43	Bombyx mori mRNA, clone: ftes13B11	sp|Q55EQ3|Y9086_DICDI	65.1	3e-10	Uncharacterized abhydrolase domain-containing protein DDB_G0269086 OS=Dictyostelium discoideum GN=DDB_G0269086 PE=1 SV=2	tolA	59.7	8e-09	COG3064	Membrane protein involved in colicin uptake	--	--	--	--	--	-	-	-	--
Unigene36214	222	0	25	0	6.5856	12.6851	Up	1.2183e-08	7.444e-08	--	--	--	--	--	--	--	--	--	--	--	--	--	--	--	--	--	--	--	--	--	--	-	-	-	--
Unigene36198	302	0	34	0	6.5839	12.6847	Up	1.7459e-11	1.3504e-10	--	--	--	--	--	--	--	--	--	--	--	--	--	--	--	--	--	--	--	--	--	--	-	-	-	--
Unigene34927	462	0	52	0	6.5822	12.6844	Up	3.5854e-17	3.8794e-16	gi|357616786|gb|EHJ70401.1|	175.6	5e-43	hypothetical protein KGM_15908 [Danaus plexippus]	gi|346711842|dbj|AK379590.1|	63.9	5e-07	Bombyx mori mRNA, clone: ftes22E24	--	--	--	--	--	--	--	--	--	--	--	--	--	--	-	-	-	--
Unigene35753	241	0	27	0	6.5518	12.6777	Up	2.8433e-09	1.8483e-08	--	--	--	--	--	--	--	--	--	--	--	--	--	--	--	--	--	--	--	--	--	--	-	-	-	--
Unigene36281	241	0	27	0	6.5518	12.6777	Up	2.8433e-09	1.8479e-08	--	--	--	--	--	--	--	--	--	--	--	--	--	--	--	--	--	--	--	--	--	--	-	-	-	--
Unigene35194	250	0	28	0	6.5498	12.6772	Up	1.3736e-09	9.1564e-09	--	--	--	--	--	--	--	--	--	--	--	--	--	--	--	--	--	--	--	--	--	--	-	-	-	--
Unigene33358	393	0	44	0	6.5474	12.6767	Up	1.2087e-14	1.1429e-13	gi|157690762|tpe|CAL69108.1|	122.9	4e-27	TPA: putative 40S ribosomal protein S18 [Spadella cephaloptera]	gi|195336051|ref|XM_002034625.1|	141	2e-30	Drosophila sechellia ribosomal protein S18 (Dsec\RpS18), mRNA	sp|Q8JGS9|RS18_DANRE	121	4e-28	40S ribosomal protein S18 OS=Danio rerio GN=rps18 PE=2 SV=1	SPCC1259.01c	105	2e-23	COG0099	Ribosomal protein S13	K02964	1e-27	121	dre:192300	small subunit ribosomal protein S18e	GO:0006413//translational initiation;GO:0019083//viral transcription;GO:0051726//regulation of cell cycle;GO:0006414//translational elongation;GO:0042254//ribosome biogenesis;GO:0006415//translational termination;GO:0007275//multicellular organismal development;GO:0006614//SRP-dependent cotranslational protein targeting to membrane;GO:0000184//nuclear-transcribed mRNA catabolic process, nonsense-…	GO:0019843//rRNA binding;GO:0003735//structural constituent of ribosome	GO:0022627//cytosolic small ribosomal subunit	ko03010//Ribosome
Unigene34164	608	0	68	0	6.5406	12.6752	Up	3.155e-22	4.2824e-21	gi|357610608|gb|EHJ67059.1|	72	1e-11	hypothetical protein KGM_10274 [Danaus plexippus]	--	--	--	--	--	--	--	--	--	--	--	--	--	--	--	--	--	--	-	-	-	--
Unigene36199	424	0	47	0	6.4825	12.6623	Up	1.3627e-15	1.3582e-14	--	--	--	--	--	--	--	--	--	--	--	--	--	--	--	--	--	--	--	--	--	--	-	-	-	--
Unigene36223	669	0	74	0	6.4687	12.6593	Up	4.0102e-24	5.8148e-23	gi|351698159|gb|EHB01078.1|	188	2e-46	Cytochrome b-c1 complex subunit 1, mitochondrial [Heterocephalus glaber]	--	--	--	--	sp|Q9CZ13|QCR1_MOUSE	182	7e-46	Cytochrome b-c1 complex subunit 1, mitochondrial OS=Mus musculus GN=Uqcrc1 PE=1 SV=2	SPBP23A10.15c	141	8e-34	COG0612	Predicted Zn-dependent peptidases	K00414	2e-46	185	ssc:100156879	ubiquinol-cytochrome c reductase core subunit 1	GO:0043279//response to alkaloid;GO:0014823//response to activity;GO:0006122//mitochondrial electron transport, ubiquinol to cytochrome c	GO:0032403//protein complex binding	GO:0005750//mitochondrial respiratory chain complex III	ko01100//Metabolic pathways;ko05012//Parkinson's disease;ko00190//Oxidative phosphorylation;ko05010//Alzheimer's disease;ko04260//Cardiac muscle contraction;ko05016//Huntington's disease
Unigene36195	326	0	36	0	6.458	12.6569	Up	4.0746e-12	3.295e-11	--	--	--	--	gi|291201263|emb|FP340438.1|	63.9	4e-07	43E14_HaBAC_fin, Helicoverpa armigera BAC, pupae DNA	--	--	--	--	--	--	--	--	--	--	--	--	--	--	-	-	-	--
Unigene35559	308	0	34	0	6.4556	12.6563	Up	1.7459e-11	1.3509e-10	--	--	--	--	--	--	--	--	--	--	--	--	--	--	--	--	--	--	--	--	--	--	-	-	-	--
Unigene33204	299	0	33	0	6.4544	12.6561	Up	3.6141e-11	2.7337e-10	--	--	--	--	--	--	--	--	--	--	--	--	--	--	--	--	--	--	--	--	--	--	-	-	-	--
Unigene34845	807	0	89	0	6.4495	12.655	Up	7.3045e-29	1.2313e-27	gi|357625508|gb|EHJ75930.1|	361.3	2e-98	putative mitochondrial import receptor subunit tom40 isoform 1 [Danaus plexippus]	--	--	--	--	sp|Q9QYA2|TOM40_MOUSE	63.9	4e-10	Mitochondrial import receptor subunit TOM40 homolog OS=Mus musculus GN=Tomm40 PE=1 SV=3	--	--	--	--	--	K11518	6e-13	75.1	ame:408284	mitochondrial import receptor subunit TOM40	-	-	-	ko05014//Amyotrophic lateral sclerosis (ALS)
Unigene36183	555	0	61	0	6.4276	12.6501	Up	5.138e-20	6.3305e-19	gi|66811940|ref|XP_640149.1|	184.9	1e-45	40S ribosomal protein S11 [Dictyostelium discoideum AX4] >gi|74854958|sp|Q54S90.1|RS11_DICDI RecName: Full=40S ribosomal protein S11 >gi|60468150|gb|EAL66160.1| 40S ribosomal protein S11 [Dictyostelium discoideum AX4]	gi|389603967|ref|XM_003723081.1|	77.8	4e-11	Leishmania braziliensis MHOM/BR/75/M2904 ribosomal protein S11 homolog (LBRM_20_5810) mRNA, complete cds	sp|Q54S90|RS11_DICDI	184	8e-47	40S ribosomal protein S11 OS=Dictyostelium discoideum GN=rps11 PE=1 SV=1	YDR025w	214	9e-56	COG0186	Ribosomal protein S17	K02949	5e-45	180	aga:AgaP_AGAP009998	small subunit ribosomal protein S11e	GO:0006412//translation	GO:0003735//structural constituent of ribosome;GO:0019843//rRNA binding	GO:0022627//cytosolic small ribosomal subunit	ko03010//Ribosome
Unigene36204	974	0	107	0	6.4245	12.6494	Up	1.5e-34	2.926e-33	gi|357626928|gb|EHJ76819.1|	397.1	6e-109	hypothetical protein KGM_00929 [Danaus plexippus]	--	--	--	--	--	--	--	--	--	--	--	--	--	--	--	--	--	--	-	-	-	--
Unigene36210	246	0	27	0	6.4186	12.648	Up	2.8433e-09	1.8481e-08	--	--	--	--	--	--	--	--	--	--	--	--	--	--	--	--	--	--	--	--	--	--	-	-	-	--
Unigene34507	438	0	48	0	6.4088	12.6458	Up	6.583e-16	6.6917e-15	gi|357619088|gb|EHJ71803.1|	150.6	1e-35	hypothetical protein KGM_09012 [Danaus plexippus]	--	--	--	--	--	--	--	--	--	--	--	--	--	--	--	--	--	--	-	-	-	--
Unigene34928	421	0	46	0	6.3898	12.6416	Up	2.8208e-15	2.7624e-14	gi|357616786|gb|EHJ70401.1|	138.3	9e-32	hypothetical protein KGM_15908 [Danaus plexippus]	--	--	--	--	--	--	--	--	--	--	--	--	--	--	--	--	--	--	-	-	-	--
Unigene35367	907	0	99	0	6.3832	12.6401	Up	5.0568e-32	9.2782e-31	gi|357622817|gb|EHJ74196.1|	322	2e-86	hypothetical protein KGM_19926 [Danaus plexippus]	--	--	--	--	sp|P00346|MDHM_PIG	156	7e-38	Malate dehydrogenase, mitochondrial OS=Sus scrofa GN=MDH2 PE=1 SV=2	YPO3516	132	6e-31	COG0039	Malate/lactate dehydrogenases	K00026	1e-44	180	dwi:Dwil_GK22161	malate dehydrogenase [EC:1.1.1.37]	GO:0044237//cellular metabolic process	GO:0016614//oxidoreductase activity, acting on CH-OH group of donors	-	ko01100//Metabolic pathways;ko00620//Pyruvate metabolism;ko00630//Glyoxylate and dicarboxylate metabolism;ko00020//Citrate cycle (TCA cycle)
Unigene36173	559	0	61	0	6.3816	12.6397	Up	5.138e-20	6.3318e-19	--	--	--	--	gi|346711363|dbj|AK379297.1|	115	2e-22	Bombyx mori mRNA, clone: ftes10J11	--	--	--	--	--	--	--	--	--	--	--	--	--	--	-	-	-	--
CL1387.Contig2	330	0	36	0	6.3797	12.6393	Up	4.0746e-12	3.2997e-11	--	--	--	--	--	--	--	--	--	--	--	--	--	--	--	--	--	--	--	--	--	--	-	-	-	--
Unigene36113	202	0	22	0	6.3692	12.6369	Up	1.0806e-07	5.9706e-07	--	--	--	--	gi|27558346|emb|BX009126.1|	89.7	4e-15	Single read from an extremity of a full-length cDNA clone made from Anopheles gambiae total adult females. 5-PRIME end of clone FK0AAA14DE02 of strain 6-9 of Anopheles gambiae (African malaria mosquito)	sp|P06605|TBA3_DROME	47.4	7e-06	Tubulin alpha-3 chain OS=Drosophila melanogaster GN=alphaTub84D PE=2 SV=1	--	--	--	--	--	K07374	2e-06	50.8	tca:656649	tubulin alpha	-	-	-	ko05130//Pathogenic Escherichia coli infection;ko04540//Gap junction;ko04145//Phagosome
Unigene34915	239	0	26	0	6.3619	12.6352	Up	5.8857e-09	3.7143e-08	--	--	--	--	--	--	--	--	--	--	--	--	--	--	--	--	--	--	--	--	--	--	-	-	-	--
Unigene33465	414	0	45	0	6.3566	12.634	Up	5.839e-15	5.6194e-14	gi|357625474|gb|EHJ75907.1|	172.9	3e-42	organic cation transporter [Danaus plexippus]	--	--	--	--	sp|Q9Y226|S22AD_HUMAN	57.4	9e-09	Solute carrier family 22 member 13 OS=Homo sapiens GN=SLC22A13 PE=2 SV=2	--	--	--	--	--	K11274	5e-13	73.2	ame:409871	chromosome transmission fidelity protein 4	-	-	-	--
CL6234.Contig1	525	0	57	0	6.3493	12.6324	Up	9.4337e-19	1.0976e-17	gi|326674137|ref|XP_003200077.1|	57.4	3e-07	PREDICTED: tripartite motif-containing protein 39-like, partial [Danio rerio]	--	--	--	--	sp|A6NK02|TRI75_HUMAN	52.4	5e-07	Tripartite motif-containing protein 75 OS=Homo sapiens GN=TRIM75 PE=2 SV=2	--	--	--	--	--	K12015	5e-08	57.4	dre:100537128	tripartite motif-containing protein 39	-	-	-	--
Unigene34581	231	0	25	0	6.3291	12.6278	Up	1.2183e-08	7.4477e-08	gi|345484330|ref|XP_003425006.1|	93.2	3e-18	PREDICTED: hypothetical protein LOC100679608 [Nasonia vitripennis]	--	--	--	--	--	--	--	--	--	--	--	--	--	--	--	--	--	--	-	-	-	--
Unigene35089	333	0	36	0	6.3222	12.6262	Up	4.0746e-12	3.2971e-11	gi|357609070|gb|EHJ66280.1|	70.1	3e-11	hypothetical protein KGM_14988 [Danaus plexippus]	--	--	--	--	--	--	--	--	--	--	--	--	--	--	--	--	--	--	-	-	-	--
CL5072.Contig2	678	0	73	0	6.2966	12.6204	Up	8.3011e-24	1.1939e-22	--	--	--	--	--	--	--	--	--	--	--	--	--	--	--	--	--	--	--	--	--	--	-	-	-	--
Unigene35271	511	0	55	0	6.2944	12.6199	Up	4.0423e-18	4.5747e-17	gi|357614602|gb|EHJ69166.1|	277.7	1e-73	hypothetical protein KGM_15715 [Danaus plexippus]	gi|346715266|dbj|AK380072.1|	129	1e-26	Bombyx mori mRNA, clone: ftes34L07	sp|Q9H4K1|RIBC2_HUMAN	97.1	2e-20	RIB43A-like with coiled-coils protein 2 OS=Homo sapiens GN=RIBC2 PE=2 SV=1	--	--	--	--	--	--	--	--	--	--	-	-	-	--
Unigene35040	465	0	50	0	6.2882	12.6184	Up	1.5363e-16	1.614e-15	gi|357624677|gb|EHJ75365.1|	76.6	3e-13	hypothetical protein KGM_11463 [Danaus plexippus]	--	--	--	--	--	--	--	--	--	--	--	--	--	--	--	--	--	--	-	-	-	--
Unigene35284	1135	0	122	0	6.286	12.6179	Up	2.7323e-39	6.0105e-38	gi|357607314|gb|EHJ65447.1|	154.8	6e-36	hypothetical protein KGM_18432 [Danaus plexippus]	--	--	--	--	sp|P91928|IMMT_DROME	70.9	5e-12	Putative mitochondrial inner membrane protein OS=Drosophila melanogaster GN=CG6455 PE=2 SV=4	--	--	--	--	--	--	--	--	--	--	-	-	-	--
Unigene34076	335	0	36	0	6.2845	12.6176	Up	4.0746e-12	3.2988e-11	--	--	--	--	--	--	--	--	--	--	--	--	--	--	--	--	--	--	--	--	--	--	-	-	-	--
Unigene34983	484	0	52	0	6.283	12.6172	Up	3.5854e-17	3.8787e-16	gi|357610744|gb|EHJ67132.1|	213.8	2e-54	putative NADH:ubiquinone dehydrogenase [Danaus plexippus]	--	--	--	--	sp|Q9CQJ8|NDUB9_MOUSE	84.3	1e-16	NADH dehydrogenase [ubiquinone] 1 beta subcomplex subunit 9 OS=Mus musculus GN=Ndufb9 PE=1 SV=3	--	--	--	--	--	K03965	3e-32	137	tca:662346	NADH dehydrogenase (ubiquinone) 1 beta subcomplex 9 [EC:1.6.5.3 1.6.99.3]	-	GO:0003954//NADH dehydrogenase activity	-	ko01100//Metabolic pathways;ko05012//Parkinson's disease;ko00190//Oxidative phosphorylation;ko05010//Alzheimer's disease;ko05016//Huntington's disease
Unigene35035	1071	0	115	0	6.2794	12.6164	Up	4.4497e-37	9.2487e-36	gi|357627616|gb|EHJ77260.1|	205.7	3e-51	putative CCDC46 protein [Danaus plexippus]	--	--	--	--	sp|Q55BM1|Y0444_DICDI	53.1	1e-06	Probable inactive protein kinase DDB_G0270444 OS=Dictyostelium discoideum GN=DDB_G0270444 PE=1 SV=1	--	--	--	--	--	K04678	9e-13	75.1	tca:661188	E3 ubiquitin ligase SMURF1/2 [EC:6.3.2.19]	-	-	-	ko04350//TGF-beta signaling pathway;ko04144//Endocytosis;ko04120//Ubiquitin mediated proteolysis
Unigene34381	354	0	38	0	6.2776	12.616	Up	9.5091e-13	7.9864e-12	gi|357627635|gb|EHJ77271.1|	198.7	6e-50	putative leucine rich repeat containing 34 [Danaus plexippus]	--	--	--	--	--	--	--	--	--	--	--	--	--	--	--	--	--	--	-	-	-	--
Unigene35048	410	0	44	0	6.276	12.6156	Up	1.2087e-14	1.1422e-13	gi|357622697|gb|EHJ74118.1|	198.7	6e-50	hypothetical protein KGM_14851 [Danaus plexippus]	--	--	--	--	sp|P11985|TC1D3_MOUSE	66.2	2e-11	Tctex1 domain-containing protein 3 OS=Mus musculus GN=Tcte3 PE=1 SV=2	--	--	--	--	--	K11262	2e-14	77.8	aag:AaeL_AAEL006307	acetyl-CoA carboxylase / biotin carboxylase [EC:6.4.1.2 6.3.4.14]	-	GO:0003824//catalytic activity	-	ko01100//Metabolic pathways;ko00620//Pyruvate metabolism;ko00640//Propanoate metabolism;ko00061//Fatty acid biosynthesis;ko04910//Insulin signaling pathway;ko04920//Adipocytokine signaling pathway
Unigene34384	643	0	69	0	6.2755	12.6155	Up	1.5241e-22	2.095e-21	gi|357616815|gb|EHJ70422.1|	193	8e-48	hypothetical protein KGM_02521 [Danaus plexippus]	--	--	--	--	--	--	--	--	--	--	--	--	--	--	--	--	--	--	-	-	-	--
Unigene33145	522	0	56	0	6.2738	12.6151	Up	1.9528e-18	2.2399e-17	gi|348506749|ref|XP_003440920.1|	147.1	3e-34	PREDICTED: 60S ribosomal protein L31-like [Oreochromis niloticus]	gi|167523931|ref|XM_001746250.1|	71.9	3e-09	Monosiga brevicollis MX1 predicted protein MONBRDRAFT_25897 mRNA, complete cds	sp|Q9IA76|RL31_PAROL	145	3e-35	60S ribosomal protein L31 OS=Paralichthys olivaceus GN=rpl31 PE=2 SV=1	YLR406c	149	2e-36	COG2097	Ribosomal protein L31E	K02910	5e-35	147	tad:TRIADDRAFT_63137	large subunit ribosomal protein L31e	GO:0006412//translation	GO:0003735//structural constituent of ribosome	GO:0005840//ribosome	ko03010//Ribosome
Unigene36178	289	0	31	0	6.273	12.6149	Up	1.5486e-10	1.1146e-09	--	--	--	--	--	--	--	--	--	--	--	--	--	--	--	--	--	--	--	--	--	--	-	-	-	--
Unigene35537	1073	0	115	0	6.2677	12.6137	Up	4.4497e-37	9.2424e-36	gi|380029851|ref|XP_003698578.1|	56.6	2e-06	PREDICTED: uncharacterized protein LOC100868555 [Apis florea]	--	--	--	--	--	--	--	--	--	--	--	--	--	--	--	--	--	--	-	-	-	--
Unigene34838	392	0	42	0	6.2658	12.6133	Up	5.1791e-14	4.7107e-13	--	--	--	--	--	--	--	--	--	--	--	--	--	--	--	--	--	--	--	--	--	--	-	-	-	--
Unigene32165	486	0	52	0	6.2572	12.6113	Up	3.5854e-17	3.8841e-16	gi|357607645|gb|EHJ65622.1|	194.1	1e-48	hypothetical protein KGM_10106 [Danaus plexippus]	--	--	--	--	--	--	--	--	--	--	--	--	--	--	--	--	--	--	-	-	-	--
Unigene35371	739	0	79	0	6.2516	12.61	Up	1.0551e-25	1.6069e-24	--	--	--	--	--	--	--	--	--	--	--	--	--	--	--	--	--	--	--	--	--	--	-	-	-	--
Unigene34986	655	0	70	0	6.2498	12.6096	Up	7.3629e-23	1.0237e-21	gi|357610567|gb|EHJ67041.1|	149.1	1e-34	hypothetical protein KGM_14472 [Danaus plexippus]	--	--	--	--	sp|Q9D531|NXNL2_MOUSE	56.6	4e-08	Nucleoredoxin-like protein 2 OS=Mus musculus GN=Nxnl2 PE=2 SV=1	--	--	--	--	--	--	--	--	--	--	-	-	-	--
Unigene36189	393	0	42	0	6.2498	12.6096	Up	5.1791e-14	4.708e-13	--	--	--	--	--	--	--	--	--	--	--	--	--	--	--	--	--	--	--	--	--	--	-	-	-	--
Unigene32173	356	0	38	0	6.2423	12.6079	Up	9.5091e-13	7.9896e-12	gi|357606096|gb|EHJ64916.1|	90.9	1e-17	hypothetical protein KGM_16830 [Danaus plexippus]	--	--	--	--	--	--	--	--	--	--	--	--	--	--	--	--	--	--	-	-	-	--
Unigene33852	291	0	31	0	6.2299	12.605	Up	1.5486e-10	1.1154e-09	gi|357380453|pdb|3J0L|B	147.5	1e-34	Chain B, Core Of Mammalian 80s Pre-Ribosome In Complex With Trnas Fitted To A 9.8a Cryo-Em Map: Classic Pre State 1 >gi|357380484|pdb|3J0O|B Chain B, Core Of Mammalian 80s Pre-Ribosome In Complex With Trnas Fitted To A 9a Cryo-Em Map: Classic Pre State 2 >gi|357380505|pdb|3J0P|B Chain B, Core Of Mammalian 80s Pre-Ribosome In Complex With Trnas Fitted To A 10.6a Cryo-Em Map: Rotated Pre State 1 >g…	gi|150981857|gb|EF634498.1|	107	2e-20	Pristionchus sp. 3 CZ3975 large subunit ribosomal protein 1 (rpl-1) mRNA, partial cds	sp|Q9VTP4|R10AB_DROME	134	3e-32	60S ribosomal protein L10a-2 OS=Drosophila melanogaster GN=RpL10Ab PE=2 SV=2	SPCC1183.08c	164	4e-41	COG0081	Ribosomal protein L1	K02865	6e-33	139	isc:IscW_ISCW015602	large subunit ribosomal protein L10Ae	GO:0006412//translation	GO:0003735//structural constituent of ribosome;GO:0003723//RNA binding	GO:0015934//large ribosomal subunit	ko03010//Ribosome
Unigene34114	291	0	31	0	6.2299	12.605	Up	1.5486e-10	1.1152e-09	gi|357620915|gb|EHJ72934.1|	63.5	3e-09	microsomal glutathione transferase [Danaus plexippus]	--	--	--	--	--	--	--	--	--	--	--	--	--	--	--	--	--	--	-	-	-	--
Unigene36211	320	0	34	0	6.2136	12.6012	Up	1.7459e-11	1.3502e-10	gi|269784705|ref|NP_001161452.1|	75.9	5e-13	mitochondrial-processing peptidase subunit beta [Nasonia vitripennis]	--	--	--	--	sp|Q3SZ71|MPPB_BOVIN	68.9	2e-12	Mitochondrial-processing peptidase subunit beta OS=Bos taurus GN=PMPCB PE=2 SV=1	YLR163c	61.6	3e-10	COG0612	Predicted Zn-dependent peptidases	K01412	7e-14	75.9	nvi:100115333	mitochondrial processing peptidase [EC:3.4.24.64]	-	-	-	--
Unigene33430	537	0	57	0	6.2074	12.5998	Up	9.4337e-19	1.0969e-17	gi|357608080|gb|EHJ65817.1|	190.7	2e-47	hypothetical protein KGM_13857 [Danaus plexippus]	--	--	--	--	--	--	--	--	--	--	--	--	--	--	--	--	--	--	-	-	-	--
Unigene34255	218	0	23	0	6.17	12.5911	Up	5.2205e-08	2.9896e-07	gi|357614767|gb|EHJ69263.1|	56.2	4e-07	hypothetical protein KGM_20883 [Danaus plexippus]	--	--	--	--	--	--	--	--	--	--	--	--	--	--	--	--	--	--	-	-	-	--
Unigene34670	228	0	24	0	6.1558	12.5877	Up	2.522e-08	1.4957e-07	--	--	--	--	--	--	--	--	--	--	--	--	--	--	--	--	--	--	--	--	--	--	-	-	-	--
Unigene33156	248	0	26	0	6.131	12.5819	Up	5.8857e-09	3.7177e-08	gi|357620901|gb|EHJ72921.1|	65.9	6e-10	hypothetical protein KGM_20913 [Danaus plexippus]	--	--	--	--	--	--	--	--	--	--	--	--	--	--	--	--	--	--	-	-	-	--
Unigene31651	229	0	24	0	6.129	12.5814	Up	2.522e-08	1.4971e-07	--	--	--	--	--	--	--	--	--	--	--	--	--	--	--	--	--	--	--	--	--	--	-	-	-	--
Unigene34334	707	0	74	0	6.121	12.5796	Up	4.0102e-24	5.8162e-23	--	--	--	--	gi|185050452|dbj|AP009015.1|	77.8	6e-11	Bombyx mori genomic DNA, chromosome 17, BAC clone:048C11, complete sequence	--	--	--	--	--	--	--	--	--	--	--	--	--	--	-	-	-	--
Unigene34945	239	0	25	0	6.1172	12.5787	Up	1.2183e-08	7.4462e-08	--	--	--	--	gi|323126238|gb|HQ185405.1|	89.7	5e-15	Ostrinia nubilalis cadherin (cad) gene, cad-E allele, exons 31, 32 and partial cds	--	--	--	--	--	--	--	--	--	--	--	--	--	--	-	-	-	--
Unigene35004	373	0	39	0	6.1146	12.578	Up	4.5938e-13	3.9297e-12	gi|357621982|gb|EHJ73615.1|	97.4	1e-19	hypothetical protein KGM_11692 [Danaus plexippus]	--	--	--	--	--	--	--	--	--	--	--	--	--	--	--	--	--	--	-	-	-	--
Unigene34085	509	0	53	0	6.0893	12.5721	Up	1.7321e-17	1.9054e-16	gi|357609808|gb|EHJ66692.1|	86.3	4e-38	putative mitochondrial carrier protein [Danaus plexippus]	--	--	--	--	--	--	--	--	--	--	--	--	--	K15108	3e-12	51.6	tca:659545	solute carrier family 25 (mitochondrial thiamine pyrophosphate transporter), member 19	-	-	-	--
Unigene35353	970	0	101	0	6.0892	12.572	Up	1.1801e-32	2.1979e-31	gi|357621355|gb|EHJ73214.1|	485.3	1e-135	putative coiled-coil domain containing 13 [Danaus plexippus]	--	--	--	--	sp|Q8IYE1|CCD13_HUMAN	92.8	1e-18	Coiled-coil domain-containing protein 13 OS=Homo sapiens GN=CCDC13 PE=2 SV=2	PAB2109	72.8	8e-13	COG1196	Chromosome segregation ATPases	K10352	1e-11	70.9	dme:Dmel_CG15792	myosin heavy chain	-	-	-	ko05416//Viral myocarditis;ko04260//Cardiac muscle contraction;ko05410//Hypertrophic cardiomyopathy (HCM);ko05414//Dilated cardiomyopathy;ko04530//Tight junction;ko05132//Salmonella infection;ko04270//Vascular smooth muscle contraction;ko04810//Regulation of actin cytoskeleton
Unigene35142	836	0	87	0	6.0859	12.5713	Up	3.1299e-28	5.1828e-27	--	--	--	--	--	--	--	--	--	--	--	--	--	--	--	--	--	--	--	--	--	--	-	-	-	--
Unigene32008	472	0	49	0	6.0711	12.5677	Up	3.1802e-16	3.2923e-15	--	--	--	--	--	--	--	--	--	--	--	--	--	--	--	--	--	--	--	--	--	--	-	-	-	--
Unigene31634	212	0	22	0	6.0687	12.5672	Up	1.0806e-07	5.9786e-07	--	--	--	--	--	--	--	--	--	--	--	--	--	--	--	--	--	--	--	--	--	--	-	-	-	--
Unigene34821	377	0	39	0	6.0497	12.5626	Up	4.5938e-13	3.9302e-12	gi|357630065|gb|EHJ78456.1|	96.3	4e-19	putative threonine dehydratase catabolic [Danaus plexippus]	--	--	--	--	sp|Q54HH2|SRR_DICDI	69.3	2e-12	Probable serine racemase OS=Dictyostelium discoideum GN=srr PE=3 SV=1	CC3635	84.3	5e-17	COG1171	Threonine dehydratase	K01754	6e-21	99.4	aag:AaeL_AAEL003568	threonine dehydratase [EC:4.3.1.19]	-	-	-	ko01100//Metabolic pathways;ko00260//Glycine, serine and threonine metabolism;ko00290//Valine, leucine and isoleucine biosynthesis
Unigene34560	533	0	55	0	6.0346	12.559	Up	4.0423e-18	4.5755e-17	gi|91076982|ref|XP_975461.1|	140.6	3e-32	PREDICTED: similar to GA10590-PA [Tribolium castaneum] >gi|270001763|gb|EEZ98210.1| hypothetical protein TcasGA2_TC000642 [Tribolium castaneum]	gi|346706510|dbj|AK380487.1|	101	3e-18	Bombyx mori mRNA, clone: ftes50K18	sp|P39881|CUX1_CANFA	55.8	5e-08	Homeobox protein cut-like 1 (Fragment) OS=Canis familiaris GN=CUX1 PE=2 SV=1	RSc1191	50.4	2e-06	COG2812	DNA polymerase III, gamma/tau subunits	K09087	2e-10	65.5	gga:424829	hairy and enhancer of split 2/6/7	-	-	-	ko01100//Metabolic pathways;ko00280//Valine, leucine and isoleucine degradation;ko04360//Axon guidance
Unigene34300	311	0	32	0	6.0173	12.5549	Up	7.4812e-11	5.525e-10	gi|357621606|gb|EHJ73385.1|	111.3	1e-23	hypothetical protein KGM_05888 [Danaus plexippus]	--	--	--	--	--	--	--	--	--	--	--	--	--	--	--	--	--	--	-	-	-	--
Unigene36341	401	0	41	0	5.9793	12.5458	Up	1.0721e-13	9.5461e-13	--	--	--	--	--	--	--	--	--	--	--	--	--	--	--	--	--	--	--	--	--	--	-	-	-	--
Unigene36231	578	0	59	0	5.9695	12.5434	Up	2.2016e-19	2.6405e-18	gi|237862646|gb|ACR24948.1|	287.7	1e-76	ribosomal protein L15 [Lepidochitona cinerea]	gi|390341806|ref|XM_003725482.1|	111	3e-21	PREDICTED: Strongylocentrotus purpuratus 60S ribosomal protein L15-like (LOC574664), mRNA	sp|P61314|RL15_RAT	279	2e-75	60S ribosomal protein L15 OS=Rattus norvegicus GN=Rpl15 PE=1 SV=2	YMR121c	310	1e-84	COG1632	Ribosomal protein L15E	K02877	7e-77	286	hmg:100204269	large subunit ribosomal protein L15e	GO:0006412//translation	GO:0003735//structural constituent of ribosome	GO:0005840//ribosome	ko03010//Ribosome
Unigene35483	1127	0	115	0	5.9674	12.5429	Up	4.4497e-37	9.2455e-36	gi|357616264|gb|EHJ70103.1|	45.8	1e-107	hypothetical protein KGM_06655 [Danaus plexippus]	gi|346712330|dbj|AK379875.1|	157	1e-34	Bombyx mori mRNA, clone: ftes29E16	--	--	--	--	--	--	--	--	--	--	--	--	--	--	-	-	-	--
Unigene36163	402	0	41	0	5.9644	12.5422	Up	1.0721e-13	9.5489e-13	--	--	--	--	--	--	--	--	--	--	--	--	--	--	--	--	--	--	--	--	--	--	-	-	-	--
Unigene36235	353	0	36	0	5.964	12.5421	Up	4.0746e-12	3.2945e-11	--	--	--	--	--	--	--	--	--	--	--	--	--	--	--	--	--	--	--	--	--	--	-	-	-	--
Unigene34663	422	0	43	0	5.9589	12.5408	Up	2.502e-14	2.3211e-13	gi|357625930|gb|EHJ76204.1|	104.4	1e-21	hypothetical protein KGM_01569 [Danaus plexippus]	--	--	--	--	--	--	--	--	--	--	--	--	--	--	--	--	--	--	-	-	-	--
Unigene33167	265	0	27	0	5.9584	12.5407	Up	2.8433e-09	1.8495e-08	gi|357608280|gb|EHJ65903.1|	103.6	2e-21	mitochondrial NADH:ubiquinone oxidoreductase B14.7 subunit [Danaus plexippus]	--	--	--	--	--	--	--	--	--	--	--	--	--	K03956	9e-09	58.9	dwi:Dwil_GK23263	NADH dehydrogenase (ubiquinone) 1 alpha subcomplex 11 [EC:1.6.5.3]	-	-	-	ko01100//Metabolic pathways;ko05012//Parkinson's disease;ko00190//Oxidative phosphorylation;ko05010//Alzheimer's disease;ko05016//Huntington's disease
Unigene35016	236	0	24	0	5.9472	12.538	Up	2.522e-08	1.4951e-07	--	--	--	--	gi|319918807|dbj|AB597004.1|	178	6e-42	Ostrinia nubilalis OnubOR5a gene for odorant receptor, complete cds, clone: 11K16	--	--	--	--	--	--	--	--	--	--	--	--	--	--	-	-	-	--
Unigene35410	1426	0	145	0	5.9465	12.5378	Up	1.4763e-46	3.7524e-45	gi|357618055|gb|EHJ71150.1|	223.4	2e-56	hypothetical protein KGM_09037 [Danaus plexippus]	--	--	--	--	--	--	--	--	--	--	--	--	--	--	--	--	--	--	-	-	-	--
Unigene33201	561	0	57	0	5.9419	12.5367	Up	9.4337e-19	1.0971e-17	gi|357608755|gb|EHJ66136.1|	95.9	9e-19	cuticular protein RR-2 motif 128 [Danaus plexippus]	--	--	--	--	--	--	--	--	--	--	--	--	--	--	--	--	--	--	-	-	-	--
Unigene33727	542	0	55	0	5.9344	12.5349	Up	4.0423e-18	4.5772e-17	gi|357626928|gb|EHJ76819.1|	245	1e-63	hypothetical protein KGM_00929 [Danaus plexippus]	--	--	--	--	--	--	--	--	--	--	--	--	--	--	--	--	--	--	-	-	-	--
Unigene34582	227	0	23	0	5.9253	12.5327	Up	5.2205e-08	2.9888e-07	--	--	--	--	gi|194350624|gb|EU563936.1|	63.9	3e-07	Ostrinia furnacalis class A chitin synthase gene, complete cds, alternatively spliced	--	--	--	--	--	--	--	--	--	--	--	--	--	--	-	-	-	--
Unigene35020	227	0	23	0	5.9253	12.5327	Up	5.2205e-08	2.9883e-07	--	--	--	--	--	--	--	--	--	--	--	--	--	--	--	--	--	--	--	--	--	--	-	-	-	--
CL8462.Contig1	327	0	33	0	5.9017	12.5269	Up	3.6141e-11	2.7341e-10	--	--	--	--	--	--	--	--	--	--	--	--	--	--	--	--	--	--	--	--	--	--	-	-	-	--
Unigene36298	658	0	66	0	5.8658	12.5181	Up	1.3519e-21	1.7879e-20	gi|198430955|ref|XP_002128735.1|	206.1	9e-52	PREDICTED: similar to 60S ribosomal protein L9 [Ciona intestinalis]	gi|347973113|ref|XM_310188.4|	91.7	3e-15	Anopheles gambiae str. PEST AGAP009508-PA (AgaP_AGAP009508) mRNA, partial cds	sp|Q963B7|RL9_SPOFR	197	2e-50	60S ribosomal protein L9 OS=Spodoptera frugiperda GN=RpL9 PE=2 SV=1	YNL067w	243	2e-64	COG0097	Ribosomal protein L6P/L9E	K02940	1e-52	206	cin:100177652	large subunit ribosomal protein L9e	-	-	GO:0005622//intracellular	ko03010//Ribosome
Unigene31511	661	0	66	0	5.8392	12.5116	Up	1.3519e-21	1.7898e-20	gi|163915147|ref|NP_001106556.1|	258.1	2e-67	histone cluster 1, H3g protein [Xenopus (Silurana) tropicalis] >gi|159155453|gb|AAI54937.1| LOC100127748 protein [Xenopus (Silurana) tropicalis]	gi|163915146|ref|NM_001113085.1|	323	5e-85	Xenopus (Silurana) tropicalis histone cluster 1, H3g protein (hist1h3g), mRNA	sp|Q8WSF1|H33_TRIPS	249	5e-66	Histone H3.3 OS=Trichinella pseudospiralis GN=HHT3 PE=2 SV=3	SPBC1105.11c	252	3e-67	COG2036	Histones H3 and H4	K11253	3e-68	258	xtr:100127748	histone H3	GO:0000122//negative regulation of transcription from RNA polymerase II promoter;GO:0008360//regulation of cell shape;GO:0001649//osteoblast differentiation;GO:0007155//cell adhesion;GO:0007420//brain development;GO:0007596//blood coagulation;GO:0007140//male meiosis;GO:0042692//muscle cell differentiation;GO:0006334//nucleosome assembly;GO:0009725//response to hormone stimulus	GO:0046982//protein heterodimerization activity;GO:0003677//DNA binding;GO:0003682//chromatin binding	GO:0005654//nucleoplasm;GO:0005700//polytene chromosome;GO:0005576//extracellular region;GO:0000786//nucleosome;GO:0001740//Barr body	ko05202//Transcriptional misregulation in cancer;ko05034//Alcoholism;ko05322//Systemic lupus erythematosus
Unigene34617	351	0	35	0	5.8314	12.5096	Up	8.4344e-12	6.6696e-11	--	--	--	--	gi|223587767|emb|FM212914.1|	95.6	1e-16	Cotesia congregata P74 region	--	--	--	--	--	--	--	--	--	--	--	--	--	--	-	-	-	--
Unigene36212	321	0	32	0	5.8298	12.5092	Up	7.4812e-11	5.5197e-10	gi|61654720|gb|AAX48886.1|	136	4e-31	S10 [Suberites domuncula]	--	--	--	--	sp|O77302|RS10_LUMRU	125	2e-29	40S ribosomal protein S10 OS=Lumbricus rubellus GN=RPS10 PE=2 SV=1	YOR293w	150	4e-37	COG5045	Ribosomal protein S10E	K02947	1e-29	128	isc:IscW_ISCW023883	small subunit ribosomal protein S10e	-	-	GO:0005840//ribosome	ko03010//Ribosome
Unigene34925	1004	0	100	0	5.8248	12.508	Up	2.4429e-32	4.5157e-31	--	--	--	--	--	--	--	--	--	--	--	--	--	--	--	--	--	--	--	--	--	--	-	-	-	--
CL1411.Contig2	392	0	39	0	5.8182	12.5064	Up	4.5938e-13	3.9362e-12	gi|357609792|gb|EHJ66676.1|	87	2e-16	hypothetical protein KGM_08772 [Danaus plexippus]	--	--	--	--	--	--	--	--	--	--	--	--	--	--	--	--	--	--	-	-	-	--
Unigene36319	282	0	28	0	5.8066	12.5035	Up	1.3736e-09	9.1524e-09	gi|156358777|ref|XP_001624691.1|	93.2	3e-18	predicted protein [Nematostella vectensis] >gi|156211486|gb|EDO32591.1| predicted protein [Nematostella vectensis]	gi|290889453|gb|GU385150.1|	254	2e-64	Bertiella macrospora strain IL 5005 28S large subunit ribosomal RNA gene, partial sequence	--	--	--	--	--	--	--	--	--	--	--	--	--	--	-	-	-	--
Unigene33657	333	0	33	0	5.7954	12.5007	Up	3.6141e-11	2.7331e-10	gi|357607314|gb|EHJ65447.1|	72	8e-12	hypothetical protein KGM_18432 [Danaus plexippus]	--	--	--	--	--	--	--	--	--	--	--	--	--	--	--	--	--	--	-	-	-	--
Unigene34743	243	0	24	0	5.7759	12.4958	Up	2.522e-08	1.4954e-07	--	--	--	--	--	--	--	--	--	--	--	--	--	--	--	--	--	--	--	--	--	--	-	-	-	--
Unigene36340	233	0	23	0	5.7728	12.4951	Up	5.2205e-08	2.9874e-07	gi|357617875|gb|EHJ71043.1|	80.5	2e-14	hypothetical protein KGM_01604 [Danaus plexippus]	--	--	--	--	--	--	--	--	--	--	--	--	--	--	--	--	--	--	-	-	-	--
CL8920.Contig1	304	0	30	0	5.7711	12.4946	Up	3.2056e-10	2.2545e-09	gi|122098433|sp|Q2HJN6.1|EF1A3_OSCTI	141.4	1e-32	RecName: Full=Elongation factor 1-alpha 3; Short=EF-1-alpha-3 >gi|62866517|gb|AAY17224.1| eukaryotic translation elongation factor 1A [Oscheius tipulae]	gi|53829547|gb|AY582826.1|	222	6e-55	Corallochytrium limacisporum ef1a gene, partial cds	sp|Q2HJN6|EF1A3_OSCTI	141	4e-34	Elongation factor 1-alpha 3 OS=Oscheius tipulae GN=eft-3 PE=3 SV=1	YPR080w	137	6e-33	COG5256	Translation elongation factor EF-1alpha (GTPase)	K03231	2e-32	137	acs:100566578	elongation factor 1-alpha	GO:0006414//translational elongation;GO:0006184//GTP catabolic process	GO:0003746//translation elongation factor activity;GO:0003924//GTPase activity;GO:0005525//GTP binding	GO:0005737//cytoplasm	ko05134//Legionellosis;ko03013//RNA transport
Unigene36367	203	0	20	0	5.7616	12.4923	Up	4.6305e-07	2.3815e-06	--	--	--	--	--	--	--	--	--	--	--	--	--	--	--	--	--	--	--	--	--	--	-	-	-	--
CL1106.Contig2	315	0	31	0	5.7552	12.4907	Up	1.5486e-10	1.117e-09	--	--	--	--	--	--	--	--	--	--	--	--	--	--	--	--	--	--	--	--	--	--	-	-	-	--
Unigene34639	471	0	46	0	5.7115	12.4797	Up	2.8208e-15	2.7633e-14	gi|357621305|gb|EHJ73178.1|	285.8	4e-76	hypothetical protein KGM_12314 [Danaus plexippus]	gi|346707117|dbj|AK380518.1|	60	9e-06	Bombyx mori mRNA, clone: ftes53A01	sp|Q9VM91|TTL3A_DROME	160	1e-39	Tubulin glycylase 3A OS=Drosophila melanogaster GN=TTLL3A PE=1 SV=1	--	--	--	--	--	K15010	4e-30	130	dsi:Dsim_GD22547	homer	-	-	-	ko05130//Pathogenic Escherichia coli infection;ko04724//Glutamatergic synapse;ko05100//Bacterial invasion of epithelial cells;ko05131//Shigellosis;ko05132//Salmonella infection;ko04666//Fc gamma R-mediated phagocytosis;ko04810//Regulation of actin cytoskeleton
Unigene33135	461	0	45	0	5.7085	12.4789	Up	5.839e-15	5.6203e-14	--	--	--	--	--	--	--	--	--	--	--	--	--	--	--	--	--	--	--	--	--	--	-	-	-	--
CL2935.Contig2	779	0	76	0	5.7054	12.4781	Up	9.3589e-25	1.3771e-23	gi|357631135|gb|EHJ78806.1|	344.7	2e-93	putative cation-transporting ATPase [Danaus plexippus]	--	--	--	--	sp|Q95JN5|AT133_MACFA	104	2e-22	Probable cation-transporting ATPase 13A3 (Fragment) OS=Macaca fascicularis GN=ATP13A3 PE=2 SV=2	SPAC29A4.19c	55.1	1e-07	COG0474	Cation transport ATPase	K14951	9e-32	137	nvi:100117829	cation-transporting ATPase 13A3/4/5 [EC:3.6.3.-]	-	-	-	--
Unigene34127	866	0	84	0	5.6725	12.4698	Up	2.7762e-27	4.4631e-26	--	--	--	--	--	--	--	--	--	--	--	--	--	--	--	--	--	--	--	--	--	--	-	-	-	--
Unigene34267	238	0	23	0	5.6515	12.4644	Up	5.2205e-08	2.9894e-07	--	--	--	--	--	--	--	--	--	--	--	--	--	--	--	--	--	--	--	--	--	--	-	-	-	--
Unigene35452	207	0	20	0	5.6503	12.4641	Up	4.6305e-07	2.3821e-06	--	--	--	--	--	--	--	--	--	--	--	--	--	--	--	--	--	--	--	--	--	--	-	-	-	--
Unigene36205	404	0	39	0	5.6454	12.4629	Up	4.5938e-13	3.9286e-12	--	--	--	--	--	--	--	--	--	--	--	--	--	--	--	--	--	--	--	--	--	--	-	-	-	--
Unigene33636	249	0	24	0	5.6367	12.4606	Up	2.522e-08	1.4962e-07	gi|357624514|gb|EHJ75258.1|	100.1	3e-20	hypothetical protein KGM_01415 [Danaus plexippus]	--	--	--	--	sp|Q8C753|K0556_MOUSE	50.8	7e-07	Uncharacterized protein KIAA0556 OS=Mus musculus GN=Kiaa0556 PE=2 SV=2	--	--	--	--	--	--	--	--	--	--	-	-	-	--
Unigene34589	426	0	41	0	5.6284	12.4585	Up	1.0721e-13	9.5503e-13	--	--	--	--	--	--	--	--	--	--	--	--	--	--	--	--	--	--	--	--	--	--	-	-	-	--
Unigene36260	625	0	60	0	5.6141	12.4548	Up	1.0636e-19	1.2916e-18	gi|194719519|gb|ACF93799.1|	207.6	2e-52	H2A [Carassius gibelio]	gi|41636760|emb|BX936232.1|	301	2e-78	Gallus gallus finished cDNA, clone ChEST960i13	sp|Q7ZUY3|H2AX_DANRE	207	1e-53	Histone H2A.x OS=Danio rerio GN=h2afx PE=2 SV=3	SPAC19G12.06c	224	1e-58	COG5262	Histone H2A	K11251	5e-53	207	dre:394048	histone H2A	GO:0006310//DNA recombination;GO:0007126//meiosis;GO:0006281//DNA repair;GO:0006334//nucleosome assembly	GO:0003677//DNA binding;GO:0046982//protein heterodimerization activity	GO:0000786//nucleosome;GO:0005874//microtubule;GO:0005737//cytoplasm;GO:0005634//nucleus	ko05034//Alcoholism;ko05322//Systemic lupus erythematosus
Unigene34102	271	0	26	0	5.6107	12.454	Up	5.8857e-09	3.7151e-08	--	--	--	--	--	--	--	--	--	--	--	--	--	--	--	--	--	--	--	--	--	--	-	-	-	--
Unigene36221	709	0	68	0	5.6089	12.4535	Up	3.155e-22	4.2786e-21	gi|357620460|gb|EHJ72643.1|	77.8	4e-13	hypothetical protein KGM_06060 [Danaus plexippus]	--	--	--	--	--	--	--	--	--	--	--	--	--	--	--	--	--	--	-	-	-	--
Unigene36152	835	0	80	0	5.6029	12.452	Up	5.0973e-26	7.8515e-25	gi|391325357|ref|XP_003737205.1|	207.6	5e-52	PREDICTED: eukaryotic translation initiation factor 5A-like isoform 1 [Metaseiulus occidentalis] >gi|391325359|ref|XP_003737206.1| PREDICTED: eukaryotic translation initiation factor 5A-like isoform 2 [Metaseiulus occidentalis]	gi|224060860|ref|XM_002197975.1|	139	2e-29	PREDICTED: Taeniopygia guttata eukaryotic translation initiation factor 5A2 (LOC100222130), mRNA	sp|P62925|IF5A_SPOFR	197	2e-50	Eukaryotic translation initiation factor 5A OS=Spodoptera frugiperda GN=eIF-5A PE=2 SV=1	YEL034w	222	5e-58	COG0231	Translation elongation factor P (EF-P)/translation initiation factor 5A (eIF-5A)	K03263	1e-50	200	dre:406464	translation initiation factor 5A	GO:0006413//translational initiation;GO:0006452//translational frameshifting;GO:0008612//peptidyl-lysine modification to hypusine;GO:0045905//positive regulation of translational termination;GO:0045901//positive regulation of translational elongation	GO:0003743//translation initiation factor activity;GO:0003746//translation elongation factor activity;GO:0043022//ribosome binding	-	--
CL9387.Contig2	282	0	27	0	5.5992	12.451	Up	2.8433e-09	1.8503e-08	--	--	--	--	--	--	--	--	--	--	--	--	--	--	--	--	--	--	--	--	--	--	-	-	-	--
Unigene34136	555	0	53	0	5.5846	12.4472	Up	1.7321e-17	1.9051e-16	gi|357620914|gb|EHJ72933.1|	255.8	7e-67	hypothetical protein KGM_19310 [Danaus plexippus]	--	--	--	--	--	--	--	--	--	--	--	--	--	--	--	--	--	--	-	-	-	--
Unigene34920	787	0	75	0	5.5731	12.4443	Up	1.9373e-24	2.8283e-23	gi|357623255|gb|EHJ74486.1|	91.7	3e-17	hypothetical protein KGM_21570 [Danaus plexippus]	--	--	--	--	--	--	--	--	--	--	--	--	--	--	--	--	--	--	-	-	-	--
Unigene35116	787	0	75	0	5.5731	12.4443	Up	1.9373e-24	2.8277e-23	gi|357622958|gb|EHJ74300.1|	432.9	7e-120	hypothetical protein KGM_22009 [Danaus plexippus]	--	--	--	--	sp|Q0IHI3|CB062_XENLA	76.3	7e-14	Uncharacterized protein C2orf62 homolog OS=Xenopus laevis PE=2 SV=1	--	--	--	--	--	--	--	--	--	--	-	-	-	--
CL6245.Contig2	221	0	21	0	5.557	12.4401	Up	2.237e-07	1.1961e-06	--	--	--	--	--	--	--	--	--	--	--	--	--	--	--	--	--	--	--	--	--	--	-	-	-	--
Unigene33170	400	0	38	0	5.5556	12.4397	Up	9.5091e-13	7.9885e-12	--	--	--	--	--	--	--	--	--	--	--	--	--	--	--	--	--	--	--	--	--	--	-	-	-	--
Unigene36239	338	0	32	0	5.5366	12.4348	Up	7.4812e-11	5.5184e-10	--	--	--	--	--	--	--	--	--	--	--	--	--	--	--	--	--	--	--	--	--	--	-	-	-	--
CL6914.Contig2	222	0	21	0	5.5319	12.4336	Up	2.237e-07	1.1958e-06	--	--	--	--	--	--	--	--	--	--	--	--	--	--	--	--	--	--	--	--	--	--	-	-	-	--
Unigene34868	487	0	46	0	5.5238	12.4314	Up	2.8208e-15	2.7629e-14	gi|357603046|gb|EHJ63607.1|	283.5	2e-75	cuticular protein hypothetical 5 [Danaus plexippus]	--	--	--	--	--	--	--	--	--	--	--	--	--	--	--	--	--	--	-	-	-	--
Unigene33295	392	0	37	0	5.5198	12.4304	Up	1.9684e-12	1.6215e-11	--	--	--	--	--	--	--	--	--	--	--	--	--	--	--	--	--	--	--	--	--	--	-	-	-	--
Unigene36357	223	0	21	0	5.5071	12.4271	Up	2.237e-07	1.1932e-06	--	--	--	--	--	--	--	--	--	--	--	--	--	--	--	--	--	--	--	--	--	--	-	-	-	--
CL3533.Contig2	308	0	29	0	5.5063	12.4269	Up	6.6357e-10	4.5515e-09	--	--	--	--	--	--	--	--	--	--	--	--	--	--	--	--	--	--	--	--	--	--	-	-	-	--
Unigene34822	351	0	33	0	5.4982	12.4247	Up	3.6141e-11	2.7304e-10	gi|357630065|gb|EHJ78456.1|	122.9	4e-27	putative threonine dehydratase catabolic [Danaus plexippus]	--	--	--	--	--	--	--	--	SA1271	74.3	5e-14	COG1171	Threonine dehydratase	K01754	2e-18	90.9	tca:659253	threonine dehydratase [EC:4.3.1.19]	-	-	-	ko01100//Metabolic pathways;ko00260//Glycine, serine and threonine metabolism;ko00290//Valine, leucine and isoleucine biosynthesis
Unigene34304	266	0	25	0	5.4963	12.4242	Up	1.2183e-08	7.4484e-08	gi|357625578|gb|EHJ75977.1|	166.8	2e-40	armc4 [Danaus plexippus]	--	--	--	--	sp|Q5T2S8|ARMC4_HUMAN	85.9	2e-17	Armadillo repeat-containing protein 4 OS=Homo sapiens GN=ARMC4 PE=2 SV=1	--	--	--	--	--	--	--	--	--	--	GO:0009987//cellular process;GO:0006810//transport	-	GO:0043234//protein complex;GO:0044425//membrane part;GO:0044444//cytoplasmic part	--
Unigene32308	415	0	39	0	5.4958	12.4241	Up	4.5938e-13	3.9351e-12	--	--	--	--	--	--	--	--	--	--	--	--	--	--	--	--	--	--	--	--	--	--	-	-	-	--
Unigene36289	321	0	30	0	5.4655	12.4161	Up	3.2056e-10	2.2515e-09	gi|221111034|ref|XP_002155592.1|	102.8	4e-21	PREDICTED: similar to FKBP12 [Hydra magnipapillata] >gi|221117121|ref|XP_002157890.1| PREDICTED: similar to FKBP12 [Hydra magnipapillata]	--	--	--	--	sp|Q554J3|FKBP1_DICDI	90.5	8e-19	FK506-binding protein 1 OS=Dictyostelium discoideum GN=fkbp1 PE=3 SV=1	SPBC839.17c	104	4e-23	COG0545	FKBP-type peptidyl-prolyl cis-trans isomerases 1	K09568	2e-19	94.4	tca:658057	FK506-binding protein 1 [EC:5.2.1.8]	GO:0044267//cellular protein metabolic process	GO:0016853//isomerase activity	-	--
CL7263.Contig1	257	0	24	0	5.4612	12.415	Up	2.522e-08	1.4975e-07	--	--	--	--	--	--	--	--	--	--	--	--	--	--	--	--	--	--	--	--	--	--	-	-	-	--
CL6891.Contig1	225	0	21	0	5.4582	12.4142	Up	2.237e-07	1.1959e-06	--	--	--	--	--	--	--	--	--	--	--	--	--	--	--	--	--	--	--	--	--	--	-	-	-	--
Unigene33389	258	0	24	0	5.44	12.4094	Up	2.522e-08	1.4965e-07	--	--	--	--	gi|134001322|gb|EF113402.1|	77.8	2e-11	Ostrinia nubilalis reverse transcriptase and desaturase (ezi-D11 alpha-5) genes, complete cds	--	--	--	--	--	--	--	--	--	--	--	--	--	--	-	-	-	--
CL4039.Contig2	753	0	70	0	5.4364	12.4084	Up	7.3629e-23	1.0244e-21	gi|357612573|gb|EHJ68068.1|	290.8	3e-77	hypothetical protein KGM_01230 [Danaus plexippus]	--	--	--	--	--	--	--	--	--	--	--	--	--	--	--	--	--	--	-	-	-	--
Unigene34605	463	0	43	0	5.4312	12.4071	Up	2.502e-14	2.3215e-13	gi|357622510|gb|EHJ73958.1|	120.6	2e-26	hypothetical protein KGM_02168 [Danaus plexippus]	--	--	--	--	--	--	--	--	--	--	--	--	--	--	--	--	--	--	-	-	-	--
Unigene33704	519	0	48	0	5.4086	12.401	Up	6.583e-16	6.6939e-15	gi|357622504|gb|EHJ73955.1|	149.4	6e-35	mRNA transport regulator 3 [Danaus plexippus]	--	--	--	--	sp|Q4R803|PPR42_MACFA	50.1	3e-06	Protein phosphatase 1 regulatory subunit 42 OS=Macaca fascicularis GN=PPP1R42 PE=2 SV=1	SPAC4A8.12c	55.1	6e-08	COG4886	Leucine-rich repeat (LRR) protein	--	--	--	--	--	-	-	-	--
Unigene34292	239	0	22	0	5.3831	12.3942	Up	1.0806e-07	5.9733e-07	--	--	--	--	--	--	--	--	--	--	--	--	--	--	--	--	--	--	--	--	--	--	-	-	-	--
CL9713.Contig2	250	0	23	0	5.3802	12.3934	Up	5.2205e-08	2.9913e-07	--	--	--	--	--	--	--	--	--	--	--	--	--	--	--	--	--	--	--	--	--	--	-	-	-	--
Unigene34238	359	0	33	0	5.3756	12.3922	Up	3.6141e-11	2.7311e-10	--	--	--	--	--	--	--	--	--	--	--	--	--	--	--	--	--	--	--	--	--	--	-	-	-	--
Unigene34284	262	0	24	0	5.357	12.3872	Up	2.522e-08	1.496e-07	gi|357608753|gb|EHJ66134.1|	87.8	1e-16	hypothetical protein KGM_07714 [Danaus plexippus]	--	--	--	--	sp|Q8TAV4|STML3_HUMAN	97.1	8e-21	Stomatin-like protein 3 OS=Homo sapiens GN=STOML3 PE=1 SV=1	aq_911	80.1	9e-16	COG0330	Membrane protease subunits, stomatin/prohibitin homologs	--	--	--	--	--	GO:0007165//signal transduction	GO:0005515//protein binding	GO:0016021//integral to membrane;GO:0005886//plasma membrane;GO:0045121//membrane raft	--
Unigene36316	284	0	26	0	5.3538	12.3863	Up	5.8857e-09	3.7117e-08	gi|357622032|gb|EHJ73652.1|	54.3	1e-06	hypothetical protein KGM_01860 [Danaus plexippus]	--	--	--	--	--	--	--	--	--	--	--	--	--	--	--	--	--	--	-	-	-	--
Unigene34474	470	0	43	0	5.3503	12.3854	Up	2.502e-14	2.3218e-13	gi|357620763|gb|EHJ72831.1|	199.9	2e-50	hypothetical protein KGM_10923 [Danaus plexippus]	--	--	--	--	sp|Q16960|DYI3_ANTCR	94	1e-19	Dynein intermediate chain 3, ciliary OS=Anthocidaris crassispina PE=2 SV=1	--	--	--	--	--	K11143	2e-20	98.6	hmg:100209880	dynein intermediate chain 2, axonemal	-	-	-	ko05016//Huntington's disease
CL8069.Contig1	492	0	45	0	5.3488	12.385	Up	5.839e-15	5.6229e-14	gi|357616785|gb|EHJ70400.1|	87.4	2e-16	hypothetical protein KGM_15907 [Danaus plexippus]	--	--	--	--	--	--	--	--	--	--	--	--	--	--	--	--	--	--	-	-	-	--
CL8906.Contig1	208	0	19	0	5.342	12.3832	Up	9.5852e-07	4.7671e-06	--	--	--	--	--	--	--	--	--	--	--	--	--	--	--	--	--	--	--	--	--	--	-	-	-	--
Unigene35363	219	0	20	0	5.3407	12.3828	Up	4.6305e-07	2.3823e-06	gi|357617170|gb|EHJ70622.1|	138.7	7e-32	hypothetical protein KGM_06887 [Danaus plexippus]	gi|346711826|dbj|AK379574.1|	61.9	1e-06	Bombyx mori mRNA, clone: ftes21N09	sp|Q28EX7|MARH2_XENTR	62	3e-10	E3 ubiquitin-protein ligase MARCH2 OS=Xenopus tropicalis GN=march2 PE=2 SV=1	SPBC14F5.07	51.6	3e-07	COG5183	Protein involved in mRNA turnover and stability	K10658	6e-10	62.8	tgu:100230805	E3 ubiquitin-protein ligase MARCH3 [EC:6.3.2.19]	-	-	-	--
Unigene33834	241	0	22	0	5.3385	12.3822	Up	1.0806e-07	5.9744e-07	--	--	--	--	gi|133930727|gb|EF125926.1|	123	3e-25	Ostrinia nubilalis desaturase (D14-2) gene, complete cds	--	--	--	--	--	--	--	--	--	--	--	--	--	--	-	-	-	--
Unigene32390	1293	0	118	0	5.337	12.3818	Up	5.0167e-38	1.0723e-36	gi|357614853|gb|EHJ69326.1|	478	4e-133	hypothetical protein KGM_10899 [Danaus plexippus]	--	--	--	--	--	--	--	--	--	--	--	--	--	--	--	--	--	--	-	-	-	--
Unigene35207	614	0	56	0	5.3337	12.3809	Up	1.9528e-18	2.2378e-17	gi|357623204|gb|EHJ74449.1|	204.9	1e-51	putative coiled-coil domain-containing protein [Danaus plexippus]	--	--	--	--	--	--	--	--	--	--	--	--	--	--	--	--	--	--	-	-	-	--
Unigene36215	549	0	50	0	5.3261	12.3789	Up	1.5363e-16	1.6134e-15	gi|183236896|ref|XP_001914539.1|	166	7e-40	60S ribosomal protein L34 [Entamoeba histolytica HM-1:IMSS]	gi|390178601|ref|XM_002137619.2|	93.7	7e-16	Drosophila pseudoobscura pseudoobscura GA27345 (Dpse\GA27345), mRNA	sp|Q54LV8|RL34_DICDI	141	9e-34	60S ribosomal protein L34 OS=Dictyostelium discoideum GN=rpl34 PE=3 SV=1	YIL052c	164	1e-40	COG2174	Ribosomal protein L34E	K02915	3e-37	154	nve:NEMVE_v1g237122	large subunit ribosomal protein L34e	GO:0006412//translation	GO:0003735//structural constituent of ribosome	GO:0005840//ribosome	ko03010//Ribosome
Unigene33671	231	0	21	0	5.3164	12.3762	Up	2.237e-07	1.1942e-06	gi|357624404|gb|EHJ75189.1|	142.9	3e-33	hypothetical protein KGM_19787 [Danaus plexippus]	--	--	--	--	--	--	--	--	--	--	--	--	--	--	--	--	--	--	-	-	-	--
Unigene35119	618	0	56	0	5.2992	12.3716	Up	1.9528e-18	2.2383e-17	gi|357620812|gb|EHJ72861.1|	83.2	8e-15	putative kelch-like 10 [Danaus plexippus]	--	--	--	--	sp|Q6JEL3|KLH10_RAT	213	2e-55	Kelch-like protein 10 OS=Rattus norvegicus GN=Klhl10 PE=2 SV=1	--	--	--	--	--	K10448	3e-55	214	acs:100564489	kelch-like protein 10	-	-	-	--
Unigene36284	287	0	26	0	5.2979	12.3712	Up	5.8857e-09	3.7124e-08	--	--	--	--	--	--	--	--	--	--	--	--	--	--	--	--	--	--	--	--	--	--	-	-	-	--
Unigene33160	232	0	21	0	5.2935	12.37	Up	2.237e-07	1.1949e-06	--	--	--	--	gi|55725612|emb|CR589879.7|	61.9	1e-06	Zebrafish DNA sequence from clone DKEYP-85D1 in linkage group 13, complete sequence	--	--	--	--	--	--	--	--	--	--	--	--	--	--	-	-	-	--
Unigene34240	321	0	29	0	5.2833	12.3672	Up	6.6357e-10	4.5474e-09	gi|357617875|gb|EHJ71043.1|	114.8	1e-24	hypothetical protein KGM_01604 [Danaus plexippus]	--	--	--	--	sp|Q9ULL5|PRR12_HUMAN	52.4	2e-07	Proline-rich protein 12 OS=Homo sapiens GN=PRR12 PE=1 SV=2	CC3494_1	49.7	1e-06	COG3637	Opacity protein and related surface antigens	--	--	--	--	--	-	-	-	--
Unigene34531	222	0	20	0	5.2685	12.3632	Up	4.6305e-07	2.3839e-06	--	--	--	--	--	--	--	--	--	--	--	--	--	--	--	--	--	--	--	--	--	--	-	-	-	--
Unigene33702	522	0	47	0	5.2655	12.3624	Up	1.3627e-15	1.3588e-14	gi|357609732|gb|EHJ66617.1|	128.3	1e-28	actin [Danaus plexippus]	--	--	--	--	sp|P45889|ACTZ_DROME	88.6	6e-18	Actin-like protein 87C OS=Drosophila melanogaster GN=Arp87C PE=2 SV=2	YFL039c	84.3	1e-16	COG5277	Actin and related proteins	K05692	3e-17	88.2	acs:100554866	actin beta/gamma 1	GO:0019896//axon transport of mitochondrion;GO:0008090//retrograde axon cargo transport;GO:0007067//mitosis;GO:0008089//anterograde axon cargo transport	GO:0005488//binding	GO:0005875//microtubule associated complex;GO:0015629//actin cytoskeleton	ko05110//Vibrio cholerae infection;ko05130//Pathogenic Escherichia coli infection;ko04510//Focal adhesion;ko04145//Phagosome;ko05416//Viral myocarditis;ko05410//Hypertrophic cardiomyopathy (HCM);ko05414//Dilated cardiomyopathy;ko04971//Gastric acid secretion;ko05164//Influenza A;ko04530//Tight junction;ko05412//Arrhythmogenic right ventricular cardiomyopathy (ARVC);ko05100//Bacterial invasion of …
Unigene35072	400	0	36	0	5.2632	12.3617	Up	4.0746e-12	3.2975e-11	--	--	--	--	--	--	--	--	--	--	--	--	--	--	--	--	--	--	--	--	--	--	-	-	-	--
Unigene33166	346	0	31	0	5.2396	12.3552	Up	1.5486e-10	1.1159e-09	gi|357620723|gb|EHJ72812.1|	118.6	7e-26	putative carboxypeptidase A-like protein [Danaus plexippus]	--	--	--	--	sp|P00730|CBPA1_BOVIN	60.1	1e-09	Carboxypeptidase A1 OS=Bos taurus GN=CPA1 PE=1 SV=3	--	--	--	--	--	K01298	1e-09	61.6	dre:431764	carboxypeptidase A2 [EC:3.4.17.15]	-	-	-	ko04974//Protein digestion and absorption;ko04972//Pancreatic secretion
Unigene36335	413	0	37	0	5.2392	12.3551	Up	1.9684e-12	1.6191e-11	--	--	--	--	--	--	--	--	--	--	--	--	--	--	--	--	--	--	--	--	--	--	-	-	-	--
Unigene32421	335	0	30	0	5.2371	12.3546	Up	3.2056e-10	2.2535e-09	--	--	--	--	--	--	--	--	--	--	--	--	--	--	--	--	--	--	--	--	--	--	-	-	-	--
CL1457.Contig5	617	0	55	0	5.213	12.3479	Up	4.0423e-18	4.5805e-17	--	--	--	--	--	--	--	--	--	--	--	--	--	--	--	--	--	--	--	--	--	--	-	-	-	--
Unigene36315	281	0	25	0	5.2029	12.3451	Up	1.2183e-08	7.4433e-08	gi|320164311|gb|EFW41210.1|	123.2	3e-27	ribosomal protein L18e [Capsaspora owczarzaki ATCC 30864]	--	--	--	--	sp|Q4GXG7|RL18_TIMBA	116	1e-26	60S ribosomal protein L18 OS=Timarcha balearica GN=RpL18 PE=2 SV=1	SPBC11C11.07	124	4e-29	COG1727	Ribosomal protein L18E	K02883	1e-27	121	tca:656416	large subunit ribosomal protein L18e	GO:0006412//translation	GO:0003735//structural constituent of ribosome	GO:0005840//ribosome	ko03010//Ribosome
Unigene36229	1249	0	111	0	5.1972	12.3435	Up	8.1699e-36	1.645e-34	gi|357631792|gb|EHJ79261.1|	791.2	0	hypothetical protein KGM_15403 [Danaus plexippus]	gi|346710071|dbj|AK378995.1|	291	4e-75	Bombyx mori mRNA, clone: ftes02A14	sp|Q6NSI8|K1841_HUMAN	281	2e-75	Uncharacterized protein KIAA1841 OS=Homo sapiens GN=KIAA1841 PE=2 SV=2	--	--	--	--	--	--	--	--	--	--	-	-	-	--
Unigene33695	484	0	43	0	5.1956	12.3431	Up	2.502e-14	2.3229e-13	gi|326578788|gb|ADZ95942.1|	177.9	1e-43	reverse transcriptase [Oeneis sculda] >gi|326578793|gb|ADZ95943.1| reverse transcriptase [Oeneis sculda]	--	--	--	--	sp|P21328|RTJK_DROME	81.3	9e-16	RNA-directed DNA polymerase from mobile element jockey OS=Drosophila melanogaster GN=pol PE=1 SV=1	--	--	--	--	--	K05658	6e-15	80.1	hmg:100213972	ATP-binding cassette, subfamily B (MDR/TAP), member 1	-	-	-	ko04976//Bile secretion;ko04514//Cell adhesion molecules (CAMs);ko05340//Primary immunodeficiency;ko03460//Fanconi anemia pathway;ko02010//ABC transporters;ko05202//Transcriptional misregulation in cancer;ko04660//T cell receptor signaling pathway;ko04666//Fc gamma R-mediated phagocytosis
Unigene32250	237	0	21	0	5.1818	12.3392	Up	2.237e-07	1.1952e-06	--	--	--	--	--	--	--	--	--	--	--	--	--	--	--	--	--	--	--	--	--	--	-	-	-	--
CL9379.Contig1	271	0	24	0	5.1791	12.3385	Up	2.522e-08	1.4973e-07	--	--	--	--	--	--	--	--	--	--	--	--	--	--	--	--	--	--	--	--	--	--	-	-	-	--
CL4801.Contig2	497	0	44	0	5.1773	12.338	Up	1.2087e-14	1.1436e-13	gi|307209190|gb|EFN86301.1|	90.9	2e-17	hypothetical protein EAI_03498 [Harpegnathos saltator]	--	--	--	--	sp|Q95JC9|PRP_PIG	131	6e-31	Basic proline-rich protein OS=Sus scrofa PE=1 SV=2	XF0818	128	5e-30	COG2730	Endoglucanase	K12826	1e-29	129	xla:100101277	splicing factor 3A subunit 2	-	-	-	ko05130//Pathogenic Escherichia coli infection;ko05150//Staphylococcus aureus infection;ko03040//Spliceosome
Unigene34551	339	0	30	0	5.1753	12.3374	Up	3.2056e-10	2.2522e-09	gi|357623199|gb|EHJ74444.1|	120.9	1e-26	hypothetical protein KGM_06252 [Danaus plexippus]	--	--	--	--	sp|Q9VVT2|INDY1_DROME	68.6	3e-12	Protein I'm not dead yet OS=Drosophila melanogaster GN=Indy PE=1 SV=2	SA1732	47.4	7e-06	COG0471	Di- and tricarboxylate transporters	K14445	8e-15	79	nvi:100121785	solute carrier family 13 (sodium-dependent dicarboxylate transporter), member 2/3/5	-	-	-	--
Unigene34229	441	0	39	0	5.1717	12.3364	Up	4.5938e-13	3.9308e-12	gi|357623773|gb|EHJ74797.1|	154.5	1e-36	hypothetical protein KGM_09265 [Danaus plexippus]	--	--	--	--	--	--	--	--	--	--	--	--	--	--	--	--	--	--	-	-	-	--
Unigene34727	294	0	26	0	5.1717	12.3364	Up	5.8857e-09	3.7147e-08	--	--	--	--	gi|294517565|gb|GQ166860.1|	73.8	3e-10	Ostrinia nubilalis clone BAC 75M1 acyl-CoA delta-11 desaturase gene, complete cds	--	--	--	--	--	--	--	--	--	--	--	--	--	--	-	-	-	--
CL3842.Contig2	453	0	40	0	5.1638	12.3342	Up	2.2192e-13	1.9384e-12	--	--	--	--	--	--	--	--	--	--	--	--	--	--	--	--	--	--	--	--	--	--	-	-	-	--
Unigene34619	521	0	46	0	5.1633	12.3341	Up	2.8208e-15	2.7637e-14	gi|357621391|gb|EHJ73241.1|	60.1	4e-08	hypothetical protein KGM_03555 [Danaus plexippus]	--	--	--	--	--	--	--	--	--	--	--	--	--	--	--	--	--	--	-	-	-	--
Unigene36351	306	0	27	0	5.16	12.3332	Up	2.8433e-09	1.8478e-08	--	--	--	--	--	--	--	--	--	--	--	--	--	--	--	--	--	--	--	--	--	--	-	-	-	--
Unigene32207	239	0	21	0	5.1385	12.3271	Up	2.237e-07	1.1953e-06	gi|357627659|gb|EHJ77282.1|	77.8	1e-13	hypothetical protein KGM_06915 [Danaus plexippus]	--	--	--	--	--	--	--	--	--	--	--	--	--	--	--	--	--	--	-	-	-	--
Unigene33171	866	0	76	0	5.1322	12.3254	Up	9.3589e-25	1.3767e-23	gi|387018292|gb|AFJ51264.1|	131	6e-29	60S ribosomal protein L35 [Crotalus adamanteus]	--	--	--	--	sp|Q69CJ9|RL35_OPHHA	128	1e-29	60S ribosomal protein L35 OS=Ophiophagus hannah GN=RPL35 PE=2 SV=3	SPCC613.05c	120	4e-27	COG0255	Ribosomal protein L29	K02918	2e-29	130	mdo:100018848	large subunit ribosomal protein L35e	GO:0006413//translational initiation;GO:0019083//viral transcription;GO:0006414//translational elongation;GO:0006415//translational termination;GO:0006614//SRP-dependent cotranslational protein targeting to membrane;GO:0000184//nuclear-transcribed mRNA catabolic process, nonsense-mediated decay	GO:0003729//mRNA binding;GO:0003735//structural constituent of ribosome	GO:0005730//nucleolus;GO:0022625//cytosolic large ribosomal subunit	ko03010//Ribosome
Unigene36464	399	0	35	0	5.1299	12.3247	Up	8.4344e-12	6.6645e-11	gi|403182595|gb|EAT45033.2|	128.3	1e-28	AAEL015684-PA [Aedes aegypti]	gi|115927334|ref|XM_001199457.1|	95.6	1e-16	PREDICTED: Strongylocentrotus purpuratus histone H2B.2, embryonic-like (LOC763473), mRNA	sp|Q27442|H2B_ANOGA	127	8e-30	Histone H2B OS=Anopheles gambiae GN=AGAP012199 PE=2 SV=5	--	--	--	--	--	K11252	7e-30	129	nvi:100115273	histone H2B	GO:0006334//nucleosome assembly	GO:0003677//DNA binding	GO:0000786//nucleosome;GO:0035267//NuA4 histone acetyltransferase complex;GO:0005811//lipid particle	ko05034//Alcoholism;ko05322//Systemic lupus erythematosus
Unigene31866	388	0	34	0	5.1246	12.3232	Up	1.7459e-11	1.3521e-10	--	--	--	--	gi|170297343|gb|EU376026.1|	67.9	3e-08	Ostrinia furnacalis chitin synthase mRNA, complete cds	--	--	--	--	--	--	--	--	--	--	--	--	--	--	-	-	-	--
Unigene34301	331	0	29	0	5.1237	12.323	Up	6.6357e-10	4.5469e-09	gi|357621606|gb|EHJ73385.1|	114.8	1e-24	hypothetical protein KGM_05888 [Danaus plexippus]	--	--	--	--	--	--	--	--	--	--	--	--	--	--	--	--	--	--	-	-	-	--
Unigene35553	377	0	33	0	5.119	12.3216	Up	3.6141e-11	2.7291e-10	gi|357623377|gb|EHJ74555.1|	66.6	3e-10	putative radial spoke head 1-like protein [Danaus plexippus]	--	--	--	--	--	--	--	--	--	--	--	--	--	--	--	--	--	--	-	-	-	--
Unigene34826	652	0	57	0	5.1126	12.3198	Up	9.4337e-19	1.0967e-17	gi|350410268|ref|XP_003488998.1|	256.9	4e-67	PREDICTED: kelch-like protein 10-like [Bombus impatiens]	--	--	--	--	sp|Q6JEL3|KLH10_RAT	121	1e-27	Kelch-like protein 10 OS=Rattus norvegicus GN=Klhl10 PE=2 SV=1	--	--	--	--	--	K10448	2e-29	129	phu:Phum_PHUM347230	kelch-like protein 10	GO:0048856//anatomical structure development;GO:0044707;GO:0022414//reproductive process	-	-	--
Unigene36274	469	0	41	0	5.1124	12.3198	Up	1.0721e-13	9.5475e-13	gi|156362157|ref|XP_001625647.1|	248.4	6e-65	predicted protein [Nematostella vectensis] >gi|156212490|gb|EDO33547.1| predicted protein [Nematostella vectensis]	gi|109509107|gb|DQ647667.1|	174	2e-40	Culex pipiens pallens 40S ribosomal protein S4 mRNA, complete cds	sp|Q90YS0|RS4_ICTPU	243	2e-64	40S ribosomal protein S4 OS=Ictalurus punctatus GN=rps4 PE=2 SV=3	SPBC19F8.08	252	2e-67	COG1471	Ribosomal protein S4E	K02987	1e-65	248	nve:NEMVE_v1g173646	small subunit ribosomal protein S4e	GO:0045727//positive regulation of translation;GO:0008284//positive regulation of cell proliferation;GO:0007275//multicellular organismal development	GO:0019843//rRNA binding;GO:0003735//structural constituent of ribosome	GO:0015935//small ribosomal subunit;GO:0005844//polysome	ko03010//Ribosome
Unigene36406	229	0	20	0	5.1075	12.3184	Up	4.6305e-07	2.3813e-06	--	--	--	--	--	--	--	--	--	--	--	--	--	--	--	--	--	--	--	--	--	--	-	-	-	--
Unigene34655	378	0	33	0	5.1054	12.3178	Up	3.6141e-11	2.7307e-10	gi|357618483|gb|EHJ71444.1|	169.9	3e-41	roadblock [Danaus plexippus]	--	--	--	--	sp|Q9DAJ5|DLRB2_MOUSE	129	1e-30	Dynein light chain roadblock-type 2 OS=Mus musculus GN=Dynlrb2 PE=1 SV=1	--	--	--	--	--	K10419	2e-35	147	phu:Phum_PHUM551150	dynein light chain roadblock-type	GO:0016319//mushroom body development;GO:0007018//microtubule-based movement;GO:0048813//dendrite morphogenesis	GO:0042623//ATPase activity, coupled	GO:0005858//axonemal dynein complex	--
Unigene35318	814	0	71	0	5.1009	12.3165	Up	3.557e-23	5.0028e-22	gi|357614234|gb|EHJ68978.1|	170.2	9e-41	polyprotein [Danaus plexippus]	--	--	--	--	sp|Q9NQS7|INCE_HUMAN	79.7	7e-15	Inner centromere protein OS=Homo sapiens GN=INCENP PE=1 SV=3	VC1837	59.3	7e-09	COG3064	Membrane protein involved in colicin uptake	K11515	5e-15	82	ecb:100059935	inner centromere protein	GO:0000278//mitotic cell cycle	-	GO:0000776//kinetochore;GO:0044430//cytoskeletal part;GO:0015630//microtubule cytoskeleton	--
CL7777.Contig1	367	0	32	0	5.0991	12.316	Up	7.4812e-11	5.529e-10	--	--	--	--	--	--	--	--	--	--	--	--	--	--	--	--	--	--	--	--	--	--	-	-	-	--
Unigene36434	586	0	51	0	5.0896	12.3133	Up	7.4218e-17	7.9112e-16	--	--	--	--	--	--	--	--	--	--	--	--	--	--	--	--	--	--	--	--	--	--	-	-	-	--
Unigene36385	724	0	63	0	5.0888	12.3131	Up	1.1991e-20	1.521e-19	gi|301769497|ref|XP_002920176.1|	79.7	1e-13	PREDICTED: hypothetical protein LOC100464494 [Ailuropoda melanoleuca]	--	--	--	--	sp|Q08696|MST2_DROHY	56.6	5e-08	Axoneme-associated protein mst101(2) OS=Drosophila hydei GN=mst101(2) PE=1 SV=1	SPAC140.02	53.5	3e-07	COG0724	RNA-binding proteins (RRM domain)	K15187	9e-07	54.3	spu:577123	YEATS domain-containing protein 1/3	-	-	-	ko05202//Transcriptional misregulation in cancer
Unigene34275	391	0	34	0	5.0853	12.3121	Up	1.7459e-11	1.3512e-10	--	--	--	--	--	--	--	--	--	--	--	--	--	--	--	--	--	--	--	--	--	--	-	-	-	--
CL1784.Contig2	334	0	29	0	5.0776	12.3099	Up	6.6357e-10	4.552e-09	--	--	--	--	--	--	--	--	--	--	--	--	--	--	--	--	--	--	--	--	--	--	-	-	-	--
CL4196.Contig3	288	0	25	0	5.0764	12.3096	Up	1.2183e-08	7.4573e-08	--	--	--	--	--	--	--	--	--	--	--	--	--	--	--	--	--	--	--	--	--	--	-	-	-	--
Unigene36395	450	0	39	0	5.0683	12.3073	Up	4.5938e-13	3.9275e-12	gi|357621168|gb|EHJ73097.1|	70.9	1e-11	hypothetical protein KGM_11552 [Danaus plexippus]	--	--	--	--	--	--	--	--	--	--	--	--	--	--	--	--	--	--	-	-	-	--
Unigene36365	254	0	22	0	5.0652	12.3064	Up	1.0806e-07	5.969e-07	--	--	--	--	--	--	--	--	--	--	--	--	--	--	--	--	--	--	--	--	--	--	-	-	-	--
CL6103.Contig2	393	0	34	0	5.0594	12.3048	Up	1.7459e-11	1.3526e-10	--	--	--	--	--	--	--	--	--	--	--	--	--	--	--	--	--	--	--	--	--	--	-	-	-	--
CL8148.Contig2	243	0	21	0	5.0539	12.3032	Up	2.237e-07	1.1956e-06	--	--	--	--	--	--	--	--	--	--	--	--	--	--	--	--	--	--	--	--	--	--	-	-	-	--
Unigene34315	255	0	22	0	5.0454	12.3008	Up	1.0806e-07	5.9728e-07	--	--	--	--	--	--	--	--	--	--	--	--	--	--	--	--	--	--	--	--	--	--	-	-	-	--
Unigene36270	302	0	26	0	5.0347	12.2977	Up	5.8857e-09	3.7132e-08	gi|196016903|ref|XP_002118301.1|	131.3	1e-29	expressed hypothetical protein [Trichoplax adhaerens] >gi|190579132|gb|EDV19235.1| expressed hypothetical protein [Trichoplax adhaerens]	--	--	--	--	sp|O02639|RL19_CAEEL	128	2e-30	60S ribosomal protein L19 OS=Caenorhabditis elegans GN=rpl-19 PE=2 SV=1	SPCC1682.14	134	3e-32	COG2147	Ribosomal protein L19E	K02885	1e-30	131	tad:TRIADDRAFT_64417	large subunit ribosomal protein L19e	GO:0009792//embryo development ending in birth or egg hatching;GO:0002119//nematode larval development;GO:0016477//cell migration;GO:0000910//cytokinesis;GO:0008340//determination of adult lifespan;GO:0040007//growth;GO:0006412//translation;GO:0006915//apoptotic process;GO:0008406//gonad development	GO:0003735//structural constituent of ribosome	GO:0005840//ribosome	ko03010//Ribosome
Unigene35124	465	0	40	0	5.0306	12.2965	Up	2.2192e-13	1.9375e-12	--	--	--	--	--	--	--	--	--	--	--	--	--	--	--	--	--	--	--	--	--	--	-	-	-	--
Unigene34848	221	0	19	0	5.0277	12.2957	Up	9.5852e-07	4.7625e-06	--	--	--	--	--	--	--	--	--	--	--	--	--	--	--	--	--	--	--	--	--	--	-	-	-	--
Unigene34854	256	0	22	0	5.0257	12.2951	Up	1.0806e-07	5.9712e-07	--	--	--	--	--	--	--	--	--	--	--	--	--	--	--	--	--	--	--	--	--	--	-	-	-	--
Unigene36257	419	0	36	0	5.0246	12.2948	Up	4.0746e-12	3.2937e-11	--	--	--	--	--	--	--	--	--	--	--	--	--	--	--	--	--	--	--	--	--	--	-	-	-	--
Unigene33829	315	0	27	0	5.0126	12.2913	Up	2.8433e-09	1.8493e-08	gi|357630701|gb|EHJ78649.1|	127.5	1e-28	gamma-glutamyl cyclotransferase-like venom protein isoform 1 [Danaus plexippus]	--	--	--	--	sp|Q32LE4|GGCT_BOVIN	68.2	4e-12	Gamma-glutamylcyclotransferase OS=Bos taurus GN=GGCT PE=2 SV=1	--	--	--	--	--	K00682	8e-12	68.9	tad:TRIADDRAFT_20381	gamma-glutamylcyclotransferase [EC:2.3.2.4]	GO:0042381//hemolymph coagulation	-	GO:0005576//extracellular region	ko00480//Glutathione metabolism
Unigene36233	397	0	34	0	5.0084	12.2901	Up	1.7459e-11	1.35e-10	--	--	--	--	--	--	--	--	--	--	--	--	--	--	--	--	--	--	--	--	--	--	-	-	-	--
Unigene36202	1028	0	88	0	5.0061	12.2895	Up	1.512e-28	2.5309e-27	--	--	--	--	gi|71533515|gb|AC154379.2|	65.9	3e-07	Mus musculus BAC clone RP23-52B1 from chromosome 17, complete sequence	--	--	--	--	--	--	--	--	--	--	--	--	--	--	-	-	-	--
Unigene31726	222	0	19	0	5.0051	12.2892	Up	9.5852e-07	4.7663e-06	--	--	--	--	--	--	--	--	--	--	--	--	--	--	--	--	--	--	--	--	--	--	-	-	-	--
Unigene32280	526	0	45	0	5.0031	12.2886	Up	5.839e-15	5.6211e-14	gi|296427824|gb|ADH16742.1|	91.7	1e-17	SMC domain protein [Heliothis subflexa]	gi|296427823|gb|GQ332573.1|	65.9	2e-07	Heliothis subflexa clone 89F08 ABC transporter family C protein ABCC3 (ABCC3) gene, partial cds; ABC transporter family C protein ABCC2 (ABCC2) and SMC domain protein (nachbar) genes, complete cds; and ABC transporter family C protein ABCC1 (ABCC1) gene, partial cds	--	--	--	--	--	--	--	--	--	--	--	--	--	--	-	-	-	--
Unigene33440	363	0	31	0	4.9942	12.286	Up	1.5486e-10	1.1156e-09	gi|152013725|gb|ABS19978.1|	142.9	4e-33	ribosomal protein L18a [Artemia franciscana]	gi|157167177|ref|XM_001652158.1|	87.7	3e-14	Aedes aegypti 60S ribosomal protein L18a partial mRNA	sp|O44480|RL18A_CAEEL	129	1e-30	60S ribosomal protein L18a OS=Caenorhabditis elegans GN=rpl-20 PE=2 SV=2	YOR312c	174	4e-44	COG2157	Ribosomal protein L20A (L18A)	K02882	3e-32	137	nvi:100117500	large subunit ribosomal protein L18Ae	-	-	GO:0030529//ribonucleoprotein complex	ko03010//Ribosome
CL5885.Contig1	574	0	49	0	4.9922	12.2855	Up	3.1802e-16	3.2939e-15	gi|357619513|gb|EHJ72058.1|	39.7	2e-25	hypothetical protein KGM_03002 [Danaus plexippus]	--	--	--	--	--	--	--	--	--	--	--	--	--	--	--	--	--	--	-	-	-	--
Unigene35467	915	0	78	0	4.9852	12.2834	Up	2.1841e-25	3.2865e-24	gi|357623948|gb|EHJ74898.1|	131	7e-29	hypothetical protein KGM_22652 [Danaus plexippus]	--	--	--	--	--	--	--	--	--	--	--	--	--	--	--	--	--	--	-	-	-	--
Unigene36180	223	0	19	0	4.9826	12.2827	Up	9.5852e-07	4.7609e-06	--	--	--	--	--	--	--	--	--	--	--	--	--	--	--	--	--	--	--	--	--	--	-	-	-	--
Unigene33736	458	0	39	0	4.9798	12.2819	Up	4.5938e-13	3.9324e-12	gi|320163200|gb|EFW40099.1|	242.3	4e-63	40S ribosomal S14 [Capsaspora owczarzaki ATCC 30864]	gi|38047808|gb|AY231784.1|	248	2e-62	Drosophila yakuba clone yak-em_RpS14a mRNA sequence	sp|P48150|RS14_CAEEL	236	1e-62	40S ribosomal protein S14 OS=Caenorhabditis elegans GN=rps-14 PE=2 SV=1	SPBC18H10.13	233	7e-62	COG0100	Ribosomal protein S11	K02955	4e-63	239	nve:NEMVE_v1g165664	small subunit ribosomal protein S14e	GO:0009792//embryo development ending in birth or egg hatching;GO:0002119//nematode larval development;GO:0018996//molting cycle, collagen and cuticulin-based cuticle;GO:0040010//positive regulation of growth rate;GO:0000003//reproduction;GO:0006412//translation	GO:0003735//structural constituent of ribosome	GO:0005811//lipid particle;GO:0022627//cytosolic small ribosomal subunit	ko03010//Ribosome
Unigene34220	787	0	67	0	4.9786	12.2815	Up	6.5308e-22	8.7588e-21	gi|357604089|gb|EHJ64039.1|	110.2	1e-22	hypothetical protein KGM_20916 [Danaus plexippus]	--	--	--	--	--	--	--	--	--	--	--	--	--	--	--	--	--	--	-	-	-	--
Unigene35294	564	0	48	0	4.9771	12.2811	Up	6.583e-16	6.6884e-15	gi|357609718|gb|EHJ66604.1|	248.1	1e-64	hypothetical protein KGM_08722 [Danaus plexippus]	--	--	--	--	sp|Q86XH1|IQCA1_HUMAN	58.2	1e-08	IQ and AAA domain-containing protein 1 OS=Homo sapiens GN=IQCA1 PE=2 SV=1	--	--	--	--	--	K00665	7e-09	60.5	tca:658978	fatty acid synthase, animal type [EC:2.3.1.85]	-	-	-	ko01100//Metabolic pathways;ko00061//Fatty acid biosynthesis;ko04910//Insulin signaling pathway
Unigene33703	471	0	40	0	4.9665	12.278	Up	2.2192e-13	1.9378e-12	gi|357627117|gb|EHJ76919.1|	187.6	1e-46	pyruvate kinase [Danaus plexippus]	--	--	--	--	sp|O62619|KPYK_DROME	92.4	4e-19	Pyruvate kinase OS=Drosophila melanogaster GN=PyK PE=2 SV=2	CT332	58.2	6e-09	COG0469	Pyruvate kinase	K00873	1e-21	102	tca:656993	pyruvate kinase [EC:2.7.1.40]	GO:0044237//cellular metabolic process	GO:0004743//pyruvate kinase activity	GO:0005811//lipid particle;GO:0005829//cytosol	ko01100//Metabolic pathways;ko00620//Pyruvate metabolism;ko00010//Glycolysis / Gluconeogenesis;ko00230//Purine metabolism;ko04930//Type II diabetes mellitus
Unigene34717	719	0	61	0	4.9615	12.2766	Up	5.138e-20	6.3343e-19	gi|357620812|gb|EHJ72861.1|	70.1	1e-10	putative kelch-like 10 [Danaus plexippus]	gi|346709799|dbj|AK387430.1|	161	5e-36	Bombyx mori mRNA, clone: bmov19P23	sp|Q6JEL2|KLH10_HUMAN	129	5e-30	Kelch-like protein 10 OS=Homo sapiens GN=KLHL10 PE=2 SV=1	--	--	--	--	--	K10448	5e-37	154	tca:659481	kelch-like protein 10	-	-	-	--
Unigene36258	389	0	33	0	4.9611	12.2764	Up	3.6141e-11	2.7281e-10	gi|357615775|gb|EHJ69826.1|	141.4	1e-32	hypothetical protein KGM_09091 [Danaus plexippus]	--	--	--	--	--	--	--	--	--	--	--	--	--	--	--	--	--	--	-	-	-	--
Unigene35491	637	0	54	0	4.9575	12.2754	Up	8.3675e-18	9.3447e-17	gi|357618292|gb|EHJ71328.1|	96.7	7e-19	hypothetical protein KGM_14389 [Danaus plexippus]	--	--	--	--	--	--	--	--	--	--	--	--	--	--	--	--	--	--	-	-	-	--
CL1593.Contig2	201	0	17	0	4.9461	12.2721	Up	4.1072e-06	1.8728e-05	--	--	--	--	--	--	--	--	--	--	--	--	--	--	--	--	--	--	--	--	--	--	-	-	-	--
Unigene33371	509	0	43	0	4.9404	12.2704	Up	2.502e-14	2.3232e-13	gi|194899851|ref|XP_001979471.1|	54.3	2e-06	GG23658 [Drosophila erecta] >gi|190651174|gb|EDV48429.1| GG23658 [Drosophila erecta]	--	--	--	--	sp|Q08696|MST2_DROHY	50.4	2e-06	Axoneme-associated protein mst101(2) OS=Drosophila hydei GN=mst101(2) PE=1 SV=1	--	--	--	--	--	K00134	4e-07	54.3	dan:Dana_GF13438	glyceraldehyde 3-phosphate dehydrogenase [EC:1.2.1.12]	-	-	-	ko01100//Metabolic pathways;ko00010//Glycolysis / Gluconeogenesis;ko04146//Peroxisome;ko05010//Alzheimer's disease
CL833.Contig1	438	0	37	0	4.9401	12.2703	Up	1.9684e-12	1.6219e-11	gi|357616799|gb|EHJ70414.1|	53.1	6e-27	hypothetical protein KGM_15919 [Danaus plexippus]	--	--	--	--	--	--	--	--	--	--	--	--	--	--	--	--	--	--	-	-	-	--
Unigene31444	640	0	54	0	4.9343	12.2686	Up	8.3675e-18	9.3531e-17	gi|357606886|gb|EHJ65268.1|	138.3	2e-31	hypothetical protein KGM_04980 [Danaus plexippus]	gi|345485699|ref|XM_001606153.2|	71.9	3e-09	PREDICTED: Nasonia vitripennis hypothetical protein LOC100122591 (LOC100122591), mRNA	--	--	--	--	--	--	--	--	--	K13172	1e-05	50.4	oaa:100075123	serine/arginine repetitive matrix protein 2	GO:0003012//muscle system process	-	-	--
Unigene33209	486	0	41	0	4.9335	12.2684	Up	1.0721e-13	9.5544e-13	--	--	--	--	--	--	--	--	--	--	--	--	--	--	--	--	--	--	--	--	--	--	-	-	-	--
Unigene34955	452	0	38	0	4.9165	12.2634	Up	9.5091e-13	7.9853e-12	gi|357606978|gb|EHJ65305.1|	100.5	2e-20	hypothetical protein KGM_07491 [Danaus plexippus]	--	--	--	--	--	--	--	--	--	--	--	--	--	--	--	--	--	--	-	-	-	--
Unigene33589	238	0	20	0	4.9143	12.2628	Up	4.6305e-07	2.385e-06	--	--	--	--	--	--	--	--	--	--	--	--	--	--	--	--	--	--	--	--	--	--	-	-	-	--
CL1822.Contig1	250	0	21	0	4.9124	12.2622	Up	2.237e-07	1.1965e-06	--	--	--	--	--	--	--	--	--	--	--	--	--	--	--	--	--	--	--	--	--	--	-	-	-	--
Unigene36225	802	0	67	0	4.8855	12.2543	Up	6.5308e-22	8.755e-21	--	--	--	--	gi|167843288|gb|EU339291.1|	65.9	2e-07	Dictyostelium purpureum strain WS321 tRNA-Pro gene, complete sequence; ATPase subunit 9 (atp9) gene, complete cds; and large subunit ribosomal RNA gene, partial sequence; mitochondrial	--	--	--	--	--	--	--	--	--	--	--	--	--	--	-	-	-	--
Unigene33093	684	0	57	0	4.8734	12.2507	Up	9.4337e-19	1.0974e-17	--	--	--	--	--	--	--	--	--	--	--	--	--	--	--	--	--	--	--	--	--	--	-	-	-	--
Unigene36303	336	0	28	0	4.8734	12.2507	Up	1.3736e-09	9.1534e-09	gi|225718080|gb|ACO14886.1|	126.3	3e-28	60S ribosomal protein L27 [Caligus clemensi]	gi|15213775|gb|AF400191.1|	67.9	2e-08	Spodoptera frugiperda ribosomal protein L27 mRNA, complete cds	sp|Q7ZV82|RL27_DANRE	111	3e-25	60S ribosomal protein L27 OS=Danio rerio GN=rpl27 PE=2 SV=3	SPCC74.05	146	1e-35	COG2163	Ribosomal protein L14E/L6E/L27E	K02901	6e-28	122	nve:NEMVE_v1g234712	large subunit ribosomal protein L27e	GO:0006412//translation	GO:0003735//structural constituent of ribosome	GO:0005840//ribosome	ko03010//Ribosome
Unigene34137	625	0	52	0	4.8656	12.2484	Up	3.5854e-17	3.8821e-16	gi|357620914|gb|EHJ72933.1|	391.7	1e-107	hypothetical protein KGM_19310 [Danaus plexippus]	gi|346711877|dbj|AK379625.1|	81.8	3e-12	Bombyx mori mRNA, clone: ftes23D13	sp|Q9D9T8|EFHC1_MOUSE	180	2e-45	EF-hand domain-containing protein 1 OS=Mus musculus GN=Efhc1 PE=1 SV=1	--	--	--	--	--	--	--	--	--	--	-	-	-	--
Unigene34904	625	0	52	0	4.8656	12.2484	Up	3.5854e-17	3.8801e-16	gi|357622256|gb|EHJ73809.1|	317.4	2e-85	hypothetical protein KGM_20502 [Danaus plexippus]	--	--	--	--	sp|P40927|MAOX_COLLI	236	3e-62	NADP-dependent malic enzyme OS=Columba livia GN=ME1 PE=1 SV=1	sfcA	174	1e-43	COG0281	Malic enzyme	K00029	1e-80	299	tca:657607	malate dehydrogenase (oxaloacetate-decarboxylating)(NADP+) [EC:1.1.1.40]	GO:0006108//malate metabolic process;GO:0055114//oxidation-reduction process	GO:0051287//NAD binding;GO:0046872//metal ion binding;GO:0016619//malate dehydrogenase (oxaloacetate-decarboxylating) activity	-	ko01100//Metabolic pathways;ko00620//Pyruvate metabolism;ko03320//PPAR signaling pathway
Unigene36309	662	0	55	0	4.8587	12.2464	Up	4.0423e-18	4.573e-17	gi|332376023|gb|AEE63152.1|	282.3	1e-74	unknown [Dendroctonus ponderosae]	gi|386766731|ref|NM_001260433.1|	67.9	5e-08	Drosophila melanogaster ribosomal protein S8 (RpS8), transcript variant E, mRNA	sp|Q8MLY8|RS8_DROME	250	2e-66	40S ribosomal protein S8 OS=Drosophila melanogaster GN=RpS8 PE=1 SV=1	YER102w	292	4e-79	COG2007	Ribosomal protein S8E	K02995	1e-67	256	cqu:CpipJ_CPIJ011589	small subunit ribosomal protein S8e	GO:0006412//translation;GO:0022008//neurogenesis	GO:0003735//structural constituent of ribosome	GO:0005811//lipid particle;GO:0022627//cytosolic small ribosomal subunit	ko03010//Ribosome
Unigene35305	518	0	43	0	4.8546	12.2451	Up	2.502e-14	2.3201e-13	gi|357619655|gb|EHJ72140.1|	137.9	1e-31	hypothetical protein KGM_02124 [Danaus plexippus]	--	--	--	--	--	--	--	--	--	--	--	--	--	--	--	--	--	--	-	-	-	--
Unigene36290	253	0	21	0	4.8541	12.245	Up	2.237e-07	1.1933e-06	--	--	--	--	--	--	--	--	--	--	--	--	--	--	--	--	--	--	--	--	--	--	-	-	-	--
Unigene35404	627	0	52	0	4.8501	12.2438	Up	3.5854e-17	3.8773e-16	gi|344240018|gb|EGV96121.1|	196.8	5e-49	Histone H4 [Cricetulus griseus]	gi|194332770|ref|NM_001130212.1|	194	3e-46	Xenopus (Silurana) tropicalis histone cluster 1, H4k (hist1h4k), mRNA	sp|P84045|H4_TIGCA	194	1e-49	Histone H4 OS=Tigriopus californicus GN=His4 PE=3 SV=2	SPBC1105.12	193	2e-49	COG2036	Histones H3 and H4	K11254	2e-49	195	dse:Dsec_GM20288	histone H4	GO:0051298//centrosome duplication;GO:0006334//nucleosome assembly	GO:0003677//DNA binding	GO:0000786//nucleosome;GO:0005811//lipid particle;GO:0005634//nucleus	ko05034//Alcoholism;ko05322//Systemic lupus erythematosus
Unigene36394	603	0	50	0	4.8491	12.2435	Up	1.5363e-16	1.6132e-15	gi|290983664|ref|XP_002674548.1|	210.7	3e-53	predicted protein [Naegleria gruberi] >gi|284088139|gb|EFC41804.1| predicted protein [Naegleria gruberi]	gi|392894206|ref|NM_065080.5|	85.7	2e-13	Caenorhabditis elegans Protein RPS-22, isoform a (rps-22) mRNA, complete cds	sp|P62246|RS15A_RAT	202	3e-52	40S ribosomal protein S15a OS=Rattus norvegicus GN=Rps15a PE=1 SV=2	YJL190c	226	3e-59	COG0096	Ribosomal protein S8	K02957	9e-53	206	cqu:CpipJ_CPIJ006671	small subunit ribosomal protein S15Ae	GO:0009792//embryo development ending in birth or egg hatching;GO:0002119//nematode larval development;GO:0018996//molting cycle, collagen and cuticulin-based cuticle;GO:0051726//regulation of cell cycle;GO:0040010//positive regulation of growth rate;GO:0000003//reproduction;GO:0008340//determination of adult lifespan;GO:0007420//brain development;GO:0006412//translation;GO:0009408//response to h…	GO:0003735//structural constituent of ribosome	GO:0005840//ribosome	ko03010//Ribosome
CL5534.Contig2	1002	0	83	0	4.8442	12.242	Up	5.7467e-27	9.1625e-26	gi|357620335|gb|EHJ72565.1|	575.9	1e-162	histone deacetylase Rpd3 [Danaus plexippus]	gi|346712755|dbj|AK384281.1|	498	1e-137	Bombyx mori mRNA, clone: fcaL15C21	sp|Q94517|HDAC1_DROME	565	7e-161	Histone deacetylase Rpd3 OS=Drosophila melanogaster GN=Rpd3 PE=1 SV=2	YNL330c	429	4e-120	COG0123	Deacetylases, including yeast histone deacetylase and acetoin utilization protein	K06067	5e-162	570	ame:411503	histone deacetylase 1/2 [EC:3.5.1.98]	GO:0070933//histone H4 deacetylation;GO:0006355//regulation of transcription, DNA-dependent;GO:0070932//histone H3 deacetylation	GO:0032041//NAD-dependent histone deacetylase activity (H3-K14 specific);GO:0046970//NAD-dependent histone deacetylase activity (H4-K16 specific);GO:0046969//NAD-dependent histone deacetylase activity (H3-K9 specific)	GO:0005634//nucleus	ko05016//Huntington's disease;ko05200//Pathways in cancer;ko05031//Amphetamine addiction;ko04110//Cell cycle;ko05202//Transcriptional misregulation in cancer;ko05034//Alcoholism;ko05220//Chronic myeloid leukemia;ko04330//Notch signaling pathway;ko05169//Epstein-Barr virus infection
Unigene36324	302	0	25	0	4.8411	12.2411	Up	1.2183e-08	7.4425e-08	gi|121511934|gb|ABM55418.1|	164.5	1e-39	40S ribosomal protein S3 [Xenopsylla cheopis]	gi|194745942|ref|XM_001955408.1|	172	5e-40	Drosophila ananassae GF16244 (Dana\GF16244), mRNA	sp|P62909|RS3_RAT	158	3e-39	40S ribosomal protein S3 OS=Rattus norvegicus GN=Rps3 PE=2 SV=1	YNL178w	155	2e-38	COG0092	Ribosomal protein S3	K02985	3e-40	163	ame:551330	small subunit ribosomal protein S3e	GO:0006412//translation	GO:0003735//structural constituent of ribosome;GO:0003723//RNA binding	GO:0015935//small ribosomal subunit	ko03010//Ribosome
Unigene33530	266	0	22	0	4.8367	12.2398	Up	1.0806e-07	5.976e-07	gi|221485283|gb|EEE23564.1|	131.3	1e-29	60S ribosomal protein L26, putative [Toxoplasma gondii GT1]	gi|402743767|ref|NM_001141990.2|	93.7	3e-16	Sus scrofa ribosomal protein L26-like 1 (RPL26L1), mRNA	sp|Q9UNX3|RL26L_HUMAN	120	9e-28	60S ribosomal protein L26-like 1 OS=Homo sapiens GN=RPL26L1 PE=1 SV=1	SPBC29B5.03c	128	2e-30	COG0198	Ribosomal protein L24	K02898	5e-28	122	tad:TRIADDRAFT_63355	large subunit ribosomal protein L26e	GO:0006412//translation	GO:0003735//structural constituent of ribosome	GO:0015934//large ribosomal subunit	ko03010//Ribosome
Unigene34377	254	0	21	0	4.835	12.2393	Up	2.237e-07	1.1938e-06	--	--	--	--	--	--	--	--	--	--	--	--	--	--	--	--	--	--	--	--	--	--	-	-	-	--
CL7833.Contig2	375	0	31	0	4.8344	12.2391	Up	1.5486e-10	1.1165e-09	--	--	--	--	gi|438386|gb|U04223.1|ONAMY25	117	3e-23	Ostrinia nubilalis On25 alpha-amylase (amy) gene, partial cds	--	--	--	--	--	--	--	--	--	--	--	--	--	--	-	-	-	--
Unigene33650	545	0	45	0	4.8287	12.2374	Up	5.839e-15	5.6185e-14	gi|357624238|gb|EHJ75096.1|	307.4	1e-82	molting fluid carboxypeptidase A [Danaus plexippus]	--	--	--	--	sp|P04069|CBPB_ASTFL	112	5e-25	Carboxypeptidase B OS=Astacus fluviatilis PE=1 SV=1	SPBC337.07c	62.4	4e-10	COG2866	Predicted carboxypeptidase	K01300	5e-22	103	mgp:100545409	carboxypeptidase B2 [EC:3.4.17.20]	-	-	-	ko04974//Protein digestion and absorption;ko04972//Pancreatic secretion;ko04610//Complement and coagulation cascades;ko04614//Renin-angiotensin system
Unigene34429	218	0	18	0	4.8287	12.2374	Up	1.9841e-06	9.4214e-06	--	--	--	--	--	--	--	--	--	--	--	--	--	--	--	--	--	--	--	--	--	--	-	-	-	--
Unigene36320	218	0	18	0	4.8287	12.2374	Up	1.9841e-06	9.4163e-06	gi|270016900|gb|EFA13346.1|	87	2e-16	hypothetical protein TcasGA2_TC002325 [Tribolium castaneum]	--	--	--	--	--	--	--	--	--	--	--	--	--	K12047	4e-07	53.5	xtr:100379714	maltase-glucoamylase [EC:3.2.1.20 3.2.1.3]	-	GO:0005488//binding	-	ko01100//Metabolic pathways;ko00052//Galactose metabolism;ko00500//Starch and sucrose metabolism;ko04973//Carbohydrate digestion and absorption
Unigene34227	206	0	17	0	4.8261	12.2366	Up	4.1072e-06	1.8677e-05	gi|357616077|gb|EHJ69996.1|	85.9	5e-16	hypothetical protein KGM_21118 [Danaus plexippus]	--	--	--	--	--	--	--	--	--	--	--	--	--	--	--	--	--	--	-	-	-	--
Unigene36410	206	0	17	0	4.8261	12.2366	Up	4.1072e-06	1.8665e-05	--	--	--	--	--	--	--	--	--	--	--	--	--	--	--	--	--	--	--	--	--	--	-	-	-	--
Unigene33469	255	0	21	0	4.816	12.2336	Up	2.237e-07	1.1946e-06	--	--	--	--	--	--	--	--	--	--	--	--	--	--	--	--	--	--	--	--	--	--	-	-	-	--
CL9618.Contig2	583	0	48	0	4.8149	12.2333	Up	6.583e-16	6.6961e-15	--	--	--	--	--	--	--	--	--	--	--	--	--	--	--	--	--	--	--	--	--	--	-	-	-	--
Unigene34116	498	0	41	0	4.8147	12.2332	Up	1.0721e-13	9.5516e-13	gi|357631675|gb|EHJ79144.1|	91.3	1e-17	hypothetical protein KGM_15459 [Danaus plexippus]	--	--	--	--	--	--	--	--	--	--	--	--	--	--	--	--	--	--	-	-	-	--
Unigene36222	231	0	19	0	4.8101	12.2319	Up	9.5852e-07	4.7605e-06	--	--	--	--	--	--	--	--	--	--	--	--	--	--	--	--	--	--	--	--	--	--	-	-	-	--
Unigene36313	292	0	24	0	4.8066	12.2308	Up	2.522e-08	1.4945e-07	--	--	--	--	--	--	--	--	--	--	--	--	--	--	--	--	--	--	--	--	--	--	-	-	-	--
Unigene33397	414	0	34	0	4.8027	12.2296	Up	1.7459e-11	1.3517e-10	gi|357616092|gb|EHJ70004.1|	147.9	1e-34	hypothetical protein KGM_20820 [Danaus plexippus]	--	--	--	--	--	--	--	--	--	--	--	--	--	--	--	--	--	--	-	-	-	--
Unigene35008	207	0	17	0	4.8027	12.2296	Up	4.1072e-06	1.867e-05	--	--	--	--	--	--	--	--	--	--	--	--	--	--	--	--	--	--	--	--	--	--	-	-	-	--
Unigene36272	670	0	55	0	4.8006	12.229	Up	4.0423e-18	4.5738e-17	gi|161088306|gb|ABX57212.1|	285.4	1e-75	ribosomal protein S5 [Elymnias casiphone]	gi|395528742|ref|XM_003766438.1|	167	7e-38	PREDICTED: Sarcophilus harrisii 40S ribosomal protein S5-like (LOC100915857), mRNA	sp|P97461|RS5_MOUSE	279	4e-75	40S ribosomal protein S5 OS=Mus musculus GN=Rps5 PE=2 SV=3	SPAC328.10c	280	1e-75	COG0049	Ribosomal protein S7	K02989	3e-75	281	api:100160215	small subunit ribosomal protein S5e	GO:0006412//translation	GO:0003735//structural constituent of ribosome;GO:0003723//RNA binding	GO:0015935//small ribosomal subunit	ko03010//Ribosome
Unigene33131	611	0	50	0	4.7856	12.2245	Up	1.5363e-16	1.6145e-15	gi|357623084|gb|EHJ74380.1|	360.1	3e-98	hypothetical protein KGM_07984 [Danaus plexippus]	gi|185132110|ref|NM_001124228.1|	119	1e-23	Oncorhynchus mykiss heat shock protein 70a (hsp70a), mRNA >gi|57157614|dbj|AB176854.1| Oncorhynchus mykiss HSP70a mRNA for heat shock 70kDa protein, complete cds	sp|Q9BIR7|HSP75_DROME	346	2e-95	Major heat shock 70 kDa protein Bc OS=Drosophila melanogaster GN=Hsp70Bc PE=2 SV=2	YER103w	321	5e-88	COG0443	Molecular chaperone	K03283	4e-96	350	phu:Phum_PHUM126800	heat shock 70kDa protein 1/8	GO:0006950//response to stress;GO:0055114//oxidation-reduction process	GO:0032440//2-alkenal reductase [NAD(P)] activity;GO:0005524//ATP binding	-	ko05145//Toxoplasmosis;ko05164//Influenza A;ko05020//Prion diseases;ko04612//Antigen processing and presentation;ko04144//Endocytosis;ko05134//Legionellosis;ko05162//Measles;ko03040//Spliceosome;ko04010//MAPK signaling pathway;ko05169//Epstein-Barr virus infection;ko04141//Protein processing in endoplasmic reticulum
Unigene36297	379	0	31	0	4.7834	12.2238	Up	1.5486e-10	1.1144e-09	gi|389032519|gb|AFK82396.1|	77.4	2e-13	ribosomal protein L28e [Ctenocephalides felis]	--	--	--	--	sp|Q962T2|RL28_SPOFR	61.2	5e-10	60S ribosomal protein L28 OS=Spodoptera frugiperda GN=RpL28 PE=2 SV=1	--	--	--	--	--	K02903	4e-13	73.2	smm:Smp_084460	large subunit ribosomal protein L28e	-	-	-	ko03010//Ribosome
Unigene35097	245	0	20	0	4.7739	12.221	Up	4.6305e-07	2.3825e-06	--	--	--	--	--	--	--	--	--	--	--	--	--	--	--	--	--	--	--	--	--	--	-	-	-	--
Unigene36302	380	0	31	0	4.7708	12.22	Up	1.5486e-10	1.1143e-09	--	--	--	--	--	--	--	--	--	--	--	--	--	--	--	--	--	--	--	--	--	--	-	-	-	--
Unigene33718	724	0	59	0	4.7657	12.2185	Up	2.2016e-19	2.6425e-18	gi|241998814|ref|XP_002434050.1|	229.6	1e-58	60S ribosomal protein L5, putative [Ixodes scapularis] >gi|215495809|gb|EEC05450.1| 60S ribosomal protein L5, putative [Ixodes scapularis]	--	--	--	--	sp|Q26481|RL5_STYCL	216	4e-56	60S ribosomal protein L5 OS=Styela clava GN=RPL5 PE=3 SV=3	YPL131w	280	1e-75	COG0256	Ribosomal protein L18	K02932	1e-59	229	isc:IscW_ISCW017610	large subunit ribosomal protein L5e	-	-	-	ko03010//Ribosome
Unigene32098	589	0	48	0	4.7658	12.2185	Up	6.583e-16	6.695e-15	gi|291238351|ref|XP_002739091.1|	184.5	2e-45	PREDICTED: ribosomal protein L23a-like [Saccoglossus kowalevskii]	gi|213511339|ref|NM_001141301.1|	93.7	8e-16	Salmo salar 60S ribosomal protein L23a (rl23a), mRNA	sp|P62752|RL23A_RAT	181	1e-45	60S ribosomal protein L23a OS=Rattus norvegicus GN=Rpl23a PE=2 SV=1	SPBC4F6.04	173	2e-43	COG0089	Ribosomal protein L23	K02893	4e-45	181	mdo:100024883	large subunit ribosomal protein L23Ae	GO:0006413//translational initiation;GO:0019083//viral transcription;GO:0006414//translational elongation;GO:0006415//translational termination;GO:0008283//cell proliferation;GO:0006614//SRP-dependent cotranslational protein targeting to membrane;GO:0000184//nuclear-transcribed mRNA catabolic process, nonsense-mediated decay	GO:0097159//organic cyclic compound binding;GO:0003735//structural constituent of ribosome;GO:0005515//protein binding;GO:1901363	GO:0031932//TORC2 complex;GO:0022625//cytosolic large ribosomal subunit;GO:0005634//nucleus	ko03010//Ribosome
Unigene35052	221	0	18	0	4.7631	12.2177	Up	1.9841e-06	9.4192e-06	--	--	--	--	--	--	--	--	--	--	--	--	--	--	--	--	--	--	--	--	--	--	-	-	-	--
Unigene33130	565	0	46	0	4.7612	12.2171	Up	2.8208e-15	2.765e-14	--	--	--	--	--	--	--	--	--	--	--	--	--	--	--	--	--	--	--	--	--	--	-	-	-	--
Unigene35361	344	0	28	0	4.76	12.2167	Up	1.3736e-09	9.1544e-09	gi|357617170|gb|EHJ70622.1|	81.3	1e-14	hypothetical protein KGM_06887 [Danaus plexippus]	--	--	--	--	--	--	--	--	--	--	--	--	--	--	--	--	--	--	-	-	-	--
Unigene33728	971	0	79	0	4.7579	12.2161	Up	1.0551e-25	1.6084e-24	gi|357622958|gb|EHJ74300.1|	362.5	1e-98	hypothetical protein KGM_22009 [Danaus plexippus]	--	--	--	--	sp|Q03376|BAR3_CHITE	58.9	2e-08	Balbiani ring protein 3 OS=Chironomus tentans GN=BR3 PE=2 SV=1	--	--	--	--	--	--	--	--	--	--	-	-	-	--
Unigene34253	222	0	18	0	4.7417	12.2112	Up	1.9841e-06	9.4243e-06	--	--	--	--	--	--	--	--	--	--	--	--	--	--	--	--	--	--	--	--	--	--	-	-	-	--
Unigene35228	815	0	66	0	4.7358	12.2094	Up	1.3519e-21	1.7894e-20	gi|357627377|gb|EHJ77092.1|	258.5	2e-67	hypothetical protein KGM_14641 [Danaus plexippus]	--	--	--	--	sp|Q16960|DYI3_ANTCR	211	2e-54	Dynein intermediate chain 3, ciliary OS=Anthocidaris crassispina PE=2 SV=1	--	--	--	--	--	K11143	5e-54	211	spu:592031	dynein intermediate chain 2, axonemal	-	-	-	ko05016//Huntington's disease
Unigene33513	606	0	49	0	4.7286	12.2072	Up	3.1802e-16	3.2912e-15	gi|357621036|gb|EHJ73015.1|	211.1	2e-53	hypothetical protein KGM_05485 [Danaus plexippus]	--	--	--	--	--	--	--	--	--	--	--	--	--	--	--	--	--	--	-	-	-	--
Unigene33573	285	0	23	0	4.7195	12.2044	Up	5.2205e-08	2.9899e-07	gi|321464253|gb|EFX75262.1|	64.7	1e-09	hypothetical protein DAPPUDRAFT_108083 [Daphnia pulex]	--	--	--	--	sp|O08789|MNT_MOUSE	52.8	2e-07	Max-binding protein MNT OS=Mus musculus GN=Mnt PE=2 SV=2	slr0599	50.1	1e-06	COG0515	Serine/threonine protein kinase	K03426	4e-09	60.1	oaa:100074267	NAD+ diphosphatase [EC:3.6.1.22]	-	-	-	ko01100//Metabolic pathways;ko04146//Peroxisome;ko00330//Arginine and proline metabolism;ko00760//Nicotinate and nicotinamide metabolism
Unigene34359	347	0	28	0	4.7189	12.2042	Up	1.3736e-09	9.1613e-09	--	--	--	--	--	--	--	--	--	--	--	--	--	--	--	--	--	--	--	--	--	--	-	-	-	--
Unigene35298	658	0	53	0	4.7104	12.2016	Up	1.7321e-17	1.9048e-16	gi|357621355|gb|EHJ73214.1|	347.8	2e-94	putative coiled-coil domain containing 13 [Danaus plexippus]	--	--	--	--	sp|Q8IYE1|CCD13_HUMAN	57.8	2e-08	Coiled-coil domain-containing protein 13 OS=Homo sapiens GN=CCDC13 PE=2 SV=2	AF1032	48.9	7e-06	COG0419	ATPase involved in DNA repair	--	--	--	--	--	-	-	-	--
Unigene35193	460	0	37	0	4.7039	12.1996	Up	1.9684e-12	1.6195e-11	gi|357620301|gb|EHJ72542.1|	129.4	4e-29	hypothetical protein KGM_09122 [Danaus plexippus]	--	--	--	--	--	--	--	--	--	--	--	--	--	--	--	--	--	--	-	-	-	--
Unigene35572	2118	0	170	0	4.6939	12.1966	Up	1.8617e-54	5.3824e-53	gi|357609860|gb|EHJ66720.1|	537.3	1e-150	hypothetical protein KGM_11083 [Danaus plexippus]	--	--	--	--	--	--	--	--	--	--	--	--	--	--	--	--	--	--	-	-	-	--
Unigene35042	748	0	60	0	4.691	12.1957	Up	1.0636e-19	1.2919e-18	gi|357609720|gb|EHJ66606.1|	380.9	2e-104	hypothetical protein KGM_08720 [Danaus plexippus]	gi|346706770|dbj|AK383730.1|	105	3e-19	Bombyx mori mRNA, clone: MFB-20F16	sp|Q7ZVF3|DHSA_DANRE	301	7e-82	Succinate dehydrogenase [ubiquinone] flavoprotein subunit, mitochondrial OS=Danio rerio GN=sdha PE=2 SV=2	YKL148c	288	5e-78	COG1053	Succinate dehydrogenase/fumarate reductase, flavoprotein subunit	K00234	8e-83	306	api:100166540	succinate dehydrogenase (ubiquinone) flavoprotein subunit [EC:1.3.5.1]	GO:0006105//succinate metabolic process;GO:0006810//transport;GO:0006099//tricarboxylic acid cycle;GO:0022904//respiratory electron transport chain	GO:0050660//flavin adenine dinucleotide binding;GO:0008177//succinate dehydrogenase (ubiquinone) activity	GO:0005743//mitochondrial inner membrane	ko01100//Metabolic pathways;ko05012//Parkinson's disease;ko00020//Citrate cycle (TCA cycle);ko00190//Oxidative phosphorylation;ko05010//Alzheimer's disease;ko05016//Huntington's disease
Unigene35024	649	0	52	0	4.6856	12.194	Up	3.5854e-17	3.878e-16	gi|357628271|gb|EHJ77660.1|	346.3	5e-94	putative coiled-coil domain-containing protein [Danaus plexippus]	gi|346705731|dbj|AK380152.1|	75.8	2e-10	Bombyx mori mRNA, clone: ftes37I22	sp|A9UQN0|CCD42_MONBE	100	3e-21	Coiled-coil domain-containing protein 42 homolog OS=Monosiga brevicollis GN=30998 PE=3 SV=1	--	--	--	--	--	--	--	--	--	--	-	-	-	--
Unigene33794	537	0	43	0	4.6828	12.1932	Up	2.502e-14	2.3222e-13	gi|357601671|gb|EHJ63111.1|	91.7	1e-17	Venom allergen 5 [Danaus plexippus]	--	--	--	--	--	--	--	--	--	--	--	--	--	--	--	--	--	--	-	-	-	--
Unigene33149	225	0	18	0	4.6784	12.1918	Up	1.9841e-06	9.4301e-06	--	--	--	--	--	--	--	--	--	--	--	--	--	--	--	--	--	--	--	--	--	--	-	-	-	--
CL2852.Contig3	200	0	16	0	4.6784	12.1918	Up	8.5019e-06	3.7041e-05	--	--	--	--	--	--	--	--	--	--	--	--	--	--	--	--	--	--	--	--	--	--	-	-	-	--
Unigene33711	563	0	45	0	4.6743	12.1905	Up	5.839e-15	5.6176e-14	gi|357622659|gb|EHJ74085.1|	193.4	4e-48	NADH dehydrogenase 1 alpha subcomplex 12 [Danaus plexippus]	--	--	--	--	sp|Q9N2W7|NDUAC_CAEEL	97.1	2e-20	Probable NADH dehydrogenase [ubiquinone] 1 alpha subcomplex subunit 12 OS=Caenorhabditis elegans GN=Y94H6A.8 PE=2 SV=2	SMc01348	59.7	3e-09	COG3761	NADH:ubiquinone oxidoreductase 17.2 kD subunit	K11352	7e-34	143	api:100166979	NADH dehydrogenase (ubiquinone) 1 alpha subcomplex 12 [EC:1.6.5.3 1.6.99.3]	GO:0055114//oxidation-reduction process	GO:0003954//NADH dehydrogenase activity	GO:0016020//membrane	ko01100//Metabolic pathways;ko05012//Parkinson's disease;ko00190//Oxidative phosphorylation;ko05010//Alzheimer's disease;ko05016//Huntington's disease
Unigene34295	689	0	55	0	4.6683	12.1887	Up	4.0423e-18	4.5763e-17	gi|357629734|gb|EHJ78330.1|	327	4e-88	hypothetical protein KGM_05749 [Danaus plexippus]	--	--	--	--	--	--	--	--	--	--	--	--	--	--	--	--	--	--	-	-	-	--
Unigene33752	326	0	26	0	4.6641	12.1874	Up	5.8857e-09	3.7155e-08	gi|31199327|ref|XP_308611.1|	63.5	3e-09	AGAP007157-PA [Anopheles gambiae str. PEST] >gi|30178745|gb|EAA04241.2| AGAP007157-PA [Anopheles gambiae str. PEST] >gi|208657517|gb|ACI30055.1| 40S ribosomal protein S27 [Anopheles darlingi]	gi|217035888|gb|FJ444820.1|	61.9	1e-06	Ochlerotatus taeniorhynchus clone OT-12 cytosolic small ribosomal protein subunit S27 mRNA, complete cds	sp|P47904|RS27_XENLA	63.2	1e-10	40S ribosomal protein S27 OS=Xenopus laevis GN=rps27 PE=3 SV=2	SPBC1685.10	57.4	6e-09	COG2051	Ribosomal protein S27E	K02978	3e-10	63.5	aga:AgaP_AGAP007157	small subunit ribosomal protein S27e	-	-	-	ko03010//Ribosome
Unigene33851	414	0	33	0	4.6615	12.1866	Up	3.6141e-11	2.7324e-10	gi|357380453|pdb|3J0L|B	194.1	1e-48	Chain B, Core Of Mammalian 80s Pre-Ribosome In Complex With Trnas Fitted To A 9.8a Cryo-Em Map: Classic Pre State 1 >gi|357380484|pdb|3J0O|B Chain B, Core Of Mammalian 80s Pre-Ribosome In Complex With Trnas Fitted To A 9a Cryo-Em Map: Classic Pre State 2 >gi|357380505|pdb|3J0P|B Chain B, Core Of Mammalian 80s Pre-Ribosome In Complex With Trnas Fitted To A 10.6a Cryo-Em Map: Rotated Pre State 1 >g…	gi|348521353|ref|XM_003448143.1|	99.6	9e-18	PREDICTED: Oreochromis niloticus 60S ribosomal protein L10a-like (LOC100702190), mRNA	sp|Q9N4I4|RL10A_CAEEL	163	9e-41	60S ribosomal protein L10a OS=Caenorhabditis elegans GN=rpl-10a PE=2 SV=1	SPCC1183.08c	207	3e-54	COG0081	Ribosomal protein L1	K02865	9e-41	165	cbr:CBG04228	large subunit ribosomal protein L10Ae	GO:0009792//embryo development ending in birth or egg hatching;GO:0002119//nematode larval development;GO:0040010//positive regulation of growth rate;GO:0000003//reproduction;GO:0006412//translation;GO:0006915//apoptotic process	GO:0003735//structural constituent of ribosome;GO:0003723//RNA binding	GO:0015934//large ribosomal subunit	ko03010//Ribosome
Unigene34383	364	0	29	0	4.6592	12.1859	Up	6.6357e-10	4.5464e-09	gi|357616815|gb|EHJ70422.1|	85.9	5e-16	hypothetical protein KGM_02521 [Danaus plexippus]	--	--	--	--	--	--	--	--	--	--	--	--	--	--	--	--	--	--	-	-	-	--
CL4941.Contig1	566	0	45	0	4.6495	12.1829	Up	5.839e-15	5.6238e-14	--	--	--	--	--	--	--	--	--	--	--	--	--	--	--	--	--	--	--	--	--	--	-	-	-	--
Unigene32268	214	0	17	0	4.6456	12.1816	Up	4.1072e-06	1.8699e-05	--	--	--	--	gi|315507102|gb|HQ260966.1|	313	2e-82	Ostrinia nubilalis peptidoglycan recognition protein D (PRGP-D) mRNA, complete cds	--	--	--	--	--	--	--	--	--	--	--	--	--	--	-	-	-	--
Unigene33270	731	0	58	0	4.64	12.1799	Up	4.5573e-19	5.3905e-18	gi|357605106|gb|EHJ64465.1|	434.9	1e-120	pyruvate kinase 2 [Danaus plexippus]	gi|346711684|dbj|AK379432.1|	73.8	9e-10	Bombyx mori mRNA, clone: ftes17O08	sp|Q92122|KPYK_XENLA	154	2e-37	Pyruvate kinase muscle isozyme OS=Xenopus laevis GN=pkm PE=2 SV=1	SPAC4H3.10c	118	9e-27	COG0469	Pyruvate kinase	K00873	8e-40	164	nvi:100116103	pyruvate kinase [EC:2.7.1.40]	-	GO:0003824//catalytic activity	-	ko01100//Metabolic pathways;ko00620//Pyruvate metabolism;ko00010//Glycolysis / Gluconeogenesis;ko00230//Purine metabolism;ko04930//Type II diabetes mellitus
CL8180.Contig2	316	0	25	0	4.6266	12.1757	Up	1.2183e-08	7.455e-08	--	--	--	--	--	--	--	--	--	--	--	--	--	--	--	--	--	--	--	--	--	--	-	-	-	--
Unigene34171	215	0	17	0	4.624	12.1749	Up	4.1072e-06	1.8679e-05	gi|357609720|gb|EHJ66606.1|	129.4	4e-29	hypothetical protein KGM_08720 [Danaus plexippus]	gi|346706770|dbj|AK383730.1|	60	4e-06	Bombyx mori mRNA, clone: MFB-20F16	sp|Q09508|DHSA_CAEEL	106	1e-23	Succinate dehydrogenase [ubiquinone] flavoprotein subunit, mitochondrial OS=Caenorhabditis elegans GN=sdha-1 PE=1 SV=3	YKL148c	70.9	6e-13	COG1053	Succinate dehydrogenase/fumarate reductase, flavoprotein subunit	K00234	4e-23	106	cel:C03G5.1	succinate dehydrogenase (ubiquinone) flavoprotein subunit [EC:1.3.5.1]	GO:0040010//positive regulation of growth rate;GO:0055114//oxidation-reduction process;GO:0018991//oviposition;GO:0006091//generation of precursor metabolites and energy;GO:0010171//body morphogenesis;GO:0002119//nematode larval development;GO:0009792//embryo development ending in birth or egg hatching	GO:0016491//oxidoreductase activity	GO:0005743//mitochondrial inner membrane	ko01100//Metabolic pathways;ko05012//Parkinson's disease;ko00020//Citrate cycle (TCA cycle);ko00190//Oxidative phosphorylation;ko05010//Alzheimer's disease;ko05016//Huntington's disease
Unigene33806	253	0	20	0	4.623	12.1746	Up	4.6305e-07	2.3845e-06	gi|357616645|gb|EHJ70302.1|	170.2	2e-41	hypothetical protein KGM_17475 [Danaus plexippus]	gi|346715210|dbj|AK380016.1|	115	9e-23	Bombyx mori mRNA, clone: ftes33D11	sp|Q5BN46|CI116_HUMAN	75.1	3e-14	UPF0691 protein C9orf116 OS=Homo sapiens GN=C9orf116 PE=2 SV=1	--	--	--	--	--	--	--	--	--	--	-	-	-	--
Unigene33443	367	0	29	0	4.6211	12.174	Up	6.6357e-10	4.5499e-09	gi|348569536|ref|XP_003470554.1|	175.3	7e-43	PREDICTED: 60S ribosomal protein L3-like [Cavia porcellus]	gi|348510236|ref|XM_003442604.1|	95.6	1e-16	PREDICTED: Oreochromis niloticus ribosomal protein L3 (RPL3), mRNA	sp|P21531|RL3_RAT	174	4e-44	60S ribosomal protein L3 OS=Rattus norvegicus GN=Rpl3 PE=1 SV=3	SPAPB8E5.06c	169	1e-42	COG0087	Ribosomal protein L3	K02925	1e-43	174	rno:300079	large subunit ribosomal protein L3e	GO:0006412//translation	GO:0003735//structural constituent of ribosome	GO:0005840//ribosome	ko03010//Ribosome
Unigene34169	684	0	54	0	4.6169	12.1727	Up	8.3675e-18	9.3464e-17	gi|357624934|gb|EHJ75522.1|	179.9	8e-44	hypothetical protein KGM_09306 [Danaus plexippus]	--	--	--	--	sp|Q9D3W5|LRC71_MOUSE	80.1	4e-15	Leucine-rich repeat-containing protein 71 OS=Mus musculus GN=Lrrc71 PE=2 SV=1	--	--	--	--	--	K12653	1e-06	53.9	xtr:100489572	NLR family member X1	-	-	-	ko05164//Influenza A;ko04622//RIG-I-like receptor signaling pathway;ko05152//Tuberculosis;ko05131//Shigellosis;ko04621//NOD-like receptor signaling pathway
CL2463.Contig2	342	0	27	0	4.6169	12.1727	Up	2.8433e-09	1.8507e-08	--	--	--	--	--	--	--	--	--	--	--	--	--	--	--	--	--	--	--	--	--	--	-	-	-	--
Unigene34378	228	0	18	0	4.6169	12.1727	Up	1.9841e-06	9.4221e-06	--	--	--	--	--	--	--	--	--	--	--	--	--	--	--	--	--	--	--	--	--	--	-	-	-	--
Unigene35532	317	0	25	0	4.612	12.1712	Up	1.2183e-08	7.4447e-08	--	--	--	--	--	--	--	--	--	--	--	--	--	--	--	--	--	--	--	--	--	--	-	-	-	--
Unigene32065	406	0	32	0	4.6093	12.1703	Up	7.4812e-11	5.5283e-10	gi|221121422|ref|XP_002167687.1|	113.2	3e-24	PREDICTED: hypothetical protein [Hydra magnipapillata]	--	--	--	--	sp|Q7TQM5|KPRP_RAT	117	9e-27	Keratinocyte proline-rich protein OS=Rattus norvegicus GN=Kprp PE=2 SV=1	XF0818	88.2	4e-18	COG2730	Endoglucanase	K05747	1e-20	98.2	dre:394034	Wiskott-Aldrich syndrome protein	-	-	-	ko05130//Pathogenic Escherichia coli infection;ko05100//Bacterial invasion of epithelial cells;ko05131//Shigellosis;ko05132//Salmonella infection;ko04666//Fc gamma R-mediated phagocytosis;ko04520//Adherens junction;ko04810//Regulation of actin cytoskeleton;ko04062//Chemokine signaling pathway
Unigene34975	368	0	29	0	4.6085	12.1701	Up	6.6357e-10	4.5454e-09	gi|357631038|gb|EHJ78767.1|	94.7	1e-18	hypothetical protein KGM_04301 [Danaus plexippus]	--	--	--	--	--	--	--	--	--	--	--	--	--	--	--	--	--	--	-	-	-	--
Unigene36424	292	0	23	0	4.6063	12.1694	Up	5.2205e-08	2.9871e-07	gi|357628764|gb|EHJ77965.1|	127.5	1e-28	hypothetical protein KGM_17985 [Danaus plexippus]	gi|345482963|ref|XM_001603164.2|	77.8	2e-11	PREDICTED: Nasonia vitripennis histidine decarboxylase-like (LOC100119434), mRNA	sp|Q05733|DCHS_DROME	124	5e-29	Histidine decarboxylase OS=Drosophila melanogaster GN=Hdc PE=2 SV=2	mll0712	73.9	6e-14	COG0076	Glutamate decarboxylase and related PLP-dependent proteins	K01590	2e-28	124	dya:Dyak_GE19346	histidine decarboxylase [EC:4.1.1.22]	GO:0043052//thermotaxis;GO:0016246//RNA interference;GO:0035147//branch fusion, open tracheal system;GO:0007430//terminal branching, open tracheal system;GO:0048676//axon extension involved in development;GO:0035155//negative regulation of terminal cell fate specification, open tracheal system;GO:0006520//cellular amino acid metabolic process;GO:0042051//compound eye photoreceptor development;GO:…	GO:0030170//pyridoxal phosphate binding;GO:0004398//histidine decarboxylase activity	GO:0005737//cytoplasm	ko01100//Metabolic pathways;ko00340//Histidine metabolism
CL7082.Contig1	432	0	34	0	4.6026	12.1682	Up	1.7459e-11	1.3524e-10	--	--	--	--	--	--	--	--	--	--	--	--	--	--	--	--	--	--	--	--	--	--	-	-	-	--
Unigene35006	445	0	35	0	4.5996	12.1673	Up	8.4344e-12	6.6688e-11	gi|357621982|gb|EHJ73615.1|	82	8e-15	hypothetical protein KGM_11692 [Danaus plexippus]	--	--	--	--	--	--	--	--	--	--	--	--	--	--	--	--	--	--	-	-	-	--
Unigene36354	318	0	25	0	4.5975	12.1666	Up	1.2183e-08	7.4418e-08	--	--	--	--	--	--	--	--	--	--	--	--	--	--	--	--	--	--	--	--	--	--	-	-	-	--
Unigene34144	420	0	33	0	4.5949	12.1658	Up	3.6141e-11	2.7314e-10	gi|357619319|gb|EHJ71943.1|	183.7	2e-45	hypothetical protein KGM_01279 [Danaus plexippus]	--	--	--	--	--	--	--	--	--	--	--	--	--	--	--	--	--	--	-	-	-	--
Unigene36172	280	0	22	0	4.5949	12.1658	Up	1.0806e-07	5.9701e-07	--	--	--	--	gi|294517565|gb|GQ166860.1|	61.9	1e-06	Ostrinia nubilalis clone BAC 75M1 acyl-CoA delta-11 desaturase gene, complete cds	--	--	--	--	--	--	--	--	--	--	--	--	--	--	-	-	-	--
Unigene36360	497	0	39	0	4.589	12.164	Up	4.5938e-13	3.928e-12	gi|357609736|gb|EHJ66621.1|	174.5	1e-42	ubiquinol-cytochrome c reductase core protein I [Danaus plexippus]	--	--	--	--	sp|P31800|QCR1_BOVIN	139	4e-33	Cytochrome b-c1 complex subunit 1, mitochondrial OS=Bos taurus GN=UQCRC1 PE=1 SV=2	YBL045c	92	4e-19	COG0612	Predicted Zn-dependent peptidases	K01412	3e-40	164	dya:Dyak_GE24263	mitochondrial processing peptidase [EC:3.4.24.64]	GO:0031122//cytoplasmic microtubule organization;GO:0019538//protein metabolic process	GO:0046872//metal ion binding;GO:0016787//hydrolase activity	GO:0005875//microtubule associated complex;GO:0005759//mitochondrial matrix;GO:0005811//lipid particle	--
CL4677.Contig1	204	0	16	0	4.5867	12.1632	Up	8.5019e-06	3.7036e-05	--	--	--	--	--	--	--	--	--	--	--	--	--	--	--	--	--	--	--	--	--	--	-	-	-	--
Unigene32413	230	0	18	0	4.5767	12.1601	Up	1.9841e-06	9.4315e-06	--	--	--	--	--	--	--	--	--	--	--	--	--	--	--	--	--	--	--	--	--	--	-	-	-	--
Unigene35023	997	0	78	0	4.5752	12.1596	Up	2.1841e-25	3.2873e-24	gi|357614606|gb|EHJ69170.1|	110.9	9e-23	hypothetical protein KGM_15717 [Danaus plexippus]	--	--	--	--	--	--	--	--	AF1558	50.1	6e-06	COG1196	Chromosome segregation ATPases	--	--	--	--	--	-	-	-	--
Unigene36278	614	0	48	0	4.5718	12.1585	Up	6.583e-16	6.684e-15	gi|70909561|emb|CAJ17202.1|	237.7	2e-61	ribosomal protein S15e [Scarabaeus laticollis]	gi|195583975|ref|XM_002081756.1|	151	4e-33	Drosophila simulans GD25532 (Dsim\GD25532), mRNA	sp|P62845|RS15_RAT	221	1e-57	40S ribosomal protein S15 OS=Rattus norvegicus GN=Rps15 PE=1 SV=2	SPAC1071.07c	214	1e-55	COG0185	Ribosomal protein S19	K02958	1e-61	236	nvi:100113507	small subunit ribosomal protein S15e	GO:0006412//translation	GO:0003735//structural constituent of ribosome;GO:0003723//RNA binding	GO:0015935//small ribosomal subunit	ko03010//Ribosome
Unigene34230	307	0	24	0	4.5718	12.1585	Up	2.522e-08	1.4961e-07	gi|357608280|gb|EHJ65903.1|	100.5	2e-20	mitochondrial NADH:ubiquinone oxidoreductase B14.7 subunit [Danaus plexippus]	--	--	--	--	--	--	--	--	--	--	--	--	--	K03956	5e-07	53.1	dvi:Dvir_GJ21995	NADH dehydrogenase (ubiquinone) 1 alpha subcomplex 11 [EC:1.6.5.3]	-	-	-	ko01100//Metabolic pathways;ko05012//Parkinson's disease;ko00190//Oxidative phosphorylation;ko05010//Alzheimer's disease;ko05016//Huntington's disease
Unigene35239	717	0	56	0	4.5675	12.1572	Up	1.9528e-18	2.2374e-17	gi|357603434|gb|EHJ63764.1|	97.8	4e-19	hypothetical protein KGM_03164 [Danaus plexippus]	--	--	--	--	--	--	--	--	--	--	--	--	--	--	--	--	--	--	-	-	-	--
CL6530.Contig2	359	0	28	0	4.5612	12.1552	Up	1.3736e-09	9.1692e-09	--	--	--	--	--	--	--	--	--	--	--	--	--	--	--	--	--	--	--	--	--	--	-	-	-	--
Unigene36283	654	0	51	0	4.5604	12.1549	Up	7.4218e-17	7.9126e-16	gi|345496703|ref|XP_001601801.2|	74.3	4e-12	PREDICTED: hypothetical protein LOC100117618 [Nasonia vitripennis]	--	--	--	--	sp|O18740|K1C9_CANFA	96.3	5e-20	Keratin, type I cytoskeletal 9 OS=Canis familiaris GN=KRT9 PE=3 SV=1	DR0392	68.6	9e-12	COG2823	Predicted periplasmic or secreted lipoprotein	K07604	2e-19	96.3	cfa:490980	type I keratin, acidic	-	-	-	ko05130//Pathogenic Escherichia coli infection;ko05150//Staphylococcus aureus infection
Unigene35013	642	0	50	0	4.5546	12.1531	Up	1.5363e-16	1.6142e-15	gi|357609720|gb|EHJ66606.1|	320.1	4e-86	hypothetical protein KGM_08720 [Danaus plexippus]	--	--	--	--	sp|Q7ZVF3|DHSA_DANRE	264	1e-70	Succinate dehydrogenase [ubiquinone] flavoprotein subunit, mitochondrial OS=Danio rerio GN=sdha PE=2 SV=2	YKL148c	243	2e-64	COG1053	Succinate dehydrogenase/fumarate reductase, flavoprotein subunit	K00234	3e-71	268	aga:AgaP_AGAP010429	succinate dehydrogenase (ubiquinone) flavoprotein subunit [EC:1.3.5.1]	GO:0006105//succinate metabolic process;GO:0022904//respiratory electron transport chain	GO:0000104//succinate dehydrogenase activity	GO:0005743//mitochondrial inner membrane	ko01100//Metabolic pathways;ko05012//Parkinson's disease;ko00020//Citrate cycle (TCA cycle);ko00190//Oxidative phosphorylation;ko05010//Alzheimer's disease;ko05016//Huntington's disease
Unigene35368	244	0	19	0	4.5538	12.1529	Up	9.5852e-07	4.7621e-06	gi|357622817|gb|EHJ74196.1|	87	2e-16	hypothetical protein KGM_19926 [Danaus plexippus]	--	--	--	--	--	--	--	--	--	--	--	--	--	--	--	--	--	--	-	-	-	--
Unigene35219	411	0	32	0	4.5532	12.1527	Up	7.4812e-11	5.5217e-10	gi|357607261|gb|EHJ65416.1|	102.1	7e-21	hypothetical protein KGM_05448 [Danaus plexippus]	--	--	--	--	--	--	--	--	--	--	--	--	--	--	--	--	--	--	-	-	-	--
CL1014.Contig5	965	0	75	0	4.5451	12.1501	Up	1.9373e-24	2.831e-23	--	--	--	--	--	--	--	--	--	--	--	--	--	--	--	--	--	--	--	--	--	--	-	-	-	--
CL4655.Contig3	296	0	23	0	4.5441	12.1498	Up	5.2205e-08	2.9924e-07	--	--	--	--	gi|345548869|gb|JF339040.1|	79.8	6e-12	Ostrinia nubilalis aminopeptidase N3b (apn3b) gene, partial cds; and aminopeptidase N3a (apn3a) and aminopeptidase N3c (apn3c) genes, complete cds	--	--	--	--	--	--	--	--	--	--	--	--	--	--	-	-	-	--
CL2057.Contig4	219	0	17	0	4.5396	12.1483	Up	4.1072e-06	1.8727e-05	--	--	--	--	--	--	--	--	--	--	--	--	--	--	--	--	--	--	--	--	--	--	-	-	-	--
Unigene33760	786	0	61	0	4.5386	12.148	Up	5.138e-20	6.3356e-19	gi|357610174|gb|EHJ66857.1|	479.9	5e-134	hypothetical protein KGM_12327 [Danaus plexippus]	--	--	--	--	sp|Q8CDK3|IQUB_MOUSE	150	3e-36	IQ and ubiquitin-like domain-containing protein OS=Mus musculus GN=Iqub PE=2 SV=2	--	--	--	--	--	--	--	--	--	--	GO:0060271//cilium morphogenesis	GO:0005515//protein binding	GO:0001669//acrosomal vesicle;GO:0009434//microtubule-based flagellum	--
Unigene36311	387	0	30	0	4.5334	12.1464	Up	3.2056e-10	2.2512e-09	gi|321473391|gb|EFX84358.1|	111.7	9e-24	hypothetical protein DAPPUDRAFT_230594 [Daphnia pulex]	gi|167521022|ref|XM_001744798.1|	65.9	1e-07	Monosiga brevicollis MX1 predicted protein MONBRDRAFT_16380 mRNA, complete cds	sp|Q5RCT0|CX6B1_PONAB	99.4	2e-21	Cytochrome c oxidase subunit 6B1 OS=Pongo abelii GN=COX6B1 PE=3 SV=3	--	--	--	--	--	K02267	2e-22	104	xla:414717	cytochrome c oxidase subunit 6b	GO:0022008//neurogenesis	GO:0004129//cytochrome-c oxidase activity	GO:0005751//mitochondrial respiratory chain complex IV	ko01100//Metabolic pathways;ko05012//Parkinson's disease;ko00190//Oxidative phosphorylation;ko05010//Alzheimer's disease;ko04260//Cardiac muscle contraction;ko05016//Huntington's disease
Unigene36348	258	0	20	0	4.5334	12.1464	Up	4.6305e-07	2.3817e-06	gi|357623073|gb|EHJ74372.1|	120.6	2e-26	hypothetical protein KGM_03618 [Danaus plexippus]	--	--	--	--	--	--	--	--	--	--	--	--	--	--	--	--	--	--	-	-	-	--
Unigene34939	413	0	32	0	4.5312	12.1457	Up	7.4812e-11	5.5224e-10	gi|357621036|gb|EHJ73015.1|	76.3	4e-13	hypothetical protein KGM_05485 [Danaus plexippus]	--	--	--	--	--	--	--	--	--	--	--	--	--	--	--	--	--	--	-	-	-	--
Unigene34696	568	0	44	0	4.5302	12.1454	Up	1.2087e-14	1.1426e-13	--	--	--	--	--	--	--	--	--	--	--	--	--	--	--	--	--	--	--	--	--	--	-	-	-	--
Unigene34342	841	0	65	0	4.5199	12.1421	Up	2.7984e-21	3.6417e-20	gi|357617771|gb|EHJ70984.1|	308.9	1e-82	hypothetical protein KGM_06765 [Danaus plexippus]	--	--	--	--	--	--	--	--	--	--	--	--	--	--	--	--	--	--	-	-	-	--
Unigene35439	634	0	49	0	4.5198	12.142	Up	3.1802e-16	3.2884e-15	gi|357629673|gb|EHJ78292.1|	122.9	1e-26	hypothetical protein KGM_22710 [Danaus plexippus]	--	--	--	--	sp|Q08696|MST2_DROHY	71.6	1e-12	Axoneme-associated protein mst101(2) OS=Drosophila hydei GN=mst101(2) PE=1 SV=1	tolA	67	2e-11	COG3064	Membrane protein involved in colicin uptake	K12893	4e-12	71.6	xla:379334	splicing factor, arginine/serine-rich 4/5/6	-	-	-	ko03040//Spliceosome;ko05168//Herpes simplex infection
Unigene34303	921	0	71	0	4.5083	12.1384	Up	3.557e-23	5.0062e-22	gi|357606280|gb|EHJ64994.1|	327	7e-88	hypothetical protein KGM_05253 [Danaus plexippus]	--	--	--	--	sp|Q3SX64|OD3L2_HUMAN	79	1e-14	Outer dense fiber protein 3-like protein 2 OS=Homo sapiens GN=ODF3L2 PE=1 SV=2	--	--	--	--	--	--	--	--	--	--	-	-	-	--
Unigene33146	780	0	60	0	4.4985	12.1352	Up	1.0636e-19	1.2924e-18	gi|357611877|gb|EHJ67692.1|	475.3	1e-132	dynein heavy chain [Danaus plexippus]	gi|195037856|ref|XM_001990341.1|	91.7	4e-15	Drosophila grimshawi GH19310 (Dgri\GH19310), mRNA	sp|Q91XQ0|DYH8_MOUSE	378	9e-105	Dynein heavy chain 8, axonemal OS=Mus musculus GN=Dnahc8 PE=2 SV=2	--	--	--	--	--	K10408	1e-35	150	gga:415943	dynein heavy chain, axonemal	GO:0006200//ATP catabolic process;GO:0007018//microtubule-based movement	GO:0003777//microtubule motor activity;GO:0005524//ATP binding;GO:0016887//ATPase activity	GO:0030286//dynein complex	ko05016//Huntington's disease
Unigene33649	689	0	53	0	4.4985	12.1352	Up	1.7321e-17	1.9058e-16	gi|209878548|ref|XP_002140715.1|	240.7	3e-62	40S ribosomal protein S23 [Cryptosporidium muris RN66]	gi|213626138|gb|BC171653.1|	170	5e-39	Danio rerio zgc:171710, mRNA (cDNA clone MGC:198380 IMAGE:9039369), complete cds	sp|P62268|RS23_RAT	236	4e-62	40S ribosomal protein S23 OS=Rattus norvegicus GN=Rps23 PE=2 SV=3	YPR132w	264	1e-70	COG0048	Ribosomal protein S12	K02973	3e-62	238	nve:NEMVE_v1g187690	small subunit ribosomal protein S23e	GO:0006413//translational initiation;GO:0019083//viral transcription;GO:0006417//regulation of translation;GO:0006414//translational elongation;GO:0006415//translational termination;GO:0006614//SRP-dependent cotranslational protein targeting to membrane;GO:0000184//nuclear-transcribed mRNA catabolic process, nonsense-mediated decay	GO:0003735//structural constituent of ribosome;GO:0045182//translation regulator activity;GO:0005515//protein binding	GO:0022627//cytosolic small ribosomal subunit	ko03010//Ribosome
Unigene34237	325	0	25	0	4.4985	12.1352	Up	1.2183e-08	7.4491e-08	--	--	--	--	--	--	--	--	--	--	--	--	--	--	--	--	--	--	--	--	--	--	-	-	-	--
Unigene36350	286	0	22	0	4.4985	12.1352	Up	1.0806e-07	5.9696e-07	--	--	--	--	--	--	--	--	--	--	--	--	--	--	--	--	--	--	--	--	--	--	-	-	-	--
Unigene36230	691	0	53	0	4.4855	12.1311	Up	1.7321e-17	1.9041e-16	gi|357610608|gb|EHJ67059.1|	79.7	1e-13	hypothetical protein KGM_10274 [Danaus plexippus]	--	--	--	--	--	--	--	--	--	--	--	--	--	--	--	--	--	--	-	-	-	--
Unigene33733	326	0	25	0	4.4847	12.1308	Up	1.2183e-08	7.4506e-08	--	--	--	--	--	--	--	--	--	--	--	--	--	--	--	--	--	--	--	--	--	--	-	-	-	--
Unigene33582	639	0	49	0	4.4844	12.1307	Up	3.1802e-16	3.2906e-15	gi|117647490|gb|ABK51702.1|	62	2e-08	mucin-like protein [Cryptosporidium parvum] >gi|117647492|gb|ABK51703.1| mucin-like protein [Cryptosporidium parvum]	--	--	--	--	sp|Q08696|MST2_DROHY	61.6	1e-09	Axoneme-associated protein mst101(2) OS=Drosophila hydei GN=mst101(2) PE=1 SV=1	--	--	--	--	--	K00134	5e-12	71.2	dan:Dana_GF13438	glyceraldehyde 3-phosphate dehydrogenase [EC:1.2.1.12]	-	-	-	ko01100//Metabolic pathways;ko00010//Glycolysis / Gluconeogenesis;ko05130//Pathogenic Escherichia coli infection;ko05010//Alzheimer's disease
Unigene36262	626	0	48	0	4.4841	12.1306	Up	6.583e-16	6.6851e-15	gi|157690742|tpe|CAL69098.1|	178.7	1e-43	TPA: putative 40S ribosomal protein S12 [Spadella cephaloptera]	--	--	--	--	sp|P46405|RS12_PIG	170	2e-42	40S ribosomal protein S12 OS=Sus scrofa GN=RPS12 PE=2 SV=2	SPCC962.04	178	7e-45	COG1358	Ribosomal protein HS6-type (S12/L30/L7a)	K02951	1e-42	173	oaa:100075031	small subunit ribosomal protein S12e	GO:0006413//translational initiation;GO:0019083//viral transcription;GO:0006414//translational elongation;GO:0006415//translational termination;GO:0006614//SRP-dependent cotranslational protein targeting to membrane;GO:0000184//nuclear-transcribed mRNA catabolic process, nonsense-mediated decay	GO:0003735//structural constituent of ribosome	GO:0005739//mitochondrion;GO:0022627//cytosolic small ribosomal subunit	ko03010//Ribosome
Unigene36378	287	0	22	0	4.4828	12.1302	Up	1.0806e-07	5.9685e-07	gi|357609730|gb|EHJ66615.1|	118.6	8e-26	beta-actin [Danaus plexippus]	--	--	--	--	sp|P51775|ACT_GIAIN	68.2	4e-12	Actin OS=Giardia intestinalis PE=3 SV=1	YFL039c	58.5	3e-09	COG5277	Actin and related proteins	K05692	2e-09	60.8	aml:100466132	actin beta/gamma 1	-	-	-	ko05110//Vibrio cholerae infection;ko05130//Pathogenic Escherichia coli infection;ko04510//Focal adhesion;ko04145//Phagosome;ko05416//Viral myocarditis;ko04260//Cardiac muscle contraction;ko05410//Hypertrophic cardiomyopathy (HCM);ko05414//Dilated cardiomyopathy;ko04971//Gastric acid secretion;ko05164//Influenza A;ko04530//Tight junction;ko05412//Arrhythmogenic right ventricular cardiomyopathy (A…
Unigene33175	1110	0	85	0	4.4782	12.1287	Up	1.3412e-27	2.1811e-26	gi|357615803|gb|EHJ69841.1|	490.7	5e-137	hypothetical protein KGM_00550 [Danaus plexippus]	gi|346705856|dbj|AK380277.1|	99.6	2e-17	Bombyx mori mRNA, clone: ftes41E13	sp|Q5PPI9|TTLL1_RAT	431	1e-120	Probable tubulin polyglutamylase TTLL1 OS=Rattus norvegicus GN=Ttll1 PE=2 SV=1	--	--	--	--	--	K00273	2e-26	120	ame:551507	D-amino-acid oxidase [EC:1.4.3.3]	GO:0018166//C-terminal protein-tyrosinylation	GO:0004835//tubulin-tyrosine ligase activity	-	ko01100//Metabolic pathways;ko00260//Glycine, serine and threonine metabolism;ko04146//Peroxisome;ko05130//Pathogenic Escherichia coli infection;ko00330//Arginine and proline metabolism;ko04724//Glutamatergic synapse;ko00472//D-Arginine and D-ornithine metabolism;ko05100//Bacterial invasion of epithelial cells;ko05131//Shigellosis;ko05132//Salmonella infection;ko04666//Fc gamma R-mediated phagocy…
CL3765.Contig2	222	0	17	0	4.4782	12.1287	Up	4.1072e-06	1.8721e-05	--	--	--	--	--	--	--	--	--	--	--	--	--	--	--	--	--	--	--	--	--	--	-	-	-	--
Unigene36248	222	0	17	0	4.4782	12.1287	Up	4.1072e-06	1.8666e-05	--	--	--	--	--	--	--	--	--	--	--	--	--	--	--	--	--	--	--	--	--	--	-	-	-	--
Unigene36605	209	0	16	0	4.477	12.1283	Up	8.5019e-06	3.6937e-05	--	--	--	--	--	--	--	--	--	--	--	--	--	--	--	--	--	--	--	--	--	--	-	-	-	--
Unigene34715	314	0	24	0	4.4698	12.126	Up	2.522e-08	1.4955e-07	gi|357627115|gb|EHJ76917.1|	74.3	1e-12	pyruvate kinase [Danaus plexippus]	--	--	--	--	sp|O62619|KPYK_DROME	60.1	1e-09	Pyruvate kinase OS=Drosophila melanogaster GN=PyK PE=2 SV=2	YOR347c	58.5	3e-09	COG0469	Pyruvate kinase	K00873	5e-12	69.7	aag:AaeL_AAEL012576	pyruvate kinase [EC:2.7.1.40]	-	GO:0016740//transferase activity	-	ko01100//Metabolic pathways;ko00620//Pyruvate metabolism;ko00010//Glycolysis / Gluconeogenesis;ko00230//Purine metabolism;ko04930//Type II diabetes mellitus
Unigene36286	275	0	21	0	4.4658	12.1247	Up	2.237e-07	1.1934e-06	--	--	--	--	--	--	--	--	--	--	--	--	--	--	--	--	--	--	--	--	--	--	-	-	-	--
CL257.Contig2	236	0	18	0	4.4604	12.123	Up	1.9841e-06	9.4373e-06	--	--	--	--	--	--	--	--	--	--	--	--	--	--	--	--	--	--	--	--	--	--	-	-	-	--
Unigene36486	341	0	26	0	4.4589	12.1225	Up	5.8857e-09	3.7113e-08	--	--	--	--	--	--	--	--	--	--	--	--	--	--	--	--	--	--	--	--	--	--	-	-	-	--
CL4127.Contig2	328	0	25	0	4.4574	12.122	Up	1.2183e-08	7.458e-08	--	--	--	--	--	--	--	--	--	--	--	--	--	--	--	--	--	--	--	--	--	--	-	-	-	--
Unigene36507	210	0	16	0	4.4557	12.1214	Up	8.5019e-06	3.6944e-05	--	--	--	--	--	--	--	--	--	--	--	--	--	--	--	--	--	--	--	--	--	--	-	-	-	--
Unigene36381	500	0	38	0	4.4445	12.1178	Up	9.5091e-13	7.982e-12	gi|357620341|gb|EHJ72571.1|	93.2	4e-18	hypothetical protein KGM_14754 [Danaus plexippus]	--	--	--	--	--	--	--	--	--	--	--	--	--	--	--	--	--	--	-	-	-	--
CL4854.Contig1	303	0	23	0	4.4391	12.1161	Up	5.2205e-08	2.9921e-07	--	--	--	--	--	--	--	--	--	--	--	--	--	--	--	--	--	--	--	--	--	--	-	-	-	--
CL7530.Contig1	2069	0	157	0	4.4376	12.1156	Up	2.3852e-50	6.461e-49	gi|328786724|ref|XP_395500.4|	110.2	4e-22	PREDICTED: DNA replication licensing factor MCM8 [Apis mellifera]	--	--	--	--	sp|P60372|KR104_HUMAN	141	6e-33	Keratin-associated protein 10-4 OS=Homo sapiens GN=KRTAP10-4 PE=2 SV=1	Rv3876	57.8	7e-08	COG0455	ATPases involved in chromosome partitioning	K03260	4e-23	110	mdo:100031723	translation initiation factor 4G	-	-	-	ko05416//Viral myocarditis;ko03015//mRNA surveillance pathway;ko03013//RNA transport
Unigene34437	211	0	16	0	4.4345	12.1146	Up	8.5019e-06	3.6968e-05	--	--	--	--	--	--	--	--	--	--	--	--	--	--	--	--	--	--	--	--	--	--	-	-	-	--
Unigene34622	686	0	52	0	4.4329	12.114	Up	3.5854e-17	3.8807e-16	gi|357617875|gb|EHJ71043.1|	235	2e-60	hypothetical protein KGM_01604 [Danaus plexippus]	--	--	--	--	--	--	--	--	--	--	--	--	--	--	--	--	--	--	-	-	-	--
Unigene36404	251	0	19	0	4.4268	12.112	Up	9.5852e-07	4.7602e-06	--	--	--	--	--	--	--	--	--	--	--	--	--	--	--	--	--	--	--	--	--	--	-	-	-	--
Unigene36571	238	0	18	0	4.4229	12.1108	Up	1.9841e-06	9.4127e-06	--	--	--	--	--	--	--	--	--	--	--	--	--	--	--	--	--	--	--	--	--	--	-	-	-	--
Unigene36496	291	0	22	0	4.4212	12.1102	Up	1.0806e-07	5.9674e-07	gi|289064183|gb|ADC80505.1|	153.7	2e-36	peptidyl prolyl cis-trans isomerase A (II) [Conus novaehollandiae]	gi|195351405|ref|XM_002042189.1|	178	8e-42	Drosophila sechellia GM13410 (Dsec\GM13410), mRNA	sp|P91791|PPIA_HEMPU	152	2e-37	Peptidyl-prolyl cis-trans isomerase OS=Hemicentrotus pulcherrimus PE=2 SV=1	SPBC28F2.03	126	8e-30	COG0652	Peptidyl-prolyl cis-trans isomerase (rotamase) - cyclophilin family	K09565	3e-37	153	isc:IscW_ISCW008497	peptidyl-prolyl isomerase F (cyclophilin D) [EC:5.2.1.8]	GO:0006457//protein folding;GO:0000413//protein peptidyl-prolyl isomerization	GO:0003755//peptidyl-prolyl cis-trans isomerase activity	-	ko05012//Parkinson's disease;ko05145//Toxoplasmosis;ko05016//Huntington's disease;ko04020//Calcium signaling pathway
Unigene36304	344	0	26	0	4.42	12.1098	Up	5.8857e-09	3.7121e-08	--	--	--	--	--	--	--	--	--	--	--	--	--	--	--	--	--	--	--	--	--	--	-	-	-	--
Unigene34695	849	0	64	0	4.4084	12.106	Up	5.7927e-21	7.435e-20	gi|357621375|gb|EHJ73229.1|	328.9	1e-88	WD repeat-containing protein 67 [Danaus plexippus]	--	--	--	--	sp|Q96DN5|WDR67_HUMAN	130	3e-30	WD repeat-containing protein 67 OS=Homo sapiens GN=WDR67 PE=2 SV=2	--	--	--	--	--	K03163	3e-07	56.2	tca:659830	DNA topoisomerase I [EC:5.99.1.2]	-	-	GO:0005813//centrosome	ko05202//Transcriptional misregulation in cancer
Unigene32109	398	0	30	0	4.4081	12.1059	Up	3.2056e-10	2.254e-09	--	--	--	--	--	--	--	--	--	--	--	--	--	--	--	--	--	--	--	--	--	--	-	-	-	--
Unigene35055	747	0	56	0	4.3841	12.0981	Up	1.9528e-18	2.2387e-17	gi|357609792|gb|EHJ66676.1|	59.7	1e-07	hypothetical protein KGM_08772 [Danaus plexippus]	--	--	--	--	--	--	--	--	--	--	--	--	--	--	--	--	--	--	-	-	-	--
Unigene36327	267	0	20	0	4.3806	12.0969	Up	4.6305e-07	2.3819e-06	--	--	--	--	--	--	--	--	--	--	--	--	--	--	--	--	--	--	--	--	--	--	-	-	-	--
Unigene36263	441	0	33	0	4.3761	12.0954	Up	3.6141e-11	2.7277e-10	gi|357630122|gb|EHJ78469.1|	211.1	1e-53	hypothetical protein KGM_03983 [Danaus plexippus]	gi|346712221|dbj|AK379766.1|	63.9	5e-07	Bombyx mori mRNA, clone: ftes26J15	--	--	--	--	--	--	--	--	--	--	--	--	--	--	-	-	-	--
Unigene36508	737	0	55	0	4.3642	12.0915	Up	4.0423e-18	4.5722e-17	gi|357612045|gb|EHJ67775.1|	391.3	2e-107	putative cyclic GMP stimulated phosphodiesterase [Danaus plexippus]	--	--	--	--	sp|Q922S4|PDE2A_MOUSE	173	4e-43	cGMP-dependent 3',5'-cyclic phosphodiesterase OS=Mus musculus GN=Pde2a PE=1 SV=3	--	--	--	--	--	K01120	3e-46	185	bfo:BRAFLDRAFT_163666	3',5'-cyclic-nucleotide phosphodiesterase [EC:3.1.4.17]	GO:0019933//cAMP-mediated signaling;GO:0071345//cellular response to cytokine stimulus;GO:0030818//negative regulation of cAMP biosynthetic process;GO:0006198//cAMP catabolic process;GO:0033365//protein localization to organelle;GO:0017038//protein import;GO:0046069//cGMP catabolic process;GO:0006605//protein targeting;GO:0043114//regulation of vascular permeability;GO:0050729//positive regulatio…	GO:0004118//cGMP-stimulated cyclic-nucleotide phosphodiesterase activity;GO:0042803//protein homodimerization activity;GO:0030552//cAMP binding;GO:0030553//cGMP binding;GO:0036004//GAF domain binding	GO:0005783//endoplasmic reticulum;GO:0005829//cytosol;GO:0042734//presynaptic membrane;GO:0030424//axon;GO:0005886//plasma membrane;GO:0048471//perinuclear region of cytoplasm;GO:0005794//Golgi apparatus;GO:0030425//dendrite;GO:0005634//nucleus	ko00230//Purine metabolism;ko05032//Morphine addiction
Unigene33137	1327	0	99	0	4.3629	12.0911	Up	5.0568e-32	9.2837e-31	gi|357623483|gb|EHJ74614.1|	447.2	8e-124	hypothetical protein KGM_20723 [Danaus plexippus]	--	--	--	--	--	--	--	--	--	--	--	--	--	--	--	--	--	--	-	-	-	--
Unigene34204	362	0	27	0	4.3618	12.0907	Up	2.8433e-09	1.8487e-08	gi|357612004|gb|EHJ67756.1|	245.7	4e-64	putative Uncharacterized protein C4orf22-like protein [Danaus plexippus]	gi|346715179|dbj|AK379985.1|	141	2e-30	Bombyx mori mRNA, clone: ftes32G10	sp|Q5PQ44|CD022_XENLA	112	1e-25	Uncharacterized protein C4orf22 homolog OS=Xenopus laevis PE=2 SV=1	--	--	--	--	--	--	--	--	--	--	-	-	-	--
Unigene33173	295	0	22	0	4.3613	12.0905	Up	1.0806e-07	5.977e-07	gi|357617702|gb|EHJ70942.1|	133.7	2e-30	putative fruitless [Danaus plexippus]	gi|346705871|dbj|AK380292.1|	105	1e-19	Bombyx mori mRNA, clone: ftes41L13	sp|P14083|TKR_DROME	54.7	5e-08	Protein TKR OS=Drosophila melanogaster GN=Tkr PE=2 SV=2	--	--	--	--	--	K09237	5e-06	49.7	phu:Phum_PHUM489940	Cys2His2 zinc finger developmental/cell cycle regulator, other	-	-	-	--
Unigene33769	228	0	17	0	4.3604	12.0902	Up	4.1072e-06	1.8684e-05	gi|357621808|gb|EHJ73514.1|	105.9	5e-22	hypothetical protein KGM_01492 [Danaus plexippus]	--	--	--	--	--	--	--	--	--	--	--	--	--	--	--	--	--	--	-	-	-	--
Unigene33717	376	0	28	0	4.3549	12.0884	Up	1.3736e-09	9.1652e-09	--	--	--	--	gi|345548869|gb|JF339040.1|	119	9e-24	Ostrinia nubilalis aminopeptidase N3b (apn3b) gene, partial cds; and aminopeptidase N3a (apn3a) and aminopeptidase N3c (apn3c) genes, complete cds	--	--	--	--	--	--	--	--	--	--	--	--	--	--	-	-	-	--
Unigene33740	838	0	62	0	4.3267	12.0791	Up	2.4821e-20	3.0996e-19	gi|357624992|gb|EHJ75559.1|	335.5	1e-90	hypothetical protein KGM_22349 [Danaus plexippus]	--	--	--	--	sp|Q0MQG6|NDUS3_PONPY	247	2e-65	NADH dehydrogenase [ubiquinone] iron-sulfur protein 3, mitochondrial OS=Pongo pygmaeus GN=NDUFS3 PE=2 SV=1	BMEI1156	162	8e-40	COG0852	NADH:ubiquinone oxidoreductase 27 kD subunit	K03936	2e-68	259	tca:658397	NADH dehydrogenase (ubiquinone) Fe-S protein 3 [EC:1.6.5.3 1.6.99.3]	GO:0008152//metabolic process	GO:0050136//NADH dehydrogenase (quinone) activity	-	ko01100//Metabolic pathways;ko05012//Parkinson's disease;ko00190//Oxidative phosphorylation;ko05010//Alzheimer's disease;ko05016//Huntington's disease
Unigene36314	663	0	49	0	4.3221	12.0775	Up	3.1802e-16	3.2873e-15	gi|221121426|ref|XP_002166786.1|	196.8	6e-49	PREDICTED: similar to predicted protein [Hydra magnipapillata]	gi|49532865|dbj|AB180424.1|	75.8	2e-10	Plutella xylostella mRNA for Ribosomal protein L21, complete cds	sp|A5JSS2|RL21_CAPHI	191	1e-48	60S ribosomal protein L21 OS=Capra hircus GN=RPL21 PE=2 SV=1	YBR191w	208	7e-54	COG2139	Ribosomal protein L21E	K02889	9e-50	196	hmg:100203078	large subunit ribosomal protein L21e	GO:0006413//translational initiation;GO:0019083//viral transcription;GO:0006414//translational elongation;GO:0006415//translational termination;GO:0006614//SRP-dependent cotranslational protein targeting to membrane;GO:0000184//nuclear-transcribed mRNA catabolic process, nonsense-mediated decay	GO:0003723//RNA binding;GO:0003735//structural constituent of ribosome	GO:0022625//cytosolic large ribosomal subunit	ko03010//Ribosome
Unigene34876	203	0	15	0	4.3212	12.0772	Up	1.7599e-05	7.2859e-05	--	--	--	--	--	--	--	--	--	--	--	--	--	--	--	--	--	--	--	--	--	--	-	-	-	--
Unigene32153	366	0	27	0	4.3141	12.0748	Up	2.8433e-09	1.8499e-08	gi|357624288|gb|EHJ75123.1|	53.1	4e-06	hypothetical protein KGM_05574 [Danaus plexippus]	--	--	--	--	--	--	--	--	--	--	--	--	--	--	--	--	--	--	-	-	-	--
Unigene31346	885	1	4027	0.0618	266.103	12.0721	Up	0	0	gi|112983342|ref|NP_001036965.1|	598.6	1e-169	beta-tubulin [Bombyx mori] >gi|19773432|dbj|BAB86855.1| beta-tubulin [Bombyx mori]	gi|149636477|ref|XM_001507875.1|	426	1e-116	PREDICTED: Ornithorhynchus anatinus tubulin, beta 2A (TUBB2A), mRNA	sp|P68372|TBB4B_MOUSE	593	2e-169	Tubulin beta-4B chain OS=Mus musculus GN=Tubb4b PE=1 SV=1	ECU03g0820i	506	2e-143	COG5023	Tubulin	K07375	7e-169	593	acs:100563375	tubulin beta	GO:0051258//protein polymerization;GO:0006184//GTP catabolic process;GO:0007018//microtubule-based movement	GO:0003924//GTPase activity;GO:0005198//structural molecule activity;GO:0005525//GTP binding	GO:0005874//microtubule;GO:0005737//cytoplasm	ko05130//Pathogenic Escherichia coli infection;ko04540//Gap junction;ko04145//Phagosome
Unigene36456	286	0	21	0	4.294	12.0681	Up	2.237e-07	1.1929e-06	gi|357603046|gb|EHJ63607.1|	142.5	5e-33	cuticular protein hypothetical 5 [Danaus plexippus]	gi|346711308|dbj|AK379242.1|	67.9	2e-08	Bombyx mori mRNA, clone: ftes09F08	--	--	--	--	--	--	--	--	--	--	--	--	--	--	-	-	-	--
Unigene33686	436	0	32	0	4.2921	12.0675	Up	7.4812e-11	5.5263e-10	gi|357606234|gb|EHJ64965.1|	78.6	9e-14	hypothetical protein KGM_01810 [Danaus plexippus]	--	--	--	--	--	--	--	--	--	--	--	--	--	--	--	--	--	--	-	-	-	--
Unigene33489	300	0	22	0	4.2886	12.0663	Up	1.0806e-07	5.9765e-07	--	--	--	--	--	--	--	--	--	--	--	--	--	--	--	--	--	--	--	--	--	--	-	-	-	--
Unigene36271	519	0	38	0	4.2818	12.064	Up	9.5091e-13	7.9831e-12	--	--	--	--	--	--	--	--	--	--	--	--	--	--	--	--	--	--	--	--	--	--	-	-	-	--
Unigene36392	657	0	48	0	4.2725	12.0609	Up	6.583e-16	6.6807e-15	--	--	--	--	--	--	--	--	--	--	--	--	--	--	--	--	--	--	--	--	--	--	-	-	-	--
Unigene36246	1178	0	86	0	4.2694	12.0598	Up	6.479e-28	1.0637e-26	gi|357609757|gb|EHJ66642.1|	392.9	1e-107	Venom allergen 5 [Danaus plexippus]	--	--	--	--	sp|B2MVK7|VA5_RHYBR	82.8	1e-15	Venom allergen 5 OS=Rhynchium brunneum PE=2 SV=1	--	--	--	--	--	--	--	--	--	--	-	-	-	--
CL5969.Contig2	329	0	24	0	4.2661	12.0587	Up	2.522e-08	1.4978e-07	--	--	--	--	--	--	--	--	--	--	--	--	--	--	--	--	--	--	--	--	--	--	-	-	-	--
Unigene36403	713	0	52	0	4.2651	12.0584	Up	3.5854e-17	3.876e-16	--	--	--	--	--	--	--	--	--	--	--	--	--	--	--	--	--	--	--	--	--	--	-	-	-	--
Unigene35567	247	0	18	0	4.2617	12.0572	Up	1.9841e-06	9.4177e-06	--	--	--	--	--	--	--	--	--	--	--	--	--	--	--	--	--	--	--	--	--	--	-	-	-	--
Unigene34710	604	0	44	0	4.2602	12.0567	Up	1.2087e-14	1.1424e-13	gi|357625710|gb|EHJ76060.1|	233	6e-60	hypothetical protein KGM_12163 [Danaus plexippus]	--	--	--	--	sp|Q1LXV8|TM136_DANRE	88.2	1e-17	Transmembrane protein 136 OS=Danio rerio GN=tmem136 PE=2 SV=1	--	--	--	--	--	--	--	--	--	--	-	-	-	--
Unigene33630	714	0	52	0	4.2591	12.0563	Up	3.5854e-17	3.8828e-16	gi|209736122|gb|ACI68930.1|	273.5	5e-72	Translationally-controlled tumor protein homolog [Salmo salar]	gi|304376783|gb|BT049129.2|	212	1e-51	Salmo salar clone ssal-evd-550-228 Translationally-controlled tumor protein homolog putative mRNA, complete cds	sp|Q9DGK4|TCTP_DANRE	149	4e-36	Translationally-controlled tumor protein homolog OS=Danio rerio GN=tpt1 PE=2 SV=1	--	--	--	--	--	K10955	2e-10	66.2	gga:423101	intestinal mucin-2	-	-	-	ko05146//Amoebiasis;ko05110//Vibrio cholerae infection
CL8886.Contig2	206	0	15	0	4.2583	12.0561	Up	1.7599e-05	7.304e-05	--	--	--	--	--	--	--	--	--	--	--	--	--	--	--	--	--	--	--	--	--	--	-	-	-	--
Unigene36489	206	0	15	0	4.2583	12.0561	Up	1.7599e-05	7.284e-05	--	--	--	--	--	--	--	--	--	--	--	--	--	--	--	--	--	--	--	--	--	--	-	-	-	--
Unigene33836	371	0	27	0	4.256	12.0553	Up	2.8433e-09	1.8491e-08	--	--	--	--	--	--	--	--	--	--	--	--	--	--	--	--	--	--	--	--	--	--	-	-	-	--
Unigene34735	289	0	21	0	4.2494	12.053	Up	2.237e-07	1.1936e-06	gi|357621578|gb|EHJ73370.1|	122.9	4e-27	hypothetical protein KGM_15949 [Danaus plexippus]	--	--	--	--	--	--	--	--	--	--	--	--	--	--	--	--	--	--	-	-	-	--
Unigene36254	289	0	21	0	4.2494	12.053	Up	2.237e-07	1.1935e-06	--	--	--	--	--	--	--	--	--	--	--	--	--	--	--	--	--	--	--	--	--	--	-	-	-	--
Unigene33164	234	0	17	0	4.2486	12.0528	Up	4.1072e-06	1.869e-05	--	--	--	--	--	--	--	--	--	--	--	--	--	--	--	--	--	--	--	--	--	--	-	-	-	--
Unigene31475	303	0	22	0	4.2461	12.0519	Up	1.0806e-07	5.9792e-07	--	--	--	--	--	--	--	--	--	--	--	--	--	--	--	--	--	--	--	--	--	--	-	-	-	--
Unigene36480	317	0	23	0	4.2431	12.0509	Up	5.2205e-08	2.9863e-07	--	--	--	--	--	--	--	--	--	--	--	--	--	--	--	--	--	--	--	--	--	--	-	-	-	--
Unigene34800	276	0	20	0	4.2377	12.0491	Up	4.6305e-07	2.3833e-06	--	--	--	--	--	--	--	--	--	--	--	--	--	--	--	--	--	--	--	--	--	--	-	-	-	--
CL1306.Contig2	290	0	21	0	4.2348	12.0481	Up	2.237e-07	1.1966e-06	--	--	--	--	--	--	--	--	--	--	--	--	--	--	--	--	--	--	--	--	--	--	-	-	-	--
Unigene36474	221	0	16	0	4.2339	12.0478	Up	8.5019e-06	3.6947e-05	--	--	--	--	gi|310688060|dbj|AB568275.1|	63.9	2e-07	Ostrinia nubilalis inv gene for invected, partial cds	--	--	--	--	--	--	--	--	--	--	--	--	--	--	-	-	-	--
Unigene36358	333	0	24	0	4.2148	12.0412	Up	2.522e-08	1.4944e-07	--	--	--	--	--	--	--	--	--	--	--	--	--	--	--	--	--	--	--	--	--	--	-	-	-	--
Unigene33372	514	0	37	0	4.2097	12.0395	Up	1.9684e-12	1.6212e-11	--	--	--	--	--	--	--	--	--	--	--	--	--	--	--	--	--	--	--	--	--	--	-	-	-	--
Unigene35086	1265	0	91	0	4.2069	12.0385	Up	1.7047e-29	2.9214e-28	gi|357627659|gb|EHJ77282.1|	416.8	1e-114	hypothetical protein KGM_06915 [Danaus plexippus]	--	--	--	--	sp|O14672|ADA10_HUMAN	142	2e-33	Disintegrin and metalloproteinase domain-containing protein 10 OS=Homo sapiens GN=ADAM10 PE=1 SV=1	--	--	--	--	--	K06704	2e-35	150	tca:661872	disintegrin and metalloproteinase domain-containing protein 10 [EC:3.4.24.81]	GO:0051716//cellular response to stimulus;GO:0044699;GO:0048522//positive regulation of cellular process;GO:0006508//proteolysis	GO:0005515//protein binding;GO:0008233//peptidase activity	GO:0043229//intracellular organelle	ko05010//Alzheimer's disease;ko05120//Epithelial cell signaling in Helicobacter pylori infection
Unigene33606	362	0	26	0	4.2003	12.0363	Up	5.8857e-09	3.717e-08	--	--	--	--	--	--	--	--	--	--	--	--	--	--	--	--	--	--	--	--	--	--	-	-	-	--
Unigene33517	753	0	54	0	4.1938	12.034	Up	8.3675e-18	9.3481e-17	gi|357612720|gb|EHJ68143.1|	126.7	9e-28	beta 1,4-N-acetylgalactosaminyltransferase [Danaus plexippus]	--	--	--	--	sp|A8Y1P7|BRE4_CAEBR	104	2e-22	Beta-1,4-N-acetylgalactosaminyltransferase bre-4 OS=Caenorhabditis briggsae GN=bre-4 PE=3 SV=1	--	--	--	--	--	K07968	8e-24	110	oaa:100075607	beta-1,4-galactosyltransferase 3 [EC:2.4.1.90 2.4.1.38 2.4.1.-]	-	-	-	ko01100//Metabolic pathways;ko00052//Galactose metabolism;ko00514//Other types of O-glycan biosynthesis;ko00533//Glycosaminoglycan biosynthesis - keratan sulfate;ko00601//Glycosphingolipid biosynthesis - lacto and neolacto series;ko00510//N-Glycan biosynthesis
Unigene36487	321	0	23	0	4.1902	12.0328	Up	5.2205e-08	2.986e-07	--	--	--	--	--	--	--	--	--	--	--	--	--	--	--	--	--	--	--	--	--	--	-	-	-	--
Unigene36411	391	0	28	0	4.1879	12.032	Up	1.3736e-09	9.1514e-09	gi|357627998|gb|EHJ77486.1|	166.8	2e-40	putative sodium-neurotransmitter symporter [Danaus plexippus]	--	--	--	--	sp|B4L7U0|NAAT1_DROMO	55.1	4e-08	Sodium-dependent nutrient amino acid transporter 1 OS=Drosophila mojavensis GN=NAAT1 PE=3 SV=2	--	--	--	--	--	K05038	9e-09	58.9	bfo:BRAFLDRAFT_261161	solute carrier family 6 (neurotransmitter transporter, amino acid) member 5/7/9/14	GO:0010226//response to lithium ion	GO:0015293//symporter activity	-	--
CL5064.Contig1	308	0	22	0	4.1772	12.0283	Up	1.0806e-07	5.9818e-07	--	--	--	--	--	--	--	--	--	--	--	--	--	--	--	--	--	--	--	--	--	--	-	-	-	--
Unigene36676	294	0	21	0	4.1772	12.0283	Up	2.237e-07	1.1925e-06	gi|270011310|gb|EFA07758.1|	60.1	3e-08	hypothetical protein TcasGA2_TC005312 [Tribolium castaneum]	--	--	--	--	--	--	--	--	--	--	--	--	--	--	--	--	--	--	GO:0007283//spermatogenesis;GO:0055050//astral spindle assembly involved in male meiosis;GO:0007112//male meiosis cytokinesis;GO:0010635//regulation of mitochondrial fusion	-	-	--
Unigene33424	266	0	19	0	4.1772	12.0283	Up	9.5852e-07	4.7651e-06	--	--	--	--	--	--	--	--	--	--	--	--	--	--	--	--	--	--	--	--	--	--	-	-	-	--
Unigene33415	224	0	16	0	4.1772	12.0283	Up	8.5019e-06	3.6999e-05	gi|357627117|gb|EHJ76919.1|	118.2	1e-25	pyruvate kinase [Danaus plexippus]	--	--	--	--	sp|Q54RF5|KPYK_DICDI	75.5	3e-14	Pyruvate kinase OS=Dictyostelium discoideum GN=pyk PE=1 SV=1	SPAC4H3.10c	69.3	2e-12	COG0469	Pyruvate kinase	K00873	3e-14	77	nvi:100116103	pyruvate kinase [EC:2.7.1.40]	-	-	-	ko01100//Metabolic pathways;ko00620//Pyruvate metabolism;ko00010//Glycolysis / Gluconeogenesis;ko00230//Purine metabolism;ko04930//Type II diabetes mellitus
Unigene34574	337	0	24	0	4.1648	12.024	Up	2.522e-08	1.4958e-07	gi|357630065|gb|EHJ78456.1|	56.6	3e-07	putative threonine dehydratase catabolic [Danaus plexippus]	--	--	--	--	sp|Q9GZT4|SRR_HUMAN	74.7	4e-14	Serine racemase OS=Homo sapiens GN=SRR PE=1 SV=1	CC3635	91.7	3e-19	COG1171	Threonine dehydratase	K01754	1e-18	91.7	dmo:Dmoj_GI24004	threonine dehydratase [EC:4.3.1.19]	-	-	-	ko01100//Metabolic pathways;ko00260//Glycine, serine and threonine metabolism;ko00290//Valine, leucine and isoleucine biosynthesis
Unigene33468	295	0	21	0	4.163	12.0234	Up	2.237e-07	1.1947e-06	--	--	--	--	--	--	--	--	--	--	--	--	--	--	--	--	--	--	--	--	--	--	-	-	-	--
Unigene36401	253	0	18	0	4.1607	12.0226	Up	1.9841e-06	9.4156e-06	gi|357630122|gb|EHJ78469.1|	65.1	1e-09	hypothetical protein KGM_03983 [Danaus plexippus]	--	--	--	--	--	--	--	--	--	--	--	--	--	--	--	--	--	--	-	-	-	--
Unigene36425	239	0	17	0	4.1597	12.0223	Up	4.1072e-06	1.8664e-05	--	--	--	--	gi|125491307|gb|EF396411.1|	91.7	1e-15	Ostrinia nubilalis pheromone binding protein (PBP) gene, PBP-38 allele, partial sequence	--	--	--	--	--	--	--	--	--	--	--	--	--	--	-	-	-	--
Unigene34235	225	0	16	0	4.1586	12.0219	Up	8.5019e-06	3.6973e-05	--	--	--	--	--	--	--	--	--	--	--	--	--	--	--	--	--	--	--	--	--	--	-	-	-	--
Unigene33683	211	0	15	0	4.1574	12.0215	Up	1.7599e-05	7.2937e-05	--	--	--	--	--	--	--	--	--	--	--	--	--	--	--	--	--	--	--	--	--	--	-	-	-	--
Unigene35405	930	0	66	0	4.1502	12.019	Up	1.3519e-21	1.789e-20	gi|357613806|gb|EHJ68729.1|	486.5	7e-136	hypothetical protein KGM_22692 [Danaus plexippus]	gi|346711696|dbj|AK379444.1|	85.7	3e-13	Bombyx mori mRNA, clone: ftes18F21	sp|Q9DAK2|PACRG_MOUSE	275	8e-74	Parkin coregulated gene protein homolog OS=Mus musculus GN=Pacrg PE=1 SV=1	--	--	--	--	--	K15173	3e-80	298	tca:657918	transcription termination factor 2 [EC:3.6.4.-]	-	-	-	ko04144//Endocytosis
Unigene33724	353	0	25	0	4.1417	12.016	Up	1.2183e-08	7.4514e-08	--	--	--	--	--	--	--	--	--	--	--	--	--	--	--	--	--	--	--	--	--	--	-	-	-	--
Unigene33441	664	0	47	0	4.1394	12.0152	Up	1.3627e-15	1.359e-14	gi|357622072|gb|EHJ73684.1|	209.9	6e-53	hypothetical protein KGM_00446 [Danaus plexippus]	--	--	--	--	--	--	--	--	--	--	--	--	--	--	--	--	--	--	-	-	-	--
CL5816.Contig1	438	0	31	0	4.139	12.0151	Up	1.5486e-10	1.1166e-09	--	--	--	--	--	--	--	--	--	--	--	--	--	--	--	--	--	--	--	--	--	--	-	-	-	--
Unigene34607	1034	0	73	0	4.1287	12.0115	Up	8.3011e-24	1.1936e-22	gi|357609718|gb|EHJ66604.1|	431.4	3e-119	hypothetical protein KGM_08722 [Danaus plexippus]	--	--	--	--	sp|Q86XH1|IQCA1_HUMAN	76.3	1e-13	IQ and AAA domain-containing protein 1 OS=Homo sapiens GN=IQCA1 PE=2 SV=1	--	--	--	--	--	K00665	1e-14	81.3	tca:658978	fatty acid synthase, animal type [EC:2.3.1.85]	-	-	-	ko01100//Metabolic pathways;ko00061//Fatty acid biosynthesis;ko04910//Insulin signaling pathway
Unigene33435	794	0	56	0	4.1246	12.01	Up	1.9528e-18	2.2395e-17	gi|357612141|gb|EHJ67832.1|	410.6	3e-113	EF-hand calcium-binding domain-containing protein 1 [Danaus plexippus]	gi|346714713|dbj|AK388560.1|	111	5e-21	Bombyx mori mRNA, clone: ftes31K14	sp|Q3KQ77|EFCB1_XENLA	134	2e-31	EF-hand calcium-binding domain-containing protein 1 OS=Xenopus laevis GN=efcab1 PE=2 SV=1	SPAC18B11.04	60.1	4e-09	COG5126	Ca2+-binding protein (EF-Hand superfamily)	K01852	7e-34	144	spu:576764	lanosterol synthase [EC:5.4.99.7]	-	-	-	ko01100//Metabolic pathways;ko00100//Steroid biosynthesis;ko05010//Alzheimer's disease;ko04740//Olfactory transduction;ko04724//Glutamatergic synapse;ko05031//Amphetamine addiction;ko05152//Tuberculosis;ko04210//Apoptosis;ko04744//Phototransduction;ko04660//T cell receptor signaling pathway;ko05014//Amyotrophic lateral sclerosis (ALS);ko04380//Osteoclast differentiation;ko04720//Long-term potenti…
Unigene35009	397	0	28	0	4.1246	12.01	Up	1.3736e-09	9.1583e-09	gi|91085983|ref|XP_972029.1|	71.6	1e-11	PREDICTED: similar to WD repeat domain 67 [Tribolium castaneum] >gi|270010179|gb|EFA06627.1| hypothetical protein TcasGA2_TC009546 [Tribolium castaneum]	--	--	--	--	sp|Q29RL0|WDR67_BOVIN	51.2	6e-07	WD repeat-containing protein 67 OS=Bos taurus GN=WDR67 PE=2 SV=1	--	--	--	--	--	--	--	--	--	--	-	-	-	--
Unigene31744	227	0	16	0	4.122	12.0091	Up	8.5019e-06	3.7015e-05	--	--	--	--	--	--	--	--	--	--	--	--	--	--	--	--	--	--	--	--	--	--	-	-	-	--
Unigene36790	227	0	16	0	4.122	12.0091	Up	8.5019e-06	3.6918e-05	--	--	--	--	--	--	--	--	--	--	--	--	--	--	--	--	--	--	--	--	--	--	-	-	-	--
Unigene36366	355	0	25	0	4.1183	12.0078	Up	1.2183e-08	7.441e-08	gi|147898175|dbj|BAF62618.1|	62	8e-09	adenine nucleotide translocator [Physarum polycephalum]	gi|167525372|ref|XM_001746969.1|	85.7	1e-13	Monosiga brevicollis MX1 predicted protein MONBRDRAFT_32978 mRNA, complete cds	--	--	--	--	--	--	--	--	--	--	--	--	--	--	-	-	-	--
Unigene35114	412	0	29	0	4.1163	12.0071	Up	6.6357e-10	4.5449e-09	gi|195429633|ref|XP_002062862.1|	76.3	4e-13	GK19470 [Drosophila willistoni] >gi|195429637|ref|XP_002062864.1| GK19468 [Drosophila willistoni] >gi|194158947|gb|EDW73848.1| GK19470 [Drosophila willistoni] >gi|194158949|gb|EDW73850.1| GK19468 [Drosophila willistoni]	--	--	--	--	sp|Q9NP85|PODO_HUMAN	70.5	1e-12	Podocin OS=Homo sapiens GN=NPHS2 PE=1 SV=1	--	--	--	--	--	--	--	--	--	--	-	-	GO:0016020//membrane	--
Unigene36415	569	0	40	0	4.1111	12.0053	Up	2.2192e-13	1.9364e-12	--	--	--	--	--	--	--	--	--	--	--	--	--	--	--	--	--	--	--	--	--	--	-	-	-	--
Unigene36620	313	0	22	0	4.1105	12.0051	Up	1.0806e-07	5.9664e-07	gi|357615803|gb|EHJ69841.1|	151.8	8e-36	hypothetical protein KGM_00550 [Danaus plexippus]	gi|348515120|ref|XM_003445040.1|	75.8	9e-11	PREDICTED: Oreochromis niloticus tubulin tyrosine ligase-like family, member 1 (TTLL1), mRNA	sp|Q5PPI9|TTLL1_RAT	122	1e-28	Probable tubulin polyglutamylase TTLL1 OS=Rattus norvegicus GN=Ttll1 PE=2 SV=1	--	--	--	--	--	--	--	--	--	--	GO:0006464//cellular protein modification process	GO:0004835//tubulin-tyrosine ligase activity	-	--
Unigene32334	598	0	42	0	4.1073	12.004	Up	5.1791e-14	4.7142e-13	gi|357627117|gb|EHJ76919.1|	331.6	1e-89	pyruvate kinase [Danaus plexippus]	--	--	--	--	sp|O62619|KPYK_DROME	205	6e-53	Pyruvate kinase OS=Drosophila melanogaster GN=PyK PE=2 SV=2	YOR347c	157	1e-38	COG0469	Pyruvate kinase	K00873	8e-57	219	tca:656993	pyruvate kinase [EC:2.7.1.40]	GO:0044237//cellular metabolic process	GO:0016301//kinase activity;GO:0046872//metal ion binding	-	ko01100//Metabolic pathways;ko00620//Pyruvate metabolism;ko00010//Glycolysis / Gluconeogenesis;ko00230//Purine metabolism;ko04930//Type II diabetes mellitus
Unigene34688	356	0	25	0	4.1068	12.0038	Up	1.2183e-08	7.4469e-08	gi|296427824|gb|ADH16742.1|	111.3	1e-23	SMC domain protein [Heliothis subflexa]	--	--	--	--	--	--	--	--	--	--	--	--	--	--	--	--	--	--	-	-	-	--
Unigene33874	214	0	15	0	4.0991	12.0011	Up	1.7599e-05	7.2927e-05	gi|357614602|gb|EHJ69166.1|	131.3	1e-29	hypothetical protein KGM_15715 [Danaus plexippus]	gi|346715266|dbj|AK380072.1|	69.9	4e-09	Bombyx mori mRNA, clone: ftes34L07	--	--	--	--	--	--	--	--	--	--	--	--	--	--	-	-	-	--
Unigene33600	257	0	18	0	4.0959	12	Up	1.9841e-06	9.4286e-06	--	--	--	--	--	--	--	--	--	--	--	--	--	--	--	--	--	--	--	--	--	--	-	-	-	--
Unigene34642	300	0	21	0	4.0936	11.9992	Up	2.237e-07	1.1937e-06	gi|357614606|gb|EHJ69170.1|	61.6	1e-08	hypothetical protein KGM_15717 [Danaus plexippus]	--	--	--	--	--	--	--	--	--	--	--	--	--	--	--	--	--	--	-	-	-	--
Unigene35874	200	0	14	0	4.0936	11.9992	Up	3.643e-05	0.00014374	--	--	--	--	--	--	--	--	--	--	--	--	--	--	--	--	--	--	--	--	--	--	-	-	-	--
Unigene32000	343	0	24	0	4.0919	11.9986	Up	2.522e-08	1.4967e-07	gi|357622573|gb|EHJ74000.1|	59.7	4e-08	hypothetical protein KGM_13532 [Danaus plexippus]	--	--	--	--	--	--	--	--	--	--	--	--	--	--	--	--	--	--	-	-	-	--
Unigene36512	243	0	17	0	4.0912	11.9983	Up	4.1072e-06	1.8662e-05	--	--	--	--	--	--	--	--	--	--	--	--	--	--	--	--	--	--	--	--	--	--	-	-	-	--
Unigene34290	688	0	48	0	4.08	11.9944	Up	6.583e-16	6.6928e-15	--	--	--	--	--	--	--	--	--	--	--	--	--	--	--	--	--	--	--	--	--	--	-	-	-	--
Unigene36416	688	0	48	0	4.08	11.9944	Up	6.583e-16	6.6796e-15	gi|357615101|gb|EHJ69473.1|	238.8	1e-61	hypothetical protein KGM_11783 [Danaus plexippus]	--	--	--	--	--	--	--	--	--	--	--	--	--	--	--	--	--	--	-	-	-	--
Unigene33422	430	0	30	0	4.08	11.9944	Up	3.2056e-10	2.2533e-09	--	--	--	--	--	--	--	--	--	--	--	--	--	--	--	--	--	--	--	--	--	--	-	-	-	--
Unigene34181	215	0	15	0	4.08	11.9944	Up	1.7599e-05	7.2888e-05	--	--	--	--	--	--	--	--	--	--	--	--	--	--	--	--	--	--	--	--	--	--	-	-	-	--
Unigene35025	244	0	17	0	4.0745	11.9924	Up	4.1072e-06	1.8669e-05	--	--	--	--	--	--	--	--	--	--	--	--	--	--	--	--	--	--	--	--	--	--	-	-	-	--
CL5831.Contig1	201	0	14	0	4.0733	11.992	Up	3.643e-05	0.00014404	--	--	--	--	gi|333890861|gb|HM752592.1|	73.8	2e-10	Spodoptera frugiperda microsatellite Stv_Spf127 sequence	--	--	--	--	--	--	--	--	--	--	--	--	--	--	-	-	-	--
CL8232.Contig1	273	0	19	0	4.0701	11.9908	Up	9.5852e-07	4.7678e-06	--	--	--	--	--	--	--	--	--	--	--	--	--	--	--	--	--	--	--	--	--	--	-	-	-	--
Unigene33190	417	0	29	0	4.067	11.9897	Up	6.6357e-10	4.5509e-09	--	--	--	--	--	--	--	--	--	--	--	--	--	--	--	--	--	--	--	--	--	--	-	-	-	--
Unigene36436	302	0	21	0	4.0665	11.9896	Up	2.237e-07	1.193e-06	--	--	--	--	--	--	--	--	--	--	--	--	--	--	--	--	--	--	--	--	--	--	-	-	-	--
Unigene33601	245	0	17	0	4.0578	11.9865	Up	4.1072e-06	1.8687e-05	--	--	--	--	--	--	--	--	--	--	--	--	--	--	--	--	--	--	--	--	--	--	-	-	-	--
Unigene35293	837	0	58	0	4.0524	11.9846	Up	4.5573e-19	5.3894e-18	gi|357609718|gb|EHJ66604.1|	399.4	9e-110	hypothetical protein KGM_08722 [Danaus plexippus]	--	--	--	--	sp|Q6AXQ7|IQCAL_RAT	146	6e-35	IQ and AAA domain-containing protein 1-like OS=Rattus norvegicus GN=Iqca1p1 PE=2 SV=2	PAB1789	55.5	1e-07	COG0464	ATPases of the AAA+ class	K00665	2e-34	146	tca:658978	fatty acid synthase, animal type [EC:2.3.1.85]	-	-	-	ko01100//Metabolic pathways;ko00061//Fatty acid biosynthesis;ko04910//Insulin signaling pathway
Unigene36567	260	0	18	0	4.0487	11.9832	Up	1.9841e-06	9.4134e-06	--	--	--	--	--	--	--	--	--	--	--	--	--	--	--	--	--	--	--	--	--	--	-	-	-	--
Unigene36471	217	0	15	0	4.0424	11.981	Up	1.7599e-05	7.2844e-05	--	--	--	--	--	--	--	--	--	--	--	--	--	--	--	--	--	--	--	--	--	--	-	-	-	--
CL1411.Contig1	333	0	23	0	4.0392	11.9799	Up	5.2205e-08	2.9927e-07	gi|357609792|gb|EHJ66676.1|	72.8	5e-12	hypothetical protein KGM_08772 [Danaus plexippus]	--	--	--	--	--	--	--	--	--	--	--	--	--	--	--	--	--	--	-	-	-	--
Unigene34867	695	0	48	0	4.0389	11.9797	Up	6.583e-16	6.6906e-15	gi|357603046|gb|EHJ63607.1|	286.2	8e-76	cuticular protein hypothetical 5 [Danaus plexippus]	gi|346711308|dbj|AK379242.1|	77.8	6e-11	Bombyx mori mRNA, clone: ftes09F08	sp|Q8VHI7|CCD65_MOUSE	62.4	9e-10	Coiled-coil domain-containing protein 65 OS=Mus musculus GN=Ccdc65 PE=2 SV=1	--	--	--	--	--	--	--	--	--	--	-	-	-	--
Unigene36368	696	0	48	0	4.0331	11.9777	Up	6.583e-16	6.6818e-15	gi|156385450|ref|XP_001633643.1|	206.5	8e-52	predicted protein [Nematostella vectensis] >gi|156220716|gb|EDO41580.1| predicted protein [Nematostella vectensis]	--	--	--	--	sp|Q90YV5|RL13_ICTPU	197	2e-50	60S ribosomal protein L13 OS=Ictalurus punctatus GN=rpl13 PE=2 SV=3	YMR142c	200	2e-51	COG4352	Ribosomal protein L13E	K02873	1e-52	206	nve:NEMVE_v1g242697	large subunit ribosomal protein L13e	GO:0006413//translational initiation;GO:0019083//viral transcription;GO:0051726//regulation of cell cycle;GO:0006414//translational elongation;GO:0006415//translational termination;GO:0006614//SRP-dependent cotranslational protein targeting to membrane;GO:0000184//nuclear-transcribed mRNA catabolic process, nonsense-mediated decay	GO:0003723//RNA binding;GO:0005515//protein binding	GO:0022625//cytosolic large ribosomal subunit	ko03010//Ribosome
Unigene35227	406	0	28	0	4.0331	11.9777	Up	1.3736e-09	9.1554e-09	--	--	--	--	--	--	--	--	--	--	--	--	--	--	--	--	--	--	--	--	--	--	-	-	-	--
Unigene34412	290	0	20	0	4.0331	11.9777	Up	4.6305e-07	2.3841e-06	--	--	--	--	--	--	--	--	--	--	--	--	--	--	--	--	--	--	--	--	--	--	-	-	-	--
Unigene33884	421	0	29	0	4.0283	11.976	Up	6.6357e-10	4.5484e-09	gi|357610220|gb|EHJ66879.1|	211.1	1e-53	hypothetical protein KGM_09126 [Danaus plexippus]	gi|71274406|gb|AC159821.2|	61.9	2e-06	Mus musculus BAC clone RP23-152A3 from chromosome 9, complete sequence	sp|Q55FI4|NOP58_DICDI	60.5	1e-09	Nucleolar protein 58 OS=Dictyostelium discoideum GN=nop58 PE=3 SV=1	aq_2032	56.6	1e-08	COG0532	Translation initiation factor 2 (IF-2; GTPase)	K03243	5e-08	56.6	cin:100185599	translation initiation factor 5B	-	-	-	ko04740//Olfactory transduction;ko04744//Phototransduction;ko03013//RNA transport
CL5786.Contig1	247	0	17	0	4.025	11.9748	Up	4.1072e-06	1.8713e-05	--	--	--	--	--	--	--	--	--	--	--	--	--	--	--	--	--	--	--	--	--	--	-	-	-	--
Unigene36732	378	0	26	0	4.0225	11.9739	Up	5.8857e-09	3.7098e-08	gi|158187762|gb|ABW23170.1|	79.7	4e-14	ribosomal protein rpl14 [Arenicola marina]	--	--	--	--	sp|A1XQU3|RL14_PIG	71.2	5e-13	60S ribosomal protein L14 OS=Sus scrofa GN=RPL14 PE=2 SV=1	YKL006w	99.4	1e-21	COG2163	Ribosomal protein L14E/L6E/L27E	K02875	1e-12	72	dre:323365	large subunit ribosomal protein L14e	-	-	-	ko03010//Ribosome
Unigene36161	249	0	17	0	3.9926	11.9631	Up	4.1072e-06	1.8668e-05	--	--	--	--	--	--	--	--	--	--	--	--	--	--	--	--	--	--	--	--	--	--	-	-	-	--
Unigene33611	381	0	26	0	3.9908	11.9625	Up	5.8857e-09	3.7166e-08	gi|357627918|gb|EHJ77439.1|	219.2	4e-56	putative kakapo [Danaus plexippus]	--	--	--	--	sp|P30427|PLEC_RAT	77.4	7e-15	Plectin OS=Rattus norvegicus GN=Plec PE=1 SV=2	--	--	--	--	--	K10388	6e-16	82.8	bta:786966	plectin	-	-	-	--
Unigene36432	1056	0	72	0	3.9873	11.9612	Up	1.7183e-23	2.4497e-22	gi|91083605|ref|XP_969335.1|	338.6	2e-91	PREDICTED: similar to CG5343 CG5343-PA [Tribolium castaneum]	gi|346706420|dbj|AK380397.1|	109	2e-20	Bombyx mori mRNA, clone: ftes45D11	sp|Q8BTU1|CP080_MOUSE	288	1e-77	UPF0468 protein C16orf80 homolog OS=Mus musculus GN=Gtl3 PE=2 SV=1	XF0818	73.6	6e-13	COG2730	Endoglucanase	K08607	4e-12	72.8	pon:100435064	disintegrin and metalloproteinase domain-containing protein 1 [EC:3.4.24.-]	-	-	-	--
Unigene34613	455	0	31	0	3.9844	11.9601	Up	1.5486e-10	1.1149e-09	--	--	--	--	--	--	--	--	--	--	--	--	--	--	--	--	--	--	--	--	--	--	-	-	-	--
CL4286.Contig4	235	0	16	0	3.9817	11.9592	Up	8.5019e-06	3.7038e-05	--	--	--	--	--	--	--	--	--	--	--	--	--	--	--	--	--	--	--	--	--	--	-	-	-	--
CL299.Contig2	250	0	17	0	3.9767	11.9574	Up	4.1072e-06	1.8724e-05	--	--	--	--	--	--	--	--	--	--	--	--	--	--	--	--	--	--	--	--	--	--	-	-	-	--
CL3227.Contig2	324	0	22	0	3.9709	11.9553	Up	1.0806e-07	5.9835e-07	--	--	--	--	gi|319918817|dbj|AB597304.1|	67.9	2e-08	Ostrinia nubilalis OnubOR5c, OnubOR4 genes, partial cds	--	--	--	--	--	--	--	--	--	--	--	--	--	--	-	-	-	--
Unigene35197	516	0	35	0	3.9667	11.9537	Up	8.4344e-12	6.6679e-11	--	--	--	--	--	--	--	--	--	--	--	--	--	--	--	--	--	--	--	--	--	--	-	-	-	--
Unigene36465	236	0	16	0	3.9648	11.953	Up	8.5019e-06	3.6952e-05	--	--	--	--	--	--	--	--	--	--	--	--	--	--	--	--	--	--	--	--	--	--	-	-	-	--
Unigene36684	236	0	16	0	3.9648	11.953	Up	8.5019e-06	3.6931e-05	gi|357630122|gb|EHJ78469.1|	98.6	8e-20	hypothetical protein KGM_03983 [Danaus plexippus]	--	--	--	--	--	--	--	--	--	--	--	--	--	--	--	--	--	--	-	-	-	--
Unigene34912	487	0	33	0	3.9627	11.9523	Up	3.6141e-11	2.7301e-10	gi|357627616|gb|EHJ77260.1|	140.2	3e-32	putative CCDC46 protein [Danaus plexippus]	--	--	--	--	--	--	--	--	--	--	--	--	--	K04678	2e-08	58.9	tca:661188	E3 ubiquitin ligase SMURF1/2 [EC:6.3.2.19]	-	-	-	ko04350//TGF-beta signaling pathway;ko04144//Endocytosis;ko04120//Ubiquitin mediated proteolysis
Unigene36509	384	0	26	0	3.9596	11.9511	Up	5.8857e-09	3.7109e-08	gi|357602891|gb|EHJ63556.1|	189.1	4e-47	hypothetical protein KGM_04674 [Danaus plexippus]	--	--	--	--	sp|B1H2P7|NTM1A_XENTR	132	2e-31	N-terminal Xaa-Pro-Lys N-methyltransferase 1 OS=Xenopus tropicalis GN=ntmt1 PE=2 SV=1	--	--	--	--	--	--	--	--	--	--	GO:0035570	GO:0008168//methyltransferase activity	-	--
Unigene32395	325	0	22	0	3.9587	11.9508	Up	1.0806e-07	5.9781e-07	gi|357603433|gb|EHJ63763.1|	54.7	1e-06	hypothetical protein KGM_03163 [Danaus plexippus]	--	--	--	--	--	--	--	--	--	--	--	--	--	--	--	--	--	--	-	-	-	--
CL7700.Contig1	1315	0	89	0	3.958	11.9506	Up	7.3045e-29	1.232e-27	gi|357606285|gb|EHJ64999.1|	66.2	3e-09	hypothetical protein KGM_05256 [Danaus plexippus]	--	--	--	--	sp|P60370|KR105_HUMAN	58.2	4e-08	Keratin-associated protein 10-5 OS=Homo sapiens GN=KRTAP10-5 PE=2 SV=2	--	--	--	--	--	--	--	--	--	--	-	-	-	--
CL5448.Contig2	237	0	16	0	3.9481	11.9469	Up	8.5019e-06	3.7025e-05	--	--	--	--	--	--	--	--	--	--	--	--	--	--	--	--	--	--	--	--	--	--	-	-	-	--
Unigene33668	326	0	22	0	3.9465	11.9464	Up	1.0806e-07	5.9754e-07	--	--	--	--	--	--	--	--	--	--	--	--	--	--	--	--	--	--	--	--	--	--	-	-	-	--
Unigene33696	326	0	22	0	3.9465	11.9464	Up	1.0806e-07	5.9749e-07	gi|357623519|gb|EHJ74633.1|	148.7	7e-35	hypothetical protein KGM_17088 [Danaus plexippus]	--	--	--	--	sp|Q68CL5|TPGS2_HUMAN	53.1	1e-07	Tubulin polyglutamylase complex subunit 2 OS=Homo sapiens GN=TPGS2 PE=2 SV=2	--	--	--	--	--	--	--	--	--	--	-	-	-	--
Unigene33964	326	0	22	0	3.9465	11.9464	Up	1.0806e-07	5.9738e-07	--	--	--	--	--	--	--	--	--	--	--	--	--	--	--	--	--	--	--	--	--	--	-	-	-	--
Unigene36710	267	0	18	0	3.9425	11.9449	Up	1.9841e-06	9.4076e-06	gi|170050015|ref|XP_001859017.1|	103.2	3e-21	40S ribosomal protein S2 [Culex quinquefasciatus] >gi|167871629|gb|EDS35012.1| 40S ribosomal protein S2 [Culex quinquefasciatus]	gi|295851354|ref|XR_085319.2|	69.9	5e-09	PREDICTED: Oryctolagus cuniculus ribosomal protein S2-like (LOC100352445), partial miscRNA	sp|P15880|RS2_HUMAN	96.3	1e-20	40S ribosomal protein S2 OS=Homo sapiens GN=RPS2 PE=1 SV=2	SPCC576.08c	99.4	1e-21	COG0098	Ribosomal protein S5	K02981	4e-22	103	cqu:CpipJ_CPIJ010326	small subunit ribosomal protein S2e	GO:0006412//translation	GO:0003735//structural constituent of ribosome;GO:0003723//RNA binding	GO:0015935//small ribosomal subunit	ko03010//Ribosome
Unigene33431	460	0	31	0	3.9411	11.9444	Up	1.5486e-10	1.1157e-09	gi|390362750|ref|XP_003730216.1|	63.5	2e-34	PREDICTED: uncharacterized protein LOC100889615 [Strongylocentrotus purpuratus]	--	--	--	--	sp|Q95SX7|RTBS_DROME	50.1	3e-09	Probable RNA-directed DNA polymerase from transposon BS OS=Drosophila melanogaster GN=RTase PE=2 SV=1	--	--	--	--	--	K08017	3e-08	52.8	hmg:100197999	advillin	-	-	-	ko01100//Metabolic pathways;ko04976//Bile secretion;ko05016//Huntington's disease;ko00230//Purine metabolism;ko02010//ABC transporters;ko03020//RNA polymerase;ko00240//Pyrimidine metabolism;ko05169//Epstein-Barr virus infection
Unigene36553	386	0	26	0	3.9391	11.9437	Up	5.8857e-09	3.7105e-08	gi|357628199|gb|EHJ77597.1|	224.6	1e-57	putative major antigen [Danaus plexippus]	--	--	--	--	--	--	--	--	--	--	--	--	--	K01672	6e-08	56.2	tca:658710	carbonic anhydrase [EC:4.2.1.1]	-	-	-	ko04972//Pancreatic secretion;ko04976//Bile secretion;ko04964//Proximal tubule bicarbonate reclamation;ko04971//Gastric acid secretion;ko04966//Collecting duct acid secretion
Unigene34271	505	0	34	0	3.9373	11.943	Up	1.7459e-11	1.3514e-10	--	--	--	--	--	--	--	--	--	--	--	--	--	--	--	--	--	--	--	--	--	--	-	-	-	--
CL8375.Contig1	268	0	18	0	3.9278	11.9395	Up	1.9841e-06	9.4344e-06	--	--	--	--	--	--	--	--	--	--	--	--	--	--	--	--	--	--	--	--	--	--	-	-	-	--
CL4300.Contig1	417	0	28	0	3.9267	11.9391	Up	1.3736e-09	9.1702e-09	gi|313232319|emb|CBY09428.1|	104.4	1e-21	unnamed protein product [Oikopleura dioica]	--	--	--	--	sp|Q9CR62|M2OM_MOUSE	96.7	1e-20	Mitochondrial 2-oxoglutarate/malate carrier protein OS=Mus musculus GN=Slc25a11 PE=1 SV=3	--	--	--	--	--	K15104	1e-21	101	cbr:CBG07018	solute carrier family 25 (mitochondrial oxoglutarate transporter), member 11	-	-	-	--
Unigene35611	537	0	36	0	3.9205	11.9368	Up	4.0746e-12	3.2958e-11	gi|357609070|gb|EHJ66280.1|	159.8	4e-38	hypothetical protein KGM_14988 [Danaus plexippus]	--	--	--	--	--	--	--	--	--	--	--	--	--	--	--	--	--	--	-	-	-	--
Unigene36708	209	0	14	0	3.9174	11.9357	Up	3.643e-05	0.00014369	--	--	--	--	--	--	--	--	--	--	--	--	--	--	--	--	--	--	--	--	--	--	-	-	-	--
CL7942.Contig1	254	0	17	0	3.9141	11.9345	Up	4.1072e-06	1.8708e-05	--	--	--	--	--	--	--	--	--	--	--	--	--	--	--	--	--	--	--	--	--	--	-	-	-	--
Unigene36515	539	0	36	0	3.9059	11.9314	Up	4.0746e-12	3.2928e-11	gi|340370059|ref|XP_003383564.1|	136.3	5e-31	PREDICTED: 60S ribosomal protein L4-like [Amphimedon queenslandica]	gi|259419497|emb|FN392512.1|	67.9	4e-08	Telonema subtilis partial mRNA for 60S ribosomal protein L4, contig 01722	sp|P08429|RL4A_XENLA	132	5e-31	60S ribosomal protein L4-A OS=Xenopus laevis GN=rpl4-a PE=2 SV=2	YDR012w	159	3e-39	COG0088	Ribosomal protein L4	K02930	1e-31	135	bfo:BRAFLDRAFT_118418	large subunit ribosomal protein L4e	-	-	-	ko03010//Ribosome
CL3986.Contig1	764	0	51	0	3.9038	11.9307	Up	7.4218e-17	7.9167e-16	gi|256075580|ref|XP_002574096.1|	264.6	3e-69	calmodulin [Schistosoma mansoni]	gi|321399702|emb|FR796405.1|	172	1e-39	Leishmania major strain Friedlin complete genome, chromosome 9	sp|Q9GRJ1|CALM_LUMRU	261	1e-69	Calmodulin OS=Lumbricus rubellus PE=2 SV=3	SPAC3A12.14	213	3e-55	COG5126	Ca2+-binding protein (EF-Hand superfamily)	K02183	5e-70	264	smm:Smp_026560.2	calmodulin	GO:0055114//oxidation-reduction process	GO:0032440//2-alkenal reductase [NAD(P)] activity;GO:0005509//calcium ion binding	-	ko04916//Melanogenesis;ko05010//Alzheimer's disease;ko04970//Salivary secretion;ko04740//Olfactory transduction;ko04971//Gastric acid secretion;ko05031//Amphetamine addiction;ko05152//Tuberculosis;ko04744//Phototransduction;ko04910//Insulin signaling pathway;ko05034//Alcoholism;ko04720//Long-term potentiation;ko05133//Pertussis;ko04114//Oocyte meiosis;ko05214//Glioma;ko04270//Vascular smooth musc…
Unigene36273	435	0	29	0	3.8987	11.9288	Up	6.6357e-10	4.5434e-09	gi|357631675|gb|EHJ79144.1|	106.3	4e-22	hypothetical protein KGM_15459 [Danaus plexippus]	--	--	--	--	--	--	--	--	--	--	--	--	--	--	--	--	--	--	-	-	-	--
Unigene32164	285	0	19	0	3.8987	11.9288	Up	9.5852e-07	4.7659e-06	--	--	--	--	--	--	--	--	--	--	--	--	--	--	--	--	--	--	--	--	--	--	-	-	-	--
Unigene35828	285	0	19	0	3.8987	11.9288	Up	9.5852e-07	4.7613e-06	--	--	--	--	--	--	--	--	--	--	--	--	--	--	--	--	--	--	--	--	--	--	-	-	-	--
Unigene33376	436	0	29	0	3.8898	11.9255	Up	6.6357e-10	4.5504e-09	gi|357616787|gb|EHJ70402.1|	75.9	5e-13	hypothetical protein KGM_15909 [Danaus plexippus]	--	--	--	--	--	--	--	--	--	--	--	--	--	--	--	--	--	--	-	-	-	--
Unigene32383	271	0	18	0	3.8843	11.9234	Up	1.9841e-06	9.4322e-06	gi|339244935|ref|XP_003378393.1|	62.8	5e-09	putative integrase core domain protein [Trichinella spiralis] >gi|316972697|gb|EFV56362.1| putative integrase core domain protein [Trichinella spiralis]	--	--	--	--	--	--	--	--	--	--	--	--	--	--	--	--	--	--	-	GO:0005488//binding	-	--
Unigene36590	271	0	18	0	3.8843	11.9234	Up	1.9841e-06	9.4112e-06	--	--	--	--	--	--	--	--	--	--	--	--	--	--	--	--	--	--	--	--	--	--	-	-	-	--
Unigene36513	347	0	23	0	3.8762	11.9204	Up	5.2205e-08	2.9858e-07	--	--	--	--	--	--	--	--	--	--	--	--	--	--	--	--	--	--	--	--	--	--	-	-	-	--
Unigene36591	347	0	23	0	3.8762	11.9204	Up	5.2205e-08	2.9852e-07	--	--	--	--	--	--	--	--	--	--	--	--	--	--	--	--	--	--	--	--	--	--	-	-	-	--
Unigene36626	302	0	20	0	3.8729	11.9192	Up	4.6305e-07	2.3803e-06	gi|403258335|ref|XP_003921728.1|	58.2	1e-07	PREDICTED: uncharacterized protein C15orf26 homolog [Saimiri boliviensis boliviensis]	--	--	--	--	sp|Q6P656|CO026_HUMAN	55.8	2e-08	Uncharacterized protein C15orf26 OS=Homo sapiens GN=C15orf26 PE=2 SV=1	--	--	--	--	--	--	--	--	--	--	-	-	-	--
Unigene36421	287	0	19	0	3.8715	11.9187	Up	9.5852e-07	4.7598e-06	gi|357620210|gb|EHJ72490.1|	68.9	7e-11	proteasome beta 2 subunit-like protein [Danaus plexippus]	--	--	--	--	sp|Q9VQE5|PSB2_DROME	52.4	2e-07	Probable proteasome subunit beta type-2 OS=Drosophila melanogaster GN=Prosbeta4R2 PE=2 SV=3	--	--	--	--	--	K02734	6e-10	62.8	ame:409978	20S proteasome subunit beta 4 [EC:3.4.25.1]	GO:0006508//proteolysis	GO:0004175//endopeptidase activity	GO:0000502//proteasome complex	ko03050//Proteasome
Unigene34101	242	0	16	0	3.8665	11.9168	Up	8.5019e-06	3.6978e-05	--	--	--	--	--	--	--	--	--	--	--	--	--	--	--	--	--	--	--	--	--	--	-	-	-	--
CL9840.Contig2	227	0	15	0	3.8644	11.916	Up	1.7599e-05	7.303e-05	--	--	--	--	--	--	--	--	--	--	--	--	--	--	--	--	--	--	--	--	--	--	-	-	-	--
Unigene36418	530	0	35	0	3.8619	11.9151	Up	8.4344e-12	6.6654e-11	--	--	--	--	--	--	--	--	--	--	--	--	--	--	--	--	--	--	--	--	--	--	-	-	-	--
Unigene36608	243	0	16	0	3.8506	11.9109	Up	8.5019e-06	3.6934e-05	--	--	--	--	--	--	--	--	--	--	--	--	--	--	--	--	--	--	--	--	--	--	-	-	-	--
Unigene34199	228	0	15	0	3.8474	11.9097	Up	1.7599e-05	7.2883e-05	--	--	--	--	--	--	--	--	--	--	--	--	--	--	--	--	--	--	--	--	--	--	-	-	-	--
Unigene36427	350	0	23	0	3.843	11.908	Up	5.2205e-08	2.9869e-07	gi|357630122|gb|EHJ78469.1|	64.3	1e-09	hypothetical protein KGM_03983 [Danaus plexippus]	--	--	--	--	--	--	--	--	--	--	--	--	--	--	--	--	--	--	-	-	-	--
Unigene31711	229	0	15	0	3.8306	11.9034	Up	1.7599e-05	7.3016e-05	--	--	--	--	--	--	--	--	--	--	--	--	--	--	--	--	--	--	--	--	--	--	-	-	-	--
Unigene33558	229	0	15	0	3.8306	11.9034	Up	1.7599e-05	7.2952e-05	gi|357615101|gb|EHJ69473.1|	141	1e-32	hypothetical protein KGM_11783 [Danaus plexippus]	--	--	--	--	sp|Q0VFN8|CI117_XENTR	60.8	6e-10	Uncharacterized protein C9orf117 homolog OS=Xenopus tropicalis PE=2 SV=1	--	--	--	--	--	--	--	--	--	--	-	-	-	--
Unigene33466	596	0	39	0	3.8267	11.9019	Up	4.5938e-13	3.9335e-12	gi|357625474|gb|EHJ75907.1|	243	5e-63	organic cation transporter [Danaus plexippus]	--	--	--	--	sp|O08966|S22A1_MOUSE	116	4e-26	Solute carrier family 22 member 1 OS=Mus musculus GN=Slc22a1 PE=2 SV=2	Z2813	55.1	8e-08	COG0477	Permeases of the major facilitator superfamily	K11274	1e-29	129	ame:409871	chromosome transmission fidelity protein 4	-	-	-	--
Unigene33590	581	0	38	0	3.8249	11.9012	Up	9.5091e-13	7.9875e-12	gi|159145692|gb|ABW90383.1|	152.5	9e-36	putative ribosomal protein S24 [Sipunculus nudus]	--	--	--	--	sp|Q90YQ0|RS24_ICTPU	144	1e-34	40S ribosomal protein S24 OS=Ictalurus punctatus GN=rps24 PE=2 SV=1	SPAC17G6.06	162	4e-40	COG2004	Ribosomal protein S24E	K02974	2e-35	149	nve:NEMVE_v1g244934	small subunit ribosomal protein S24e	GO:0000462//maturation of SSU-rRNA from tricistronic rRNA transcript (SSU-rRNA, 5.8S rRNA, LSU-rRNA);GO:0040007//growth;GO:0000003//reproduction;GO:0006414//translational elongation;GO:0002119//nematode larval development	-	GO:0005730//nucleolus;GO:0022627//cytosolic small ribosomal subunit	ko03010//Ribosome
Unigene35725	291	0	19	0	3.8183	11.8987	Up	9.5852e-07	4.7617e-06	--	--	--	--	--	--	--	--	--	--	--	--	--	--	--	--	--	--	--	--	--	--	-	-	-	--
Unigene36550	230	0	15	0	3.8139	11.8971	Up	1.7599e-05	7.283e-05	--	--	--	--	--	--	--	--	--	--	--	--	--	--	--	--	--	--	--	--	--	--	-	-	-	--
Unigene33495	353	0	23	0	3.8103	11.8957	Up	5.2205e-08	2.9902e-07	gi|357618388|gb|EHJ71391.1|	69.3	5e-11	hypothetical protein KGM_16225 [Danaus plexippus]	--	--	--	--	sp|Q3TTY5|K22E_MOUSE	63.5	1e-10	Keratin, type II cytoskeletal 2 epidermal OS=Mus musculus GN=Krt2 PE=1 SV=1	XF0818	54.7	4e-08	COG2730	Endoglucanase	K07605	3e-10	63.5	mmu:16681	type II keratin, basic	-	-	GO:0044424//intracellular part	ko05130//Pathogenic Escherichia coli infection;ko05150//Staphylococcus aureus infection;ko03040//Spliceosome
CL7462.Contig2	307	0	20	0	3.8098	11.8955	Up	4.6305e-07	2.3862e-06	--	--	--	--	--	--	--	--	--	--	--	--	--	--	--	--	--	--	--	--	--	--	-	-	-	--
Unigene34747	338	0	22	0	3.8064	11.8942	Up	1.0806e-07	5.9717e-07	gi|357622048|gb|EHJ73668.1|	70.1	3e-11	hypothetical protein KGM_01877 [Danaus plexippus]	--	--	--	--	sp|Q9QZS2|RNF4_MOUSE	54.3	6e-08	E3 ubiquitin-protein ligase RNF4 OS=Mus musculus GN=Rnf4 PE=1 SV=1	--	--	--	--	--	K14830	1e-09	62	dmo:Dmoj_GI15418	protein MAK11	-	GO:0046872//metal ion binding	-	ko04115//p53 signaling pathway;ko04330//Notch signaling pathway;ko04120//Ubiquitin mediated proteolysis
Unigene35705	200	0	13	0	3.8012	11.8922	Up	7.541e-05	0.00028166	--	--	--	--	--	--	--	--	--	--	--	--	--	--	--	--	--	--	--	--	--	--	-	-	-	--
Unigene36445	462	0	30	0	3.7974	11.8908	Up	3.2056e-10	2.2507e-09	--	--	--	--	--	--	--	--	--	--	--	--	--	--	--	--	--	--	--	--	--	--	-	-	-	--
Unigene34541	308	0	20	0	3.7974	11.8908	Up	4.6305e-07	2.3835e-06	gi|346468603|gb|AEO34146.1|	57.8	1e-07	hypothetical protein [Amblyomma maculatum]	--	--	--	--	--	--	--	--	--	--	--	--	--	--	--	--	--	--	-	-	-	--
Unigene33384	355	0	23	0	3.7889	11.8876	Up	5.2205e-08	2.9907e-07	gi|357624975|gb|EHJ75548.1|	64.3	1e-09	hypothetical protein KGM_17348 [Danaus plexippus]	--	--	--	--	--	--	--	--	--	--	--	--	--	--	--	--	--	--	-	-	-	--
CL5386.Contig2	247	0	16	0	3.7882	11.8873	Up	8.5019e-06	3.7028e-05	--	--	--	--	--	--	--	--	--	--	--	--	--	--	--	--	--	--	--	--	--	--	-	-	-	--
Unigene33699	201	0	13	0	3.7823	11.885	Up	7.541e-05	0.00028201	gi|357622994|gb|EHJ74324.1|	128.3	9e-29	putative dynein, axonemal, heavy polypeptide 1 [Danaus plexippus]	--	--	--	--	sp|Q63164|DYH1_RAT	103	9e-23	Dynein heavy chain 1, axonemal OS=Rattus norvegicus GN=Dnah1 PE=2 SV=2	--	--	--	--	--	K10408	3e-25	113	phu:Phum_PHUM060630	dynein heavy chain, axonemal	GO:0006200//ATP catabolic process;GO:0007018//microtubule-based movement	GO:0003777//microtubule motor activity;GO:0005524//ATP binding;GO:0016887//ATPase activity	GO:0030286//dynein complex	ko05016//Huntington's disease
Unigene36860	201	0	13	0	3.7823	11.885	Up	7.541e-05	0.00028143	--	--	--	--	--	--	--	--	--	--	--	--	--	--	--	--	--	--	--	--	--	--	-	-	-	--
Unigene33773	433	0	28	0	3.7816	11.8848	Up	1.3736e-09	9.1633e-09	gi|357611426|gb|EHJ67483.1|	173.7	2e-42	putative Ves G 5 allergen precursor [Danaus plexippus]	--	--	--	--	sp|P83377|VA5_POLGA	73.6	1e-13	Venom allergen 5 OS=Polistes gallicus PE=1 SV=1	--	--	--	--	--	K02330	5e-06	50.1	tca:656359	DNA polymerase beta subunit [EC:2.7.7.7 4.2.99.-]	-	-	-	ko03410//Base excision repair;ko05166//HTLV-I infection
Unigene34599	558	0	36	0	3.7729	11.8815	Up	4.0746e-12	3.2984e-11	gi|312375560|gb|EFR22911.1|	151	2e-35	hypothetical protein AND_14006 [Anopheles darlingi]	gi|170046916|ref|XM_001850939.1|	61.9	3e-06	Culex quinquefasciatus armadillo repeat-containing protein 4, mRNA	sp|Q5T2S8|ARMC4_HUMAN	108	9e-24	Armadillo repeat-containing protein 4 OS=Homo sapiens GN=ARMC4 PE=2 SV=1	--	--	--	--	--	--	--	--	--	--	GO:0016192//vesicle-mediated transport;GO:0006886//intracellular protein transport	-	GO:0030117//membrane coat	--
Unigene35005	279	0	18	0	3.7729	11.8815	Up	1.9841e-06	9.4199e-06	gi|357621982|gb|EHJ73615.1|	54.7	1e-06	hypothetical protein KGM_11692 [Danaus plexippus]	--	--	--	--	--	--	--	--	--	--	--	--	--	--	--	--	--	--	-	-	-	--
CL185.Contig1	248	0	16	0	3.7729	11.8815	Up	8.5019e-06	3.7043e-05	--	--	--	--	--	--	--	--	--	--	--	--	--	--	--	--	--	--	--	--	--	--	-	-	-	--
Unigene36398	326	0	21	0	3.7671	11.8792	Up	2.237e-07	1.1931e-06	--	--	--	--	--	--	--	--	--	--	--	--	--	--	--	--	--	--	--	--	--	--	-	-	-	--
CL4297.Contig1	202	0	13	0	3.7636	11.8779	Up	7.541e-05	0.00028258	gi|357609070|gb|EHJ66280.1|	57.8	1e-07	hypothetical protein KGM_14988 [Danaus plexippus]	--	--	--	--	--	--	--	--	--	--	--	--	--	--	--	--	--	--	-	-	-	--
CL3433.Contig1	342	0	22	0	3.7619	11.8772	Up	1.0806e-07	5.9829e-07	gi|357615794|gb|EHJ69834.1|	193.7	1e-48	hypothetical protein KGM_03374 [Danaus plexippus]	gi|346705708|dbj|AK380129.1|	81.8	2e-12	Bombyx mori mRNA, clone: ftes36I22	sp|Q9DBT5|AMPD2_MOUSE	150	8e-37	AMP deaminase 2 OS=Mus musculus GN=Ampd2 PE=1 SV=1	SPBC106.04	140	7e-34	COG1816	Adenosine deaminase	K01490	8e-41	165	nvi:100123558	AMP deaminase [EC:3.5.4.6]	-	-	-	ko01100//Metabolic pathways;ko00230//Purine metabolism
CL9060.Contig1	342	0	22	0	3.7619	11.8772	Up	1.0806e-07	5.9797e-07	--	--	--	--	--	--	--	--	--	--	--	--	--	--	--	--	--	--	--	--	--	--	-	-	-	--
Unigene36693	311	0	20	0	3.7608	11.8768	Up	4.6305e-07	2.3797e-06	--	--	--	--	--	--	--	--	--	--	--	--	--	--	--	--	--	--	--	--	--	--	-	-	-	--
CL1355.Contig2	669	0	43	0	3.7588	11.8761	Up	2.502e-14	2.3236e-13	--	--	--	--	gi|319918811|dbj|AB597006.1|	95.6	2e-16	Ostrinia nubilalis OnubOR8 gene for odorant receptor, complete cds, clone: 11K16	--	--	--	--	--	--	--	--	--	--	--	--	--	--	-	-	-	--
Unigene34562	1105	0	71	0	3.7576	11.8756	Up	3.557e-23	5.005e-22	gi|357609222|gb|EHJ66353.1|	553.1	8e-156	hypothetical protein KGM_03294 [Danaus plexippus]	--	--	--	--	--	--	--	--	--	--	--	--	--	--	--	--	--	--	-	-	-	--
Unigene33459	358	0	23	0	3.7571	11.8754	Up	5.2205e-08	2.9905e-07	--	--	--	--	--	--	--	--	--	--	--	--	--	--	--	--	--	--	--	--	--	--	-	-	-	--
Unigene36448	358	0	23	0	3.7571	11.8754	Up	5.2205e-08	2.9866e-07	gi|357620659|gb|EHJ72776.1|	162.2	6e-39	hypothetical protein KGM_02664 [Danaus plexippus]	--	--	--	--	--	--	--	--	--	--	--	--	--	--	--	--	--	--	-	-	-	--
CL2995.Contig2	265	0	17	0	3.7516	11.8733	Up	4.1072e-06	1.8725e-05	--	--	--	--	--	--	--	--	--	--	--	--	--	--	--	--	--	--	--	--	--	--	-	-	-	--
CL5906.Contig2	265	0	17	0	3.7516	11.8733	Up	4.1072e-06	1.871e-05	--	--	--	--	--	--	--	--	--	--	--	--	--	--	--	--	--	--	--	--	--	--	-	-	-	--
Unigene36299	531	0	34	0	3.7445	11.8706	Up	1.7459e-11	1.3499e-10	gi|260822949|ref|XP_002602280.1|	115.5	1e-24	hypothetical protein BRAFLDRAFT_279545 [Branchiostoma floridae] >gi|229287587|gb|EEN58292.1| hypothetical protein BRAFLDRAFT_279545 [Branchiostoma floridae]	--	--	--	--	sp|Q5RAZ9|RL36_PONAB	114	1e-25	60S ribosomal protein L36 OS=Pongo abelii GN=RPL36 PE=3 SV=3	SPBC405.07	128	6e-30	COG5051	Ribosomal protein L36E	K02920	2e-25	115	bfo:BRAFLDRAFT_279545	large subunit ribosomal protein L36e	GO:0006413//translational initiation;GO:0019083//viral transcription;GO:0006414//translational elongation;GO:0006415//translational termination;GO:0006614//SRP-dependent cotranslational protein targeting to membrane;GO:0000184//nuclear-transcribed mRNA catabolic process, nonsense-mediated decay	GO:0003735//structural constituent of ribosome	GO:0005730//nucleolus;GO:0022625//cytosolic large ribosomal subunit	ko03010//Ribosome
Unigene33377	391	0	25	0	3.7392	11.8685	Up	1.2183e-08	7.4536e-08	gi|389610055|dbj|BAM18639.1|	94.4	1e-18	microsomal glutathione S-transferase-like [Papilio xuthus]	--	--	--	--	sp|P10620|MGST1_HUMAN	52.4	2e-07	Microsomal glutathione S-transferase 1 OS=Homo sapiens GN=MGST1 PE=1 SV=1	--	--	--	--	--	K00799	9e-14	75.5	dgr:Dgri_GH12207	glutathione S-transferase [EC:2.5.1.18]	-	-	-	ko00980//Metabolism of xenobiotics by cytochrome P450;ko00982//Drug metabolism - cytochrome P450;ko05200//Pathways in cancer;ko00480//Glutathione metabolism;ko05215//Prostate cancer
Unigene31779	266	0	17	0	3.7375	11.8679	Up	4.1072e-06	1.8701e-05	--	--	--	--	gi|319894752|gb|HQ116692.1|	91.7	1e-15	Ostrinia nubilalis marker G26BAC-48G22 genomic sequence	--	--	--	--	--	--	--	--	--	--	--	--	--	--	-	-	-	--
Unigene34490	266	0	17	0	3.7375	11.8679	Up	4.1072e-06	1.8673e-05	--	--	--	--	--	--	--	--	--	--	--	--	--	--	--	--	--	--	--	--	--	--	-	-	-	--
Unigene35445	360	0	23	0	3.7363	11.8674	Up	5.2205e-08	2.9877e-07	gi|357603794|gb|EHJ63922.1|	137.9	1e-31	hypothetical protein KGM_05097 [Danaus plexippus]	--	--	--	--	--	--	--	--	--	--	--	--	--	--	--	--	--	--	-	-	-	--
Unigene34823	235	0	15	0	3.7328	11.866	Up	1.7599e-05	7.2864e-05	gi|47211727|emb|CAF92525.1|	53.1	4e-06	unnamed protein product [Tetraodon nigroviridis]	gi|54304278|emb|BX004842.13|	97.6	2e-17	Zebrafish DNA sequence from clone DKEY-18N12 in linkage group 24, complete sequence	--	--	--	--	--	--	--	--	--	--	--	--	--	--	-	-	-	--
Unigene36359	737	0	47	0	3.7294	11.8647	Up	1.3627e-15	1.3579e-14	gi|405958969|gb|EKC25047.1|	218	3e-55	40S ribosomal protein S16 [Crassostrea gigas]	gi|259419526|emb|FN392541.1|	85.7	2e-13	Telonema subtilis partial mRNA for 40S ribosomal protein S16, contig 22115	sp|P62250|RS16_RAT	207	2e-53	40S ribosomal protein S16 OS=Rattus norvegicus GN=Rps16 PE=1 SV=2	SPBC18H10.14	228	6e-60	COG0103	Ribosomal protein S9	K02960	1e-54	213	tsp:Tsp_11551	small subunit ribosomal protein S16e	GO:0006412//translation	GO:0003735//structural constituent of ribosome	GO:0005840//ribosome	ko03010//Ribosome
Unigene36463	251	0	16	0	3.7278	11.8641	Up	8.5019e-06	3.6955e-05	--	--	--	--	--	--	--	--	--	--	--	--	--	--	--	--	--	--	--	--	--	--	-	-	-	--
CL9137.Contig2	220	0	14	0	3.7215	11.8617	Up	3.643e-05	0.00014397	gi|357604880|gb|EHJ64374.1|	68.9	7e-11	putative beta chain spectrin [Danaus plexippus]	--	--	--	--	sp|Q9NRC6|SPTN5_HUMAN	47	1e-05	Spectrin beta chain, non-erythrocytic 5 OS=Homo sapiens GN=SPTBN5 PE=1 SV=1	--	--	--	--	--	K06115	2e-07	54.7	phu:Phum_PHUM488290	spectrin beta	-	-	-	ko04530//Tight junction
Unigene36497	489	0	31	0	3.7074	11.8562	Up	1.5486e-10	1.1141e-09	gi|357623947|gb|EHJ74897.1|	85.5	9e-16	hypothetical protein KGM_22651 [Danaus plexippus]	--	--	--	--	--	--	--	--	--	--	--	--	--	--	--	--	--	--	-	-	-	--
Unigene36384	710	0	45	0	3.7065	11.8558	Up	5.839e-15	5.6159e-14	gi|198455141|ref|XP_002138011.1|	76.3	1e-12	GA26187, isoform A [Drosophila pseudoobscura pseudoobscura] >gi|198133113|gb|EDY68569.1| GA26187, isoform A [Drosophila pseudoobscura pseudoobscura]	--	--	--	--	sp|Q55FI4|NOP58_DICDI	62.4	9e-10	Nucleolar protein 58 OS=Dictyostelium discoideum GN=nop58 PE=3 SV=1	--	--	--	--	--	K14721	2e-09	63.2	phu:Phum_PHUM540970	DNA-directed RNA polymerase III subunit RPC5	-	-	-	ko00230//Purine metabolism;ko03020//RNA polymerase;ko04623//Cytosolic DNA-sensing pathway;ko00240//Pyrimidine metabolism;ko05169//Epstein-Barr virus infection
Unigene36578	284	0	18	0	3.7065	11.8558	Up	1.9841e-06	9.412e-06	--	--	--	--	--	--	--	--	--	--	--	--	--	--	--	--	--	--	--	--	--	--	-	-	-	--
Unigene36431	442	0	28	0	3.7046	11.8551	Up	1.3736e-09	9.1504e-09	gi|357619032|gb|EHJ71777.1|	74.7	1e-12	hypothetical protein KGM_09444 [Danaus plexippus]	--	--	--	--	--	--	--	--	--	--	--	--	--	--	--	--	--	--	-	-	-	--
Unigene31421	553	0	35	0	3.7013	11.8538	Up	8.4344e-12	6.6713e-11	gi|357620064|gb|EHJ72387.1|	31.6	1e-08	hypothetical protein KGM_15284 [Danaus plexippus]	--	--	--	--	--	--	--	--	--	--	--	--	--	--	--	--	--	--	-	-	-	--
Unigene32496	237	0	15	0	3.7013	11.8538	Up	1.7599e-05	7.3001e-05	--	--	--	--	--	--	--	--	--	--	--	--	--	--	--	--	--	--	--	--	--	--	-	-	-	--
Unigene36493	317	0	20	0	3.6896	11.8492	Up	4.6305e-07	2.3811e-06	gi|338725499|ref|XP_003365153.1|	57	2e-07	PREDICTED: cAMP-dependent protein kinase catalytic subunit beta-like isoform 2 [Equus caballus]	--	--	--	--	sp|P05383|KAPCB_PIG	55.8	2e-08	cAMP-dependent protein kinase catalytic subunit beta OS=Sus scrofa GN=PRKACB PE=1 SV=3	--	--	--	--	--	K04345	3e-08	57	ecb:100052828	protein kinase A [EC:2.7.11.11]	-	GO:0005488//binding;GO:0004672//protein kinase activity	GO:0044424//intracellular part	ko05146//Amoebiasis;ko05110//Vibrio cholerae infection;ko04976//Bile secretion;ko05030//Cocaine addiction;ko04540//Gap junction;ko04916//Melanogenesis;ko04970//Salivary secretion;ko05414//Dilated cardiomyopathy;ko04340//Hedgehog signaling pathway;ko04962//Vasopressin-regulated water reabsorption;ko04740//Olfactory transduction;ko04914//Progesterone-mediated oocyte maturation;ko04971//Gastric acid…
Unigene36393	1427	0	90	0	3.6883	11.8487	Up	3.5288e-29	5.9958e-28	gi|389609311|dbj|BAM18267.1|	371.3	6e-101	mitochondrial processing peptidase beta subunit [Papilio xuthus]	--	--	--	--	sp|Q3SZ71|MPPB_BOVIN	300	7e-81	Mitochondrial-processing peptidase subunit beta OS=Bos taurus GN=PMPCB PE=2 SV=1	SPBP23A10.15c	229	1e-59	COG0612	Predicted Zn-dependent peptidases	K01412	5e-94	345	aag:AaeL_AAEL005435	mitochondrial processing peptidase [EC:3.4.24.64]	GO:0031122//cytoplasmic microtubule organization;GO:0008152//metabolic process	GO:0003824//catalytic activity	GO:0005875//microtubule associated complex;GO:0044429//mitochondrial part;GO:0005811//lipid particle	--
Unigene33471	333	0	21	0	3.688	11.8486	Up	2.237e-07	1.1945e-06	gi|357625896|gb|EHJ76184.1|	94.4	1e-18	putative cyclophilin-9 [Danaus plexippus]	--	--	--	--	--	--	--	--	--	--	--	--	--	--	--	--	--	--	-	-	-	--
CL1411.Contig3	254	0	16	0	3.6838	11.847	Up	8.5019e-06	3.7046e-05	gi|357609792|gb|EHJ66676.1|	74.7	1e-12	hypothetical protein KGM_08772 [Danaus plexippus]	--	--	--	--	--	--	--	--	--	--	--	--	--	--	--	--	--	--	-	-	-	--
Unigene36817	270	0	17	0	3.6821	11.8463	Up	4.1072e-06	1.8651e-05	--	--	--	--	--	--	--	--	--	--	--	--	--	--	--	--	--	--	--	--	--	--	-	-	-	--
Unigene36468	302	0	19	0	3.6792	11.8452	Up	9.5852e-07	4.759e-06	gi|328709482|ref|XP_003243973.1|	83.6	2e-15	PREDICTED: hypothetical protein LOC100570299 [Acyrthosiphon pisum]	--	--	--	--	sp|Q9NBX4|RTXE_DROME	58.2	4e-09	Probable RNA-directed DNA polymerase from transposon X-element OS=Drosophila melanogaster GN=X-element\ORF2 PE=3 SV=1	--	--	--	--	--	K03511	2e-09	61.2	hmg:100197887	DNA polymerase kappa subunit [EC:2.7.7.7]	-	-	-	ko01100//Metabolic pathways;ko04976//Bile secretion;ko00534//Glycosaminoglycan biosynthesis - heparan sulfate;ko03460//Fanconi anemia pathway;ko02010//ABC transporters
Unigene34580	461	0	29	0	3.6788	11.845	Up	6.6357e-10	4.5459e-09	gi|108873998|gb|EAT38223.1|	134.4	1e-30	AAEL009855-PA [Aedes aegypti]	--	--	--	--	sp|Q9VVT2|INDY1_DROME	109	2e-24	Protein I'm not dead yet OS=Drosophila melanogaster GN=Indy PE=1 SV=2	SA1732	69.3	2e-12	COG0471	Di- and tricarboxylate transporters	K14445	2e-31	134	aag:AaeL_AAEL009855	solute carrier family 13 (sodium-dependent dicarboxylate transporter), member 2/3/5	GO:0008340//determination of adult lifespan;GO:0010889//regulation of sequestering of triglyceride	GO:0015141//succinate transmembrane transporter activity;GO:0015137//citrate transmembrane transporter activity	GO:0005886//plasma membrane	--
Unigene33578	223	0	14	0	3.6714	11.8421	Up	3.643e-05	0.00014383	--	--	--	--	--	--	--	--	--	--	--	--	--	--	--	--	--	--	--	--	--	--	-	-	-	--
Unigene34577	781	0	49	0	3.6691	11.8412	Up	3.1802e-16	3.289e-15	gi|261335919|emb|CBH09299.1|	427.6	2e-118	putative cohesin subunit [Heliconius melpomene]	gi|256096093|emb|FP476061.4|	87.7	6e-14	H.numata DNA sequence from clone AEHN-6M17, complete sequence	sp|Q4G0X9|CCD40_HUMAN	61.6	2e-09	Coiled-coil domain-containing protein 40 OS=Homo sapiens GN=CCDC40 PE=2 SV=2	aq_1006	58.2	2e-08	COG0419	ATPase involved in DNA repair	K10421	1e-08	60.5	phu:Phum_PHUM291650	CAP-Gly domain-containing linker protein 1	-	-	-	ko05416//Viral myocarditis;ko04260//Cardiac muscle contraction;ko00310//Lysine degradation;ko05410//Hypertrophic cardiomyopathy (HCM);ko05414//Dilated cardiomyopathy;ko04530//Tight junction;ko05132//Salmonella infection;ko04270//Vascular smooth muscle contraction;ko04810//Regulation of actin cytoskeleton
Unigene36702	543	0	34	0	3.6618	11.8383	Up	1.7459e-11	1.3495e-10	gi|357628201|gb|EHJ77599.1|	199.9	4e-50	putative carbonic anhydrase [Danaus plexippus]	--	--	--	--	sp|Q16790|CAH9_HUMAN	72	7e-13	Carbonic anhydrase 9 OS=Homo sapiens GN=CA9 PE=1 SV=2	mll6384	54.7	9e-08	COG3338	Carbonic anhydrase	K01672	3e-18	91.7	aag:AaeL_AAEL009323	carbonic anhydrase [EC:4.2.1.1]	-	-	-	ko04972//Pancreatic secretion;ko04976//Bile secretion;ko04964//Proximal tubule bicarbonate reclamation;ko04971//Gastric acid secretion;ko04966//Collecting duct acid secretion
Unigene36554	416	0	26	0	3.655	11.8357	Up	5.8857e-09	3.7102e-08	gi|357627635|gb|EHJ77271.1|	229.9	2e-59	putative leucine rich repeat containing 34 [Danaus plexippus]	--	--	--	--	sp|Q6E804|NOD2_BOVIN	55.5	3e-08	Nucleotide-binding oligomerization domain-containing protein 2 OS=Bos taurus GN=NOD2 PE=2 SV=1	--	--	--	--	--	K10165	6e-08	56.2	dre:777696	nucleotide-binding oligomerization domain-containing protein 2	-	-	-	ko05152//Tuberculosis;ko05131//Shigellosis;ko04621//NOD-like receptor signaling pathway
CL8076.Contig2	224	0	14	0	3.655	11.8357	Up	3.643e-05	0.00014398	--	--	--	--	--	--	--	--	--	--	--	--	--	--	--	--	--	--	--	--	--	--	-	-	-	--
Unigene35307	224	0	14	0	3.655	11.8357	Up	3.643e-05	0.00014376	--	--	--	--	--	--	--	--	--	--	--	--	--	--	--	--	--	--	--	--	--	--	-	-	-	--
Unigene33554	449	0	28	0	3.6469	11.8325	Up	1.3736e-09	9.1662e-09	gi|402881830|ref|XP_003904465.1|	187.2	1e-46	PREDICTED: 40S ribosomal protein S13-like [Papio anubis]	gi|386769335|ref|NM_001038796.2|	135	2e-28	Drosophila melanogaster ribosomal protein S13 (RpS13), transcript variant B, mRNA	sp|P62278|RS13_RAT	187	9e-48	40S ribosomal protein S13 OS=Rattus norvegicus GN=Rps13 PE=2 SV=2	YDR064w	184	5e-47	COG0184	Ribosomal protein S15P/S13E	K02953	3e-47	187	acs:100562063	small subunit ribosomal protein S13e	GO:0000184//nuclear-transcribed mRNA catabolic process, nonsense-mediated decay;GO:0006415//translational termination;GO:0006413//translational initiation;GO:0006414//translational elongation;GO:0033119//negative regulation of RNA splicing;GO:0019083//viral transcription;GO:0006614//SRP-dependent cotranslational protein targeting to membrane	GO:0005515//protein binding;GO:0003735//structural constituent of ribosome;GO:0003729//mRNA binding	GO:0005730//nucleolus;GO:0022627//cytosolic small ribosomal subunit	ko03010//Ribosome
Unigene36530	353	0	22	0	3.6447	11.8316	Up	1.0806e-07	5.9669e-07	--	--	--	--	--	--	--	--	--	--	--	--	--	--	--	--	--	--	--	--	--	--	-	-	-	--
Unigene35261	674	0	42	0	3.6442	11.8314	Up	5.1791e-14	4.71e-13	--	--	--	--	gi|346707109|dbj|AK380510.1|	67.9	5e-08	Bombyx mori mRNA, clone: ftes52J04	--	--	--	--	--	--	--	--	--	--	--	--	--	--	-	-	-	--
Unigene36640	642	0	40	0	3.6436	11.8311	Up	2.2192e-13	1.9362e-12	gi|17569425|ref|NP_508413.1|	275.8	9e-73	Protein RPL-11.2 [Caenorhabditis elegans] >gi|268578595|ref|XP_002644280.1| C. briggsae CBR-RPL-11.2 protein [Caenorhabditis briggsae] >gi|351065249|emb|CCD61193.1| Protein RPL-11.2 [Caenorhabditis elegans]	gi|392925458|ref|NM_076012.5|	210	5e-51	Caenorhabditis elegans Protein RPL-11.2 (rpl-11.2) mRNA, complete cds	sp|Q94300|RL11_CAEEL	272	5e-73	60S ribosomal protein L11 OS=Caenorhabditis elegans GN=rpl-11.1 PE=2 SV=1	YPR102c	278	4e-75	COG0094	Ribosomal protein L5	K02868	1e-73	275	cbr:CBG14053	large subunit ribosomal protein L11e	GO:0006412//translation;GO:0007276//gamete generation;GO:0040010//positive regulation of growth rate;GO:0006917//induction of apoptosis;GO:0042593//glucose homeostasis;GO:0040035//hermaphrodite genitalia development;GO:0030218//erythrocyte differentiation;GO:0002119//nematode larval development;GO:0040039//inductive cell migration;GO:0009792//embryo development ending in birth or egg hatching	GO:0003735//structural constituent of ribosome	GO:0005840//ribosome	ko03010//Ribosome
Unigene36409	482	0	30	0	3.6399	11.8297	Up	3.2056e-10	2.251e-09	--	--	--	--	--	--	--	--	--	--	--	--	--	--	--	--	--	--	--	--	--	--	-	-	-	--
Unigene32513	241	0	15	0	3.6399	11.8297	Up	1.7599e-05	7.2996e-05	gi|395833081|ref|XP_003789574.1|	65.5	7e-10	PREDICTED: phospholipid scramblase 2-like [Otolemur garnettii]	--	--	--	--	sp|Q9NRY7|PLS2_HUMAN	61.2	5e-10	Phospholipid scramblase 2 OS=Homo sapiens GN=PLSCR2 PE=2 SV=1	--	--	--	--	--	--	--	--	--	--	-	-	-	--
Unigene34213	547	0	34	0	3.635	11.8277	Up	1.7459e-11	1.3516e-10	gi|357607592|gb|EHJ65600.1|	230.7	2e-59	hypothetical protein KGM_03948 [Danaus plexippus]	gi|346705824|dbj|AK380245.1|	67.9	4e-08	Bombyx mori mRNA, clone: ftes40J01	--	--	--	--	--	--	--	--	--	--	--	--	--	--	-	-	-	--
Unigene36695	306	0	19	0	3.6311	11.8262	Up	9.5852e-07	4.7575e-06	--	--	--	--	--	--	--	--	--	--	--	--	--	--	--	--	--	--	--	--	--	--	-	-	-	--
Unigene36646	387	0	24	0	3.6267	11.8244	Up	2.522e-08	1.4939e-07	--	--	--	--	--	--	--	--	--	--	--	--	--	--	--	--	--	--	--	--	--	--	-	-	-	--
Unigene34128	258	0	16	0	3.6267	11.8244	Up	8.5019e-06	3.6976e-05	--	--	--	--	--	--	--	--	--	--	--	--	--	--	--	--	--	--	--	--	--	--	-	-	-	--
Unigene36540	242	0	15	0	3.6248	11.8237	Up	1.7599e-05	7.2835e-05	--	--	--	--	--	--	--	--	--	--	--	--	--	--	--	--	--	--	--	--	--	--	-	-	-	--
Unigene33731	452	0	28	0	3.6227	11.8228	Up	1.3736e-09	9.1643e-09	gi|320166087|gb|EFW42986.1|	144.1	1e-33	ribosomal protein L3 isoform b [Capsaspora owczarzaki ATCC 30864]	gi|194902101|ref|XM_001980554.1|	73.8	6e-10	Drosophila erecta GG17978 (Dere\GG17978), mRNA	sp|Q4R5Q0|RL3_MACFA	134	1e-31	60S ribosomal protein L3 OS=Macaca fascicularis GN=RPL3 PE=2 SV=3	YOR063w	154	4e-38	COG0087	Ribosomal protein L3	K02925	6e-34	142	cin:100177118	large subunit ribosomal protein L3e	-	-	GO:0030529//ribonucleoprotein complex	ko03010//Ribosome
Unigene33452	339	0	21	0	3.6227	11.8228	Up	2.237e-07	1.1948e-06	gi|357630063|gb|EHJ78454.1|	126.3	3e-28	hypothetical protein KGM_16290 [Danaus plexippus]	--	--	--	--	--	--	--	--	TM0356	71.6	3e-13	COG1171	Threonine dehydratase	K01754	6e-28	122	ame:552523	threonine dehydratase [EC:4.3.1.19]	-	GO:0003824//catalytic activity;GO:0005488//binding	-	ko01100//Metabolic pathways;ko00260//Glycine, serine and threonine metabolism;ko00290//Valine, leucine and isoleucine biosynthesis
Unigene36447	938	0	58	0	3.6161	11.8202	Up	4.5573e-19	5.3864e-18	gi|357620340|gb|EHJ72570.1|	531.2	2e-149	hypothetical protein KGM_14753 [Danaus plexippus]	gi|346711643|dbj|AK379391.1|	93.7	1e-15	Bombyx mori mRNA, clone: ftes14F23	--	--	--	--	--	--	--	--	--	--	--	--	--	--	-	-	-	--
Unigene34289	275	0	17	0	3.6152	11.8199	Up	4.1072e-06	1.8676e-05	--	--	--	--	--	--	--	--	--	--	--	--	--	--	--	--	--	--	--	--	--	--	-	-	-	--
Unigene36580	275	0	17	0	3.6152	11.8199	Up	4.1072e-06	1.8659e-05	gi|357615458|gb|EHJ69669.1|	102.8	4e-21	putative RNA binding protein Vera [Danaus plexippus]	gi|346711581|dbj|AK379329.1|	109	6e-21	Bombyx mori mRNA, clone: ftes11K21	sp|Q5SF07|IF2B2_MOUSE	52.8	2e-07	Insulin-like growth factor 2 mRNA-binding protein 2 OS=Mus musculus GN=Igf2bp2 PE=1 SV=1	--	--	--	--	--	--	--	--	--	--	-	GO:0097159//organic cyclic compound binding;GO:1901363	-	--
Unigene36535	713	0	44	0	3.6089	11.8173	Up	1.2087e-14	1.1419e-13	gi|395844527|ref|XP_003795011.1|	273.1	7e-72	PREDICTED: 60S ribosomal protein L7a [Otolemur garnettii]	gi|62910943|gb|AY924998.1|	71.9	4e-09	Seculamonas ecuadoriensis Rpl7A mRNA, partial cds	sp|Q2TBQ5|RL7A_BOVIN	272	6e-73	60S ribosomal protein L7a OS=Bos taurus GN=RPL7A PE=2 SV=3	SPBC29A3.04	330	2e-90	COG1358	Ribosomal protein HS6-type (S12/L30/L7a)	K02936	2e-72	272	bta:513128	large subunit ribosomal protein L7Ae	GO:0006413//translational initiation;GO:0019083//viral transcription;GO:0006414//translational elongation;GO:0006415//translational termination;GO:0006614//SRP-dependent cotranslational protein targeting to membrane;GO:0000184//nuclear-transcribed mRNA catabolic process, nonsense-mediated decay	GO:0003723//RNA binding;GO:0003735//structural constituent of ribosome;GO:0005515//protein binding	GO:0042788//polysomal ribosome;GO:0022625//cytosolic large ribosomal subunit;GO:0016020//membrane	ko03010//Ribosome
Unigene36615	308	0	19	0	3.6076	11.8168	Up	9.5852e-07	4.7582e-06	gi|194862171|ref|XP_001969939.1|	95.1	9e-19	GG10372 [Drosophila erecta] >gi|190661806|gb|EDV58998.1| GG10372 [Drosophila erecta]	--	--	--	--	sp|P19706|MYSB_ACACA	67	9e-12	Myosin heavy chain IB OS=Acanthamoeba castellanii GN=MIB PE=1 SV=2	XF0818	55.8	2e-08	COG2730	Endoglucanase	K12841	4e-10	63.5	nvi:100116536	calcium homeostasis endoplasmic reticulum protein	-	-	GO:0042600//chorion	ko03040//Spliceosome
Unigene33531	227	0	14	0	3.6067	11.8165	Up	3.643e-05	0.00014384	gi|357621970|gb|EHJ73607.1|	87.4	1e-16	hypothetical protein KGM_20228 [Danaus plexippus]	--	--	--	--	--	--	--	--	--	--	--	--	--	--	--	--	--	--	-	-	-	--
Unigene36439	211	0	13	0	3.6031	11.815	Up	7.541e-05	0.0002816	gi|328870429|gb|EGG18803.1|	92.4	6e-18	40S ribosomal protein S17 [Dictyostelium fasciculatum]	gi|194747791|ref|XM_001956299.1|	129	5e-27	Drosophila ananassae GF25156 (Dana\GF25156), mRNA	sp|Q962R2|RS17_SPOFR	89.7	1e-18	40S ribosomal protein S17 OS=Spodoptera frugiperda GN=RpS17 PE=2 SV=3	YML024w	91.3	4e-19	COG1383	Ribosomal protein S17E	K02962	3e-18	90.5	nve:NEMVE_v1g192160	small subunit ribosomal protein S17e	GO:0006412//translation	GO:0003735//structural constituent of ribosome	GO:0005840//ribosome	ko03010//Ribosome
CL3044.Contig1	487	0	30	0	3.6025	11.8148	Up	3.2056e-10	2.2548e-09	--	--	--	--	--	--	--	--	--	--	--	--	--	--	--	--	--	--	--	--	--	--	-	-	-	--
Unigene33603	325	0	20	0	3.5988	11.8133	Up	4.6305e-07	2.3849e-06	--	--	--	--	--	--	--	--	--	--	--	--	--	--	--	--	--	--	--	--	--	--	-	-	-	--
Unigene36337	260	0	16	0	3.5988	11.8133	Up	8.5019e-06	3.6957e-05	--	--	--	--	--	--	--	--	--	--	--	--	--	--	--	--	--	--	--	--	--	--	-	-	-	--
Unigene34494	244	0	15	0	3.5951	11.8118	Up	1.7599e-05	7.2874e-05	gi|357622697|gb|EHJ74118.1|	118.2	1e-25	hypothetical protein KGM_14851 [Danaus plexippus]	--	--	--	--	--	--	--	--	--	--	--	--	--	K11262	3e-10	63.9	aag:AaeL_AAEL006307	acetyl-CoA carboxylase / biotin carboxylase [EC:6.4.1.2 6.3.4.14]	-	GO:0003824//catalytic activity	-	ko01100//Metabolic pathways;ko00620//Pyruvate metabolism;ko00640//Propanoate metabolism;ko00061//Fatty acid biosynthesis;ko04910//Insulin signaling pathway;ko04920//Adipocytokine signaling pathway
Unigene36673	293	0	18	0	3.5927	11.8109	Up	1.9841e-06	9.4091e-06	--	--	--	--	--	--	--	--	--	--	--	--	--	--	--	--	--	--	--	--	--	--	-	-	-	--
CL9601.Contig2	424	0	26	0	3.5861	11.8082	Up	5.8857e-09	3.7181e-08	gi|13235235|emb|CAC33514.1|	82	8e-15	STATc protein [Dictyostelium discoideum]	gi|146157758|gb|EF207638.1|	99.6	9e-18	Excirolana hirsuticauda clone Ehir25 microsatellite sequence	sp|Q54BD4|STATC_DICDI	79	3e-15	Signal transducer and activator of transcription C OS=Dictyostelium discoideum GN=dstC PE=1 SV=1	YBR112c	58.2	5e-09	COG0457	FOG: TPR repeat	K14971	2e-11	67.8	dvi:Dvir_GJ10539	nuclear receptor coactivator 6	-	-	-	--
Unigene33953	212	0	13	0	3.5861	11.8082	Up	7.541e-05	0.00028196	gi|357626337|gb|EHJ76463.1|	66.2	4e-10	hypothetical protein KGM_20554 [Danaus plexippus]	--	--	--	--	--	--	--	--	--	--	--	--	--	--	--	--	--	--	-	-	-	--
Unigene34787	212	0	13	0	3.5861	11.8082	Up	7.541e-05	0.00028179	--	--	--	--	--	--	--	--	--	--	--	--	--	--	--	--	--	--	--	--	--	--	-	-	-	--
Unigene36477	555	0	34	0	3.5826	11.8068	Up	1.7459e-11	1.3497e-10	gi|22758850|gb|AAN05585.1|	164.5	2e-39	ribosomal protein L22 [Argopecten irradians]	gi|401411224|ref|XM_003885011.1|	99.6	1e-17	Neospora caninum Liverpool 60S ribosomal protein Ll28B 27a, related (NCLIV_054570) mRNA, complete cds	sp|P41092|RL27A_DROME	150	2e-36	60S ribosomal protein L27a OS=Drosophila melanogaster GN=RpL27A PE=2 SV=2	YGL103w	207	7e-54	COG0200	Ribosomal protein L15	K02900	5e-38	157	spu:580148	large subunit ribosomal protein L27Ae	GO:0009792//embryo development ending in birth or egg hatching	-	GO:0030529//ribonucleoprotein complex	ko03010//Ribosome
Unigene36364	441	0	27	0	3.5804	11.8059	Up	2.8433e-09	1.8476e-08	gi|320166222|gb|EFW43121.1|	20.8	2e-08	ribosomal protein S10 [Capsaspora owczarzaki ATCC 30864]	--	--	--	--	--	--	--	--	--	--	--	--	--	K02947	4e-06	50.4	nve:NEMVE_v1g239161	small subunit ribosomal protein S10e	-	-	-	ko03010//Ribosome
Unigene34444	507	0	31	0	3.5757	11.804	Up	1.5486e-10	1.115e-09	gi|357607645|gb|EHJ65622.1|	258.8	6e-68	hypothetical protein KGM_10106 [Danaus plexippus]	gi|346705775|dbj|AK380196.1|	61.9	2e-06	Bombyx mori mRNA, clone: ftes39C07	--	--	--	--	--	--	--	--	--	--	--	--	--	--	-	-	-	--
Unigene34782	589	0	36	0	3.5744	11.8035	Up	4.0746e-12	3.298e-11	gi|357614606|gb|EHJ69170.1|	218.8	1e-55	hypothetical protein KGM_15717 [Danaus plexippus]	--	--	--	--	sp|Q8N9W4|GG6L2_HUMAN	62	8e-10	Golgin subfamily A member 6-like protein 2 OS=Homo sapiens GN=GOLGA6L2 PE=2 SV=2	SSO2249	55.1	8e-08	COG0419	ATPase involved in DNA repair	K07605	1e-08	59.7	mmu:239673	type II keratin, basic	-	-	-	ko04512//ECM-receptor interaction;ko05416//Viral myocarditis;ko04260//Cardiac muscle contraction;ko05410//Hypertrophic cardiomyopathy (HCM);ko05414//Dilated cardiomyopathy;ko04530//Tight junction;ko05132//Salmonella infection;ko04270//Vascular smooth muscle contraction;ko04810//Regulation of actin cytoskeleton
Unigene35687	393	0	24	0	3.5713	11.8022	Up	2.522e-08	1.4948e-07	gi|357622256|gb|EHJ73809.1|	205.3	6e-52	hypothetical protein KGM_20502 [Danaus plexippus]	gi|389612136|dbj|AK403149.1|	77.8	3e-11	Papilio xuthus mRNA for malic enzyme, partial cds, sequence id: Px-1158, expressed in epidermis	sp|P40927|MAOX_COLLI	172	2e-43	NADP-dependent malic enzyme OS=Columba livia GN=ME1 PE=1 SV=1	YPO1511	129	2e-30	COG0281	Malic enzyme	K00029	7e-45	178	dmo:Dmoj_GI24244	malate dehydrogenase (oxaloacetate-decarboxylating)(NADP+) [EC:1.1.1.40]	GO:0006108//malate metabolic process;GO:0055114//oxidation-reduction process	GO:0051287//NAD binding;GO:0046872//metal ion binding;GO:0016619//malate dehydrogenase (oxaloacetate-decarboxylating) activity	-	ko01100//Metabolic pathways;ko00620//Pyruvate metabolism;ko03320//PPAR signaling pathway
Unigene36557	377	0	23	0	3.5678	11.8008	Up	5.2205e-08	2.9855e-07	gi|357616092|gb|EHJ70004.1|	122.9	4e-27	hypothetical protein KGM_20820 [Danaus plexippus]	--	--	--	--	--	--	--	--	--	--	--	--	--	--	--	--	--	--	-	-	-	--
Unigene34726	690	0	42	0	3.5597	11.7975	Up	5.1791e-14	4.7114e-13	gi|357623816|gb|EHJ74828.1|	116.3	1e-24	transmembrane serine protease 9 [Danaus plexippus]	--	--	--	--	sp|P23578|ACRO_MOUSE	84	3e-16	Acrosin OS=Mus musculus GN=Acr PE=2 SV=1	VCA0803	49.3	6e-06	COG5640	Secreted trypsin-like serine protease	K01310	4e-15	82	oaa:100082597	chymotrypsin [EC:3.4.21.1]	GO:0007338//single fertilization;GO:0008152//metabolic process;GO:0048610//cellular process involved in reproduction	GO:0008233//peptidase activity	GO:0016023//cytoplasmic membrane-bounded vesicle	ko04974//Protein digestion and absorption;ko04972//Pancreatic secretion
CL1165.Contig2	230	0	14	0	3.5597	11.7975	Up	3.643e-05	0.00014407	--	--	--	--	--	--	--	--	--	--	--	--	--	--	--	--	--	--	--	--	--	--	-	-	-	--
Unigene36682	444	0	27	0	3.5562	11.7961	Up	2.8433e-09	1.8474e-08	--	--	--	--	--	--	--	--	--	--	--	--	--	--	--	--	--	--	--	--	--	--	-	-	-	--
Unigene36500	296	0	18	0	3.5562	11.7961	Up	1.9841e-06	9.4149e-06	gi|357614285|gb|EHJ69002.1|	166.8	2e-40	putative cAMP-dependent protein kinase catalytic subunit [Danaus plexippus]	--	--	--	--	sp|Q9MZD9|KAPCA_SHEEP	107	8e-24	cAMP-dependent protein kinase catalytic subunit alpha OS=Ovis aries GN=PRKACA PE=1 SV=3	--	--	--	--	--	K04345	3e-23	107	ecb:100064302	protein kinase A [EC:2.7.11.11]	GO:0016310//phosphorylation	GO:0004674//protein serine/threonine kinase activity;GO:0000166//nucleotide binding	-	ko05146//Amoebiasis;ko05110//Vibrio cholerae infection;ko04976//Bile secretion;ko05030//Cocaine addiction;ko04540//Gap junction;ko04916//Melanogenesis;ko04970//Salivary secretion;ko05414//Dilated cardiomyopathy;ko04340//Hedgehog signaling pathway;ko04962//Vasopressin-regulated water reabsorption;ko04740//Olfactory transduction;ko04914//Progesterone-mediated oocyte maturation;ko04971//Gastric acid…
Unigene36698	395	0	24	0	3.5532	11.7949	Up	2.522e-08	1.4935e-07	gi|332372883|gb|AEE61583.1|	191.8	7e-48	unknown [Dendroctonus ponderosae]	gi|345777400|ref|XM_537934.3|	63.9	5e-07	PREDICTED: Canis lupus familiaris guanine nucleotide binding protein (G protein), beta polypeptide 2-like 1, transcript variant 1 (GNB2L1), mRNA	sp|Q25189|GBLP_HYDVU	137	5e-33	Guanine nucleotide-binding protein subunit beta-like protein OS=Hydra vulgaris GN=RACK1 PE=2 SV=1	sll1491	51.6	4e-07	COG2319	FOG: WD40 repeat	K14753	6e-33	139	cbr:CBG03402	guanine nucleotide-binding protein subunit beta-2-like 1 protein	GO:0001525//angiogenesis;GO:0040038//polar body extrusion after meiotic divisions;GO:0018991//oviposition;GO:0040010//positive regulation of growth rate;GO:0030334//regulation of cell migration;GO:0040017//positive regulation of locomotion;GO:0051304//chromosome separation;GO:2000543//positive regulation of gastrulation;GO:0048675//axon extension;GO:0030178//negative regulation of Wnt receptor si…	GO:0005515//protein binding	GO:0030426//growth cone;GO:0044297//cell body;GO:0000776//kinetochore;GO:0005635//nuclear envelope;GO:0005813//centrosome;GO:0030424//axon	ko05162//Measles
Unigene36895	214	0	13	0	3.5526	11.7947	Up	7.541e-05	0.00028142	gi|357609792|gb|EHJ66676.1|	65.1	1e-09	hypothetical protein KGM_08772 [Danaus plexippus]	--	--	--	--	--	--	--	--	--	--	--	--	--	--	--	--	--	--	-	-	-	--
Unigene33486	412	0	25	0	3.5486	11.793	Up	1.2183e-08	7.4528e-08	--	--	--	--	--	--	--	--	--	--	--	--	--	--	--	--	--	--	--	--	--	--	-	-	-	--
Unigene36321	793	0	48	0	3.5398	11.7895	Up	6.583e-16	6.6829e-15	gi|91077924|ref|XP_974091.1|	414.5	2e-114	PREDICTED: similar to tubulin alpha 6 [Tribolium castaneum] >gi|270001444|gb|EEZ97891.1| hypothetical protein TcasGA2_TC000273 [Tribolium castaneum]	gi|21632061|gb|AY041100.1|	65.9	2e-07	Euplotes crassus clone 5 alpha-tubulin gene, partial cds	sp|Q8WQ47|TBA_LEPDS	369	5e-102	Tubulin alpha chain OS=Lepidoglyphus destructor PE=1 SV=2	SPBC16A3.15c	335	4e-92	COG5023	Tubulin	K07374	6e-102	370	gga:418166	tubulin alpha	GO:0051258//protein polymerization;GO:0006184//GTP catabolic process;GO:0007018//microtubule-based movement	GO:0003924//GTPase activity;GO:0005198//structural molecule activity;GO:0005525//GTP binding	GO:0005874//microtubule;GO:0005737//cytoplasm	ko04940//Type I diabetes mellitus;ko05130//Pathogenic Escherichia coli infection;ko04540//Gap junction;ko04145//Phagosome
Unigene36736	662	0	40	0	3.5336	11.7869	Up	2.2192e-13	1.9359e-12	gi|357623199|gb|EHJ74444.1|	293.9	3e-78	hypothetical protein KGM_06252 [Danaus plexippus]	--	--	--	--	sp|Q9VVT2|INDY1_DROME	158	1e-38	Protein I'm not dead yet OS=Drosophila melanogaster GN=Indy PE=1 SV=2	SA1732	99	6e-21	COG0471	Di- and tricarboxylate transporters	K14445	1e-43	176	nvi:100116364	solute carrier family 13 (sodium-dependent dicarboxylate transporter), member 2/3/5	-	-	-	--
Unigene34685	232	0	14	0	3.529	11.785	Up	3.643e-05	0.00014378	gi|357623318|gb|EHJ74521.1|	89.4	5e-17	hypothetical protein KGM_08250 [Danaus plexippus]	--	--	--	--	--	--	--	--	--	--	--	--	--	--	--	--	--	--	-	-	-	--
Unigene35283	249	0	15	0	3.5229	11.7825	Up	1.7599e-05	7.2854e-05	--	--	--	--	gi|133930727|gb|EF125926.1|	139	6e-30	Ostrinia nubilalis desaturase (D14-2) gene, complete cds	--	--	--	--	--	--	--	--	--	--	--	--	--	--	-	-	-	--
Unigene35714	216	0	13	0	3.5197	11.7812	Up	7.541e-05	0.00028164	--	--	--	--	--	--	--	--	--	--	--	--	--	--	--	--	--	--	--	--	--	--	-	-	-	--
Unigene35979	399	0	24	0	3.5176	11.7804	Up	2.522e-08	1.4947e-07	--	--	--	--	--	--	--	--	--	--	--	--	--	--	--	--	--	--	--	--	--	--	-	-	-	--
Unigene36897	399	0	24	0	3.5176	11.7804	Up	2.522e-08	1.4932e-07	gi|357611877|gb|EHJ67692.1|	258.8	5e-68	dynein heavy chain [Danaus plexippus]	gi|345327308|ref|XM_003431109.1|	69.9	8e-09	PREDICTED: Ornithorhynchus anatinus dynein heavy chain 5, axonemal-like (LOC100083401), mRNA	sp|Q8TE73|DYH5_HUMAN	220	6e-58	Dynein heavy chain 5, axonemal OS=Homo sapiens GN=DNAH5 PE=1 SV=3	YKR054c	60.1	1e-09	COG5245	Dynein, heavy chain	K10408	5e-30	129	nve:NEMVE_v1g173194	dynein heavy chain, axonemal	GO:0006200//ATP catabolic process;GO:0001539//ciliary or flagellar motility;GO:0007018//microtubule-based movement	GO:0003777//microtubule motor activity;GO:0005524//ATP binding;GO:0016887//ATPase activity	GO:0035085//cilium axoneme;GO:0005858//axonemal dynein complex;GO:0005874//microtubule;GO:0005737//cytoplasm	ko05016//Huntington's disease
Unigene36798	449	0	27	0	3.5166	11.78	Up	2.8433e-09	1.8472e-08	gi|260801623|ref|XP_002595695.1|	226.9	2e-58	hypothetical protein BRAFLDRAFT_275374 [Branchiostoma floridae] >gi|229280942|gb|EEN51707.1| hypothetical protein BRAFLDRAFT_275374 [Branchiostoma floridae]	gi|195577942|ref|XM_002078790.1|	168	1e-38	Drosophila simulans GD22330 (Dsim\GD22330), mRNA	sp|P31009|RS2_DROME	221	4e-58	40S ribosomal protein S2 OS=Drosophila melanogaster GN=RpS2 PE=1 SV=2	YGL123w	242	2e-64	COG0098	Ribosomal protein S5	K02981	3e-59	226	bfo:BRAFLDRAFT_275374	small subunit ribosomal protein S2e	GO:0006412//translation	GO:0003735//structural constituent of ribosome;GO:0003723//RNA binding	GO:0015935//small ribosomal subunit	ko03010//Ribosome
Unigene36733	366	0	22	0	3.5152	11.7794	Up	1.0806e-07	5.9658e-07	--	--	--	--	--	--	--	--	--	--	--	--	--	--	--	--	--	--	--	--	--	--	-	-	-	--
Unigene36511	233	0	14	0	3.5139	11.7789	Up	3.643e-05	0.00014372	--	--	--	--	--	--	--	--	--	--	--	--	--	--	--	--	--	--	--	--	--	--	-	-	-	--
Unigene33899	250	0	15	0	3.5088	11.7768	Up	1.7599e-05	7.2918e-05	--	--	--	--	--	--	--	--	--	--	--	--	--	--	--	--	--	--	--	--	--	--	-	-	-	--
Unigene36784	200	0	12	0	3.5088	11.7768	Up	0.0001561	0.00054859	--	--	--	--	--	--	--	--	--	--	--	--	--	--	--	--	--	--	--	--	--	--	-	-	-	--
Unigene33236	217	0	13	0	3.5034	11.7745	Up	7.541e-05	0.00028212	--	--	--	--	--	--	--	--	--	--	--	--	--	--	--	--	--	--	--	--	--	--	-	-	-	--
Unigene33621	217	0	13	0	3.5034	11.7745	Up	7.541e-05	0.00028205	--	--	--	--	--	--	--	--	--	--	--	--	--	--	--	--	--	--	--	--	--	--	-	-	-	--
Unigene31517	284	0	17	0	3.5006	11.7734	Up	4.1072e-06	1.8702e-05	--	--	--	--	--	--	--	--	--	--	--	--	--	--	--	--	--	--	--	--	--	--	-	-	-	--
Unigene34423	284	0	17	0	3.5006	11.7734	Up	4.1072e-06	1.8675e-05	--	--	--	--	--	--	--	--	--	--	--	--	--	--	--	--	--	--	--	--	--	--	-	-	-	--
Unigene36536	401	0	24	0	3.5001	11.7732	Up	2.522e-08	1.4941e-07	gi|357622958|gb|EHJ74300.1|	163.3	2e-39	hypothetical protein KGM_22009 [Danaus plexippus]	--	--	--	--	--	--	--	--	--	--	--	--	--	--	--	--	--	--	-	-	-	--
Unigene34687	385	0	23	0	3.4936	11.7705	Up	5.2205e-08	2.9885e-07	gi|296427824|gb|ADH16742.1|	56.2	4e-07	SMC domain protein [Heliothis subflexa]	--	--	--	--	--	--	--	--	--	--	--	--	--	--	--	--	--	--	-	-	-	--
Unigene34086	519	0	31	0	3.4931	11.7703	Up	1.5486e-10	1.1153e-09	gi|357616659|gb|EHJ70316.1|	111.7	1e-23	hypothetical protein KGM_17485 [Danaus plexippus]	--	--	--	--	--	--	--	--	--	--	--	--	--	--	--	--	--	--	-	-	-	--
Unigene36168	586	0	35	0	3.4929	11.7702	Up	8.4344e-12	6.6662e-11	--	--	--	--	--	--	--	--	--	--	--	--	--	--	--	--	--	--	--	--	--	--	-	-	-	--
CL8905.Contig2	286	0	17	0	3.4761	11.7633	Up	4.1072e-06	1.8705e-05	--	--	--	--	--	--	--	--	--	--	--	--	--	--	--	--	--	--	--	--	--	--	-	-	-	--
Unigene31908	421	0	25	0	3.4727	11.7618	Up	1.2183e-08	7.4543e-08	--	--	--	--	--	--	--	--	--	--	--	--	--	--	--	--	--	--	--	--	--	--	-	-	-	--
CL3127.Contig6	354	0	21	0	3.4692	11.7604	Up	2.237e-07	1.1963e-06	--	--	--	--	--	--	--	--	--	--	--	--	--	--	--	--	--	--	--	--	--	--	-	-	-	--
Unigene36599	236	0	14	0	3.4692	11.7604	Up	3.643e-05	0.00014371	--	--	--	--	--	--	--	--	--	--	--	--	--	--	--	--	--	--	--	--	--	--	-	-	-	--
CL7694.Contig2	270	0	16	0	3.4655	11.7588	Up	8.5019e-06	3.702e-05	--	--	--	--	--	--	--	--	--	--	--	--	--	--	--	--	--	--	--	--	--	--	-	-	-	--
Unigene33473	203	0	12	0	3.457	11.7553	Up	0.0001561	0.00054937	--	--	--	--	--	--	--	--	--	--	--	--	--	--	--	--	--	--	--	--	--	--	-	-	-	--
Unigene36467	423	0	25	0	3.4563	11.755	Up	1.2183e-08	7.4403e-08	--	--	--	--	--	--	--	--	--	--	--	--	--	--	--	--	--	--	--	--	--	--	-	-	-	--
Unigene36645	474	0	28	0	3.4545	11.7543	Up	1.3736e-09	9.1485e-09	gi|357622038|gb|EHJ73658.1|	285.4	5e-76	hypothetical protein KGM_01870 [Danaus plexippus]	gi|269847902|gb|AC239124.1|	81.8	2e-12	Bicyclus anynana clone BA_Ba85J10, complete sequence	sp|Q96MR6|WDR65_HUMAN	63.5	2e-10	WD repeat-containing protein 65 OS=Homo sapiens GN=WDR65 PE=1 SV=3	--	--	--	--	--	--	--	--	--	--	-	-	-	--
Unigene35260	559	0	33	0	3.4523	11.7533	Up	3.6141e-11	2.7294e-10	gi|357614320|gb|EHJ69019.1|	205.7	8e-52	hypothetical protein KGM_08508 [Danaus plexippus]	--	--	--	--	sp|Q5XPI4|RN123_HUMAN	82.8	4e-16	E3 ubiquitin-protein ligase RNF123 OS=Homo sapiens GN=RNF123 PE=1 SV=1	--	--	--	--	--	K12169	1e-17	89.7	ame:410136	Kip1 ubiquitination-promoting complex protein 1 [EC:6.3.2.19]	-	-	-	--
CL866.Contig1	612	0	36	0	3.44	11.7482	Up	4.0746e-12	3.2993e-11	--	--	--	--	--	--	--	--	--	--	--	--	--	--	--	--	--	--	--	--	--	--	-	-	-	--
CL6582.Contig1	442	0	26	0	3.44	11.7482	Up	5.8857e-09	3.7193e-08	--	--	--	--	gi|269847898|gb|AC239120.1|	69.9	8e-09	Bicyclus anynana clone BA_Ba4N12, complete sequence	--	--	--	--	--	--	--	--	--	--	--	--	--	--	-	-	-	--
Unigene33756	323	0	19	0	3.44	11.7482	Up	9.5852e-07	4.7644e-06	--	--	--	--	--	--	--	--	--	--	--	--	--	--	--	--	--	--	--	--	--	--	-	-	-	--
Unigene36558	289	0	17	0	3.44	11.7482	Up	4.1072e-06	1.8661e-05	--	--	--	--	--	--	--	--	--	--	--	--	--	--	--	--	--	--	--	--	--	--	-	-	-	--
Unigene33803	255	0	15	0	3.44	11.7482	Up	1.7599e-05	7.2932e-05	gi|357608928|gb|EHJ66217.1|	119	6e-26	putative lipopolysaccharide-induced transcription factor regulating tumor necrosis factor alpha [Danaus plexippus]	--	--	--	--	--	--	--	--	--	--	--	--	--	--	--	--	--	--	-	-	-	--
Unigene34874	204	0	12	0	3.44	11.7482	Up	0.0001561	0.00054899	--	--	--	--	gi|319894734|gb|HQ116674.1|	99.6	4e-18	Ostrinia nubilalis Z marker G35 genomic sequence	--	--	--	--	--	--	--	--	--	--	--	--	--	--	-	-	-	--
Unigene37007	204	0	12	0	3.44	11.7482	Up	0.0001561	0.00054824	--	--	--	--	--	--	--	--	--	--	--	--	--	--	--	--	--	--	--	--	--	--	-	-	-	--
Unigene33401	562	0	33	0	3.4339	11.7456	Up	3.6141e-11	2.7334e-10	--	--	--	--	--	--	--	--	--	--	--	--	--	--	--	--	--	--	--	--	--	--	-	-	-	--
CL4047.Contig2	545	0	32	0	3.4337	11.7455	Up	7.4812e-11	5.5296e-10	--	--	--	--	gi|294517565|gb|GQ166860.1|	63.9	6e-07	Ostrinia nubilalis clone BAC 75M1 acyl-CoA delta-11 desaturase gene, complete cds	--	--	--	--	--	--	--	--	--	--	--	--	--	--	-	-	-	--
Unigene34123	545	0	32	0	3.4337	11.7455	Up	7.4812e-11	5.5257e-10	gi|357628764|gb|EHJ77965.1|	179.9	4e-44	hypothetical protein KGM_17985 [Danaus plexippus]	gi|170049524|ref|XM_001870865.1|	71.9	3e-09	Culex quinquefasciatus aromatic amino acid decarboxylase, mRNA	sp|Q05733|DCHS_DROME	164	1e-40	Histidine decarboxylase OS=Drosophila melanogaster GN=Hdc PE=2 SV=2	mll0712	90.9	1e-18	COG0076	Glutamate decarboxylase and related PLP-dependent proteins	K01590	8e-42	169	nvi:100119434	histidine decarboxylase [EC:4.1.1.22]	GO:0006520//cellular amino acid metabolic process	GO:0030170//pyridoxal phosphate binding;GO:0016831//carboxy-lyase activity	-	ko01100//Metabolic pathways;ko00340//Histidine metabolism
Unigene36597	341	0	20	0	3.4299	11.744	Up	4.6305e-07	2.3807e-06	--	--	--	--	--	--	--	--	--	--	--	--	--	--	--	--	--	--	--	--	--	--	-	-	-	--
Unigene35844	307	0	18	0	3.4288	11.7435	Up	1.9841e-06	9.417e-06	--	--	--	--	--	--	--	--	--	--	--	--	--	--	--	--	--	--	--	--	--	--	-	-	-	--
Unigene34027	222	0	13	0	3.4245	11.7417	Up	7.541e-05	0.00028194	gi|256086018|ref|XP_002579204.1|	54.3	1e-06	hypothetical protein [Schistosoma mansoni] >gi|360044467|emb|CCD82015.1| hypothetical protein Smp_165790 [Schistosoma mansoni]	--	--	--	--	--	--	--	--	--	--	--	--	--	--	--	--	--	--	-	-	-	--
Unigene34113	222	0	13	0	3.4245	11.7417	Up	7.541e-05	0.00028193	--	--	--	--	--	--	--	--	--	--	--	--	SPAC1805.11c	60.5	7e-10	COG4830	Ribosomal protein S26	--	--	--	--	--	-	-	-	--
Unigene33854	632	0	37	0	3.4237	11.7413	Up	1.9684e-12	1.6208e-11	gi|357624888|gb|EHJ75494.1|	60.8	4e-08	hypothetical protein KGM_02334 [Danaus plexippus]	--	--	--	--	--	--	--	--	--	--	--	--	--	--	--	--	--	--	-	-	-	--
Unigene36654	410	0	24	0	3.4232	11.7411	Up	2.522e-08	1.4937e-07	gi|357621605|gb|EHJ73384.1|	167.9	1e-40	hypothetical protein KGM_05889 [Danaus plexippus]	--	--	--	--	--	--	--	--	--	--	--	--	--	--	--	--	--	--	-	-	-	--
Unigene35098	205	0	12	0	3.4232	11.7411	Up	0.0001561	0.00054896	--	--	--	--	--	--	--	--	--	--	--	--	--	--	--	--	--	--	--	--	--	--	-	-	-	--
CL3321.Contig4	291	0	17	0	3.4164	11.7383	Up	4.1072e-06	1.8723e-05	--	--	--	--	--	--	--	--	--	--	--	--	--	--	--	--	--	--	--	--	--	--	-	-	-	--
Unigene36518	274	0	16	0	3.4149	11.7376	Up	8.5019e-06	3.6942e-05	--	--	--	--	--	--	--	--	--	--	--	--	--	--	--	--	--	--	--	--	--	--	-	-	-	--
Unigene34492	240	0	14	0	3.4114	11.7361	Up	3.643e-05	0.00014379	gi|357607263|gb|EHJ65418.1|	95.9	5e-19	hypothetical protein KGM_05450 [Danaus plexippus]	--	--	--	--	--	--	--	--	--	--	--	--	--	--	--	--	--	--	-	-	-	--
CL3526.Contig3	566	0	33	0	3.4096	11.7354	Up	3.6141e-11	2.7351e-10	gi|389615271|dbj|BAM20618.1|	209.9	4e-53	simila to CG18335, partial [Papilio polytes]	--	--	--	--	sp|Q7JRP4|U605_DROME	95.1	8e-20	UPF0605 protein CG18335 OS=Drosophila melanogaster GN=CG18335 PE=2 SV=1	--	--	--	--	--	--	--	--	--	--	-	-	-	--
CL576.Contig1	326	0	19	0	3.4084	11.7349	Up	9.5852e-07	4.7682e-06	gi|357605017|gb|EHJ64431.1|	58.5	1e-07	putative translin-associated factor X interacting protein 1 isoform 4 [Danaus plexippus]	--	--	--	--	--	--	--	--	--	--	--	--	--	--	--	--	--	--	-	-	-	--
Unigene32875	206	0	12	0	3.4066	11.7341	Up	0.0001561	0.00054965	--	--	--	--	--	--	--	--	--	--	--	--	--	--	--	--	--	--	--	--	--	--	-	-	-	--
Unigene33563	292	0	17	0	3.4047	11.7333	Up	4.1072e-06	1.8688e-05	gi|357624288|gb|EHJ75123.1|	88.6	9e-17	hypothetical protein KGM_05574 [Danaus plexippus]	--	--	--	--	--	--	--	--	--	--	--	--	--	--	--	--	--	--	-	-	-	--
Unigene36624	258	0	15	0	3.4	11.7313	Up	1.7599e-05	7.2815e-05	gi|357622091|gb|EHJ73693.1|	138.7	7e-32	hypothetical protein KGM_17748 [Danaus plexippus]	--	--	--	--	--	--	--	--	--	--	--	--	--	--	--	--	--	--	-	-	-	--
Unigene36442	327	0	19	0	3.398	11.7305	Up	9.5852e-07	4.7594e-06	--	--	--	--	gi|114842948|gb|DQ887770.1|	69.9	6e-09	Ostrinia furnacalis chitinase gene, complete cds	--	--	--	--	--	--	--	--	--	--	--	--	--	--	-	-	-	--
Unigene36737	207	0	12	0	3.3902	11.7272	Up	0.0001561	0.00054862	gi|357627117|gb|EHJ76919.1|	123.2	3e-27	pyruvate kinase [Danaus plexippus]	--	--	--	--	sp|O62619|KPYK_DROME	48.9	2e-06	Pyruvate kinase OS=Drosophila melanogaster GN=PyK PE=2 SV=2	--	--	--	--	--	K00873	3e-08	57	aag:AaeL_AAEL012576	pyruvate kinase [EC:2.7.1.40]	-	GO:0003824//catalytic activity	-	ko01100//Metabolic pathways;ko00620//Pyruvate metabolism;ko00010//Glycolysis / Gluconeogenesis;ko00230//Purine metabolism;ko04930//Type II diabetes mellitus
CL8150.Contig2	380	0	22	0	3.3857	11.7252	Up	1.0806e-07	5.9802e-07	gi|357631479|gb|EHJ78952.1|	87.4	1e-16	hypothetical protein KGM_06927 [Danaus plexippus]	--	--	--	--	--	--	--	--	--	--	--	--	--	--	--	--	--	--	-	-	-	--
CL8798.Contig1	363	0	21	0	3.3832	11.7242	Up	2.237e-07	1.1955e-06	--	--	--	--	--	--	--	--	--	--	--	--	--	--	--	--	--	--	--	--	--	--	-	-	-	--
Unigene36685	363	0	21	0	3.3832	11.7242	Up	2.237e-07	1.1924e-06	--	--	--	--	--	--	--	--	--	--	--	--	--	--	--	--	--	--	--	--	--	--	-	-	-	--
Unigene34762	415	0	24	0	3.382	11.7237	Up	2.522e-08	1.4952e-07	--	--	--	--	--	--	--	--	--	--	--	--	--	--	--	--	--	--	--	--	--	--	-	-	-	--
Unigene33892	519	0	30	0	3.3804	11.723	Up	3.2056e-10	2.2528e-09	--	--	--	--	--	--	--	--	--	--	--	--	--	--	--	--	--	--	--	--	--	--	-	-	-	--
Unigene36659	346	0	20	0	3.3804	11.723	Up	4.6305e-07	2.3801e-06	--	--	--	--	gi|291201262|emb|FP340437.1|	79.8	7e-12	41B01_HaBAC_fin, Helicoverpa armigera BAC, pupae DNA	--	--	--	--	--	--	--	--	--	--	--	--	--	--	-	-	-	--
Unigene36601	277	0	16	0	3.3779	11.7219	Up	8.5019e-06	3.6939e-05	gi|357623483|gb|EHJ74614.1|	101.7	1e-20	hypothetical protein KGM_20723 [Danaus plexippus]	--	--	--	--	--	--	--	--	--	--	--	--	--	--	--	--	--	--	-	-	-	--
Unigene33579	364	0	21	0	3.3739	11.7202	Up	2.237e-07	1.1943e-06	gi|357625003|gb|EHJ75565.1|	186.4	3e-46	hypothetical protein KGM_16874 [Danaus plexippus]	gi|346713388|dbj|AK388054.1|	79.8	7e-12	Bombyx mori mRNA, clone: bmte30H24	sp|Q4R796|CASC1_MACFA	52	3e-07	Cancer susceptibility candidate protein 1 homolog OS=Macaca fascicularis GN=CASC1 PE=2 SV=1	--	--	--	--	--	--	--	--	--	--	-	-	-	--
Unigene32508	208	0	12	0	3.3739	11.7202	Up	0.0001561	0.00054999	--	--	--	--	--	--	--	--	--	--	--	--	--	--	--	--	--	--	--	--	--	--	-	-	-	--
Unigene36537	208	0	12	0	3.3739	11.7202	Up	0.0001561	0.00054881	--	--	--	--	--	--	--	--	--	--	--	--	--	--	--	--	--	--	--	--	--	--	-	-	-	--
Unigene36810	208	0	12	0	3.3739	11.7202	Up	0.0001561	0.00054856	--	--	--	--	--	--	--	--	--	--	--	--	--	--	--	--	--	--	--	--	--	--	-	-	-	--
Unigene35049	399	0	23	0	3.3711	11.719	Up	5.2205e-08	2.988e-07	--	--	--	--	--	--	--	--	--	--	--	--	--	--	--	--	--	--	--	--	--	--	-	-	-	--
Unigene32345	295	0	17	0	3.3701	11.7186	Up	4.1072e-06	1.8698e-05	gi|84800|pir||S08404	91.3	1e-17	hypothetical protein 1 - silkworm transposon mag	--	--	--	--	--	--	--	--	--	--	--	--	--	K14191	5e-06	49.7	hmg:100215880	18S rRNA (adenine1779-N6/adenine1780-N6)-dimethyltransferase [EC:2.1.1.183]	-	-	-	--
Unigene33974	295	0	17	0	3.3701	11.7186	Up	4.1072e-06	1.868e-05	--	--	--	--	--	--	--	--	--	--	--	--	--	--	--	--	--	--	--	--	--	--	-	-	-	--
Unigene33551	366	0	21	0	3.3554	11.7123	Up	2.237e-07	1.1944e-06	--	--	--	--	gi|319894721|gb|HQ116661.1|	125	1e-25	Ostrinia nubilalis Z marker G03 genomic sequence	--	--	--	--	--	--	--	--	--	--	--	--	--	--	-	-	-	--
Unigene35270	996	0	57	0	3.3468	11.7086	Up	9.4337e-19	1.0965e-17	gi|261335919|emb|CBH09299.1|	496.9	5e-139	putative cohesin subunit [Heliconius melpomene]	--	--	--	--	sp|Q8BI79|CCD40_MOUSE	120	4e-27	Coiled-coil domain-containing protein 40 OS=Mus musculus GN=Ccdc40 PE=2 SV=1	SMc00024	57.8	3e-08	COG1196	Chromosome segregation ATPases	K04371	2e-12	73.9	der:Dere_GG23119	extracellular signal-regulated kinase 1/2 [EC:2.7.11.24]	GO:0006928//cellular component movement	-	GO:0044464//cell part	ko05219//Bladder cancer;ko04540//Gap junction;ko04510//Focal adhesion;ko04916//Melanogenesis;ko05010//Alzheimer's disease;ko05416//Viral myocarditis;ko04260//Cardiac muscle contraction;ko05145//Toxoplasmosis;ko04013//MAPK signaling pathway - fly;ko05410//Hypertrophic cardiomyopathy (HCM);ko05200//Pathways in cancer;ko05414//Dilated cardiomyopathy;ko05218//Melanoma;ko04914//Progesterone-mediated o…
Unigene36705	315	0	18	0	3.3417	11.7064	Up	1.9841e-06	9.4084e-06	--	--	--	--	--	--	--	--	--	--	--	--	--	--	--	--	--	--	--	--	--	--	-	-	-	--
Unigene34424	333	0	19	0	3.3367	11.7042	Up	9.5852e-07	4.7628e-06	gi|357617875|gb|EHJ71043.1|	92.8	4e-18	hypothetical protein KGM_01604 [Danaus plexippus]	--	--	--	--	--	--	--	--	--	--	--	--	--	--	--	--	--	--	-	-	-	--
CL833.Contig2	298	0	17	0	3.3361	11.7039	Up	4.1072e-06	1.8706e-05	gi|357616799|gb|EHJ70414.1|	96.7	3e-19	hypothetical protein KGM_15919 [Danaus plexippus]	--	--	--	--	--	--	--	--	--	--	--	--	--	--	--	--	--	--	-	-	-	--
Unigene36623	298	0	17	0	3.3361	11.7039	Up	4.1072e-06	1.8658e-05	gi|357607263|gb|EHJ65418.1|	146.7	2e-34	hypothetical protein KGM_05450 [Danaus plexippus]	--	--	--	--	--	--	--	--	--	--	--	--	--	--	--	--	--	--	-	-	-	--
Unigene36925	263	0	15	0	3.3354	11.7036	Up	1.7599e-05	7.2776e-05	--	--	--	--	--	--	--	--	--	--	--	--	--	--	--	--	--	--	--	--	--	--	-	-	-	--
Unigene36525	491	0	28	0	3.3349	11.7034	Up	1.3736e-09	9.1494e-09	gi|357614853|gb|EHJ69326.1|	156.8	3e-37	hypothetical protein KGM_10899 [Danaus plexippus]	--	--	--	--	--	--	--	--	--	--	--	--	--	--	--	--	--	--	-	-	-	--
Unigene32099	351	0	20	0	3.3322	11.7023	Up	4.6305e-07	2.3856e-06	--	--	--	--	--	--	--	--	--	--	--	--	--	--	--	--	--	--	--	--	--	--	-	-	-	--
Unigene36927	351	0	20	0	3.3322	11.7023	Up	4.6305e-07	2.3793e-06	gi|357609070|gb|EHJ66280.1|	57.4	2e-07	hypothetical protein KGM_14988 [Danaus plexippus]	--	--	--	--	--	--	--	--	--	--	--	--	--	--	--	--	--	--	-	-	-	--
Unigene36561	510	0	29	0	3.3254	11.6993	Up	6.6357e-10	4.5429e-09	gi|357612337|gb|EHJ67930.1|	259.2	5e-68	hypothetical protein KGM_21239 [Danaus plexippus]	gi|346710135|dbj|AK379059.1|	139	1e-29	Bombyx mori mRNA, clone: ftes03O09	sp|Q8N5T2|TBC19_HUMAN	86.3	3e-17	TBC1 domain family member 19 OS=Homo sapiens GN=TBC1D19 PE=1 SV=2	--	--	--	--	--	--	--	--	--	--	GO:0032313//regulation of Rab GTPase activity	-	-	--
Unigene33139	264	0	15	0	3.3228	11.6982	Up	1.7599e-05	7.2971e-05	gi|357604548|gb|EHJ64235.1|	95.9	5e-19	hypothetical protein KGM_20496 [Danaus plexippus]	--	--	--	--	--	--	--	--	--	--	--	--	--	--	--	--	--	--	-	-	-	--
Unigene33620	264	0	15	0	3.3228	11.6982	Up	1.7599e-05	7.2942e-05	--	--	--	--	--	--	--	--	--	--	--	--	--	--	--	--	--	--	--	--	--	--	-	-	-	--
CL7534.Contig2	370	0	21	0	3.3192	11.6966	Up	2.237e-07	1.1957e-06	--	--	--	--	--	--	--	--	--	--	--	--	--	--	--	--	--	--	--	--	--	--	-	-	-	--
Unigene31912	970	0	55	0	3.3159	11.6952	Up	4.0423e-18	4.5789e-17	gi|357603049|gb|EHJ63610.1|	432.6	1e-119	putative malate dehydrogenase [Danaus plexippus]	--	--	--	--	sp|P40926|MDHM_HUMAN	163	5e-40	Malate dehydrogenase, mitochondrial OS=Homo sapiens GN=MDH2 PE=1 SV=3	STM3359	148	2e-35	COG0039	Malate/lactate dehydrogenases	K00026	2e-45	183	dya:Dyak_GE25523	malate dehydrogenase [EC:1.1.1.37]	GO:0043068//positive regulation of programmed cell death;GO:0006099//tricarboxylic acid cycle;GO:0035070//salivary gland histolysis;GO:0046331//lateral inhibition;GO:0006919//activation of cysteine-type endopeptidase activity involved in apoptotic process;GO:0035209//pupal development	GO:0030060//L-malate dehydrogenase activity	GO:0005739//mitochondrion;GO:0005811//lipid particle	ko01100//Metabolic pathways;ko00620//Pyruvate metabolism;ko00630//Glyoxylate and dicarboxylate metabolism;ko00020//Citrate cycle (TCA cycle)
Unigene34830	565	0	32	0	3.3122	11.6936	Up	7.4812e-11	5.523e-10	--	--	--	--	--	--	--	--	--	--	--	--	--	--	--	--	--	--	--	--	--	--	-	-	-	--
Unigene32126	795	0	45	0	3.3102	11.6927	Up	5.839e-15	5.622e-14	gi|357614606|gb|EHJ69170.1|	62	3e-08	hypothetical protein KGM_15717 [Danaus plexippus]	--	--	--	--	--	--	--	--	--	--	--	--	--	--	--	--	--	--	-	-	-	--
Unigene33448	689	0	39	0	3.3102	11.6927	Up	4.5938e-13	3.934e-12	gi|357616659|gb|EHJ70316.1|	94.4	4e-18	hypothetical protein KGM_17485 [Danaus plexippus]	--	--	--	--	--	--	--	--	--	--	--	--	--	--	--	--	--	--	-	-	-	--
Unigene33539	212	0	12	0	3.3102	11.6927	Up	0.0001561	0.00054927	--	--	--	--	--	--	--	--	--	--	--	--	--	--	--	--	--	--	--	--	--	--	-	-	-	--
Unigene34082	654	0	37	0	3.3085	11.692	Up	1.9684e-12	1.6206e-11	gi|389609887|dbj|BAM18555.1|	250.8	3e-65	NADH:ubiquinone dehydrogenase [Papilio xuthus]	--	--	--	--	sp|O43181|NDUS4_HUMAN	143	3e-34	NADH dehydrogenase [ubiquinone] iron-sulfur protein 4, mitochondrial OS=Homo sapiens GN=NDUFS4 PE=1 SV=1	--	--	--	--	--	K03937	6e-51	200	aag:AaeL_AAEL013744	NADH dehydrogenase (ubiquinone) Fe-S protein 4 [EC:1.6.5.3 1.6.99.3]	GO:0055114//oxidation-reduction process	GO:0016651//oxidoreductase activity, acting on NADH or NADPH	GO:0005743//mitochondrial inner membrane	ko01100//Metabolic pathways;ko05012//Parkinson's disease;ko00190//Oxidative phosphorylation;ko05010//Alzheimer's disease;ko05016//Huntington's disease
CL2406.Contig1	460	0	26	0	3.3054	11.6906	Up	5.8857e-09	3.7196e-08	--	--	--	--	--	--	--	--	--	--	--	--	--	--	--	--	--	--	--	--	--	--	-	-	-	--
Unigene34948	354	0	20	0	3.304	11.69	Up	4.6305e-07	2.3829e-06	--	--	--	--	--	--	--	--	--	--	--	--	--	--	--	--	--	--	--	--	--	--	-	-	-	--
Unigene36973	354	0	20	0	3.304	11.69	Up	4.6305e-07	2.3789e-06	gi|357610601|gb|EHJ67052.1|	52.8	5e-06	hypothetical protein KGM_10278 [Danaus plexippus]	--	--	--	--	--	--	--	--	--	--	--	--	--	--	--	--	--	--	-	-	-	--
Unigene33955	301	0	17	0	3.3029	11.6895	Up	4.1072e-06	1.8681e-05	gi|357621463|gb|EHJ73285.1|	175.6	5e-43	hypothetical protein KGM_08081 [Danaus plexippus]	--	--	--	--	--	--	--	--	--	--	--	--	--	--	--	--	--	--	-	-	-	--
Unigene34191	868	0	49	0	3.3013	11.6888	Up	3.1802e-16	3.2895e-15	gi|357616694|gb|EHJ70346.1|	305.1	2e-81	hypothetical protein KGM_05700 [Danaus plexippus]	--	--	--	--	sp|Q8N4P6|LRC71_HUMAN	81.6	2e-15	Leucine-rich repeat-containing protein 71 OS=Homo sapiens GN=LRRC71 PE=2 SV=1	--	--	--	--	--	K08060	7e-06	51.6	tgu:100223542	class II, major histocompatibility complex, transactivator	-	-	-	ko05340//Primary immunodeficiency;ko05145//Toxoplasmosis;ko05164//Influenza A;ko05152//Tuberculosis;ko04612//Antigen processing and presentation
CL806.Contig3	319	0	18	0	3.2998	11.6882	Up	1.9841e-06	9.4351e-06	--	--	--	--	--	--	--	--	--	--	--	--	--	--	--	--	--	--	--	--	--	--	-	-	-	--
Unigene34280	319	0	18	0	3.2998	11.6882	Up	1.9841e-06	9.4228e-06	gi|357609730|gb|EHJ66615.1|	112.5	5e-24	beta-actin [Danaus plexippus]	--	--	--	--	sp|P51775|ACT_GIAIN	52.4	2e-07	Actin OS=Giardia intestinalis PE=3 SV=1	ECU01g0460	50.8	6e-07	COG5277	Actin and related proteins	K05692	1e-07	55.5	der:Dere_GG20626	actin beta/gamma 1	-	-	-	ko05110//Vibrio cholerae infection;ko05130//Pathogenic Escherichia coli infection;ko04510//Focal adhesion;ko04145//Phagosome;ko05416//Viral myocarditis;ko05410//Hypertrophic cardiomyopathy (HCM);ko05414//Dilated cardiomyopathy;ko04971//Gastric acid secretion;ko05164//Influenza A;ko04530//Tight junction;ko05412//Arrhythmogenic right ventricular cardiomyopathy (ARVC);ko05100//Bacterial invasion of …
CL5308.Contig1	213	0	12	0	3.2947	11.6859	Up	0.0001561	0.00055053	--	--	--	--	--	--	--	--	--	--	--	--	--	--	--	--	--	--	--	--	--	--	-	-	-	--
CL6469.Contig2	213	0	12	0	3.2947	11.6859	Up	0.0001561	0.00055031	--	--	--	--	--	--	--	--	--	--	--	--	--	--	--	--	--	--	--	--	--	--	-	-	-	--
Unigene36614	373	0	21	0	3.2925	11.685	Up	2.237e-07	1.1926e-06	gi|357609071|gb|EHJ66281.1|	83.2	3e-15	hypothetical protein KGM_14989 [Danaus plexippus]	--	--	--	--	--	--	--	--	--	--	--	--	--	--	--	--	--	--	-	-	-	--
Unigene36478	249	0	14	0	3.2881	11.683	Up	3.643e-05	0.00014373	--	--	--	--	--	--	--	--	--	--	--	--	--	--	--	--	--	--	--	--	--	--	-	-	-	--
Unigene33747	516	0	29	0	3.2867	11.6824	Up	6.6357e-10	4.5489e-09	gi|357623540|gb|EHJ74650.1|	149.8	4e-35	hypothetical protein KGM_11033 [Danaus plexippus]	--	--	--	--	sp|Q9BRQ6|CHCH6_HUMAN	52.8	4e-07	Coiled-coil-helix-coiled-coil-helix domain-containing protein 6, mitochondrial OS=Homo sapiens GN=CHCHD6 PE=1 SV=1	--	--	--	--	--	--	--	--	--	--	-	-	-	--
CL3003.Contig2	267	0	15	0	3.2854	11.6819	Up	1.7599e-05	7.3074e-05	--	--	--	--	--	--	--	--	--	--	--	--	--	--	--	--	--	--	--	--	--	--	-	-	-	--
Unigene36613	677	0	38	0	3.2825	11.6806	Up	9.5091e-13	7.9809e-12	--	--	--	--	--	--	--	--	--	--	--	--	--	--	--	--	--	--	--	--	--	--	-	-	-	--
CL9514.Contig1	464	0	26	0	3.2769	11.6781	Up	5.8857e-09	3.7185e-08	gi|357625562|gb|EHJ75962.1|	119.4	4e-26	hypothetical protein KGM_00412 [Danaus plexippus]	--	--	--	--	--	--	--	--	--	--	--	--	--	K09566	9e-07	52.8	oaa:100077453	peptidyl-prolyl isomerase G (cyclophilin G) [EC:5.2.1.8]	-	-	-	--
Unigene36548	357	0	20	0	3.2762	11.6778	Up	4.6305e-07	2.3809e-06	gi|357628764|gb|EHJ77965.1|	214.9	8e-55	hypothetical protein KGM_17985 [Danaus plexippus]	--	--	--	--	sp|Q05733|DCHS_DROME	127	7e-30	Histidine decarboxylase OS=Drosophila melanogaster GN=Hdc PE=2 SV=2	--	--	--	--	--	K01590	9e-35	145	aga:AgaP_AGAP009001	histidine decarboxylase [EC:4.1.1.22]	GO:0019752//carboxylic acid metabolic process	GO:0016829//lyase activity	-	ko01100//Metabolic pathways;ko00340//Histidine metabolism
Unigene33543	250	0	14	0	3.2749	11.6772	Up	3.643e-05	0.00014383	gi|357627998|gb|EHJ77486.1|	107.1	2e-22	putative sodium-neurotransmitter symporter [Danaus plexippus]	--	--	--	--	--	--	--	--	--	--	--	--	--	--	--	--	--	--	-	-	-	--
Unigene36631	268	0	15	0	3.2732	11.6765	Up	1.7599e-05	7.281e-05	--	--	--	--	--	--	--	--	--	--	--	--	--	--	--	--	--	--	--	--	--	--	-	-	-	--
Unigene32921	215	0	12	0	3.264	11.6724	Up	0.0001561	0.00054959	--	--	--	--	--	--	--	--	--	--	--	--	--	--	--	--	--	--	--	--	--	--	-	-	-	--
Unigene36638	251	0	14	0	3.2619	11.6715	Up	3.643e-05	0.0001437	gi|357622091|gb|EHJ73693.1|	102.1	7e-21	hypothetical protein KGM_17748 [Danaus plexippus]	--	--	--	--	--	--	--	--	--	--	--	--	--	--	--	--	--	--	-	-	-	--
Unigene33553	269	0	15	0	3.261	11.6711	Up	1.7599e-05	7.2957e-05	gi|357627558|gb|EHJ77211.1|	111.3	1e-23	cys-loop ligand-gated ion channel subunit [Danaus plexippus]	--	--	--	--	--	--	--	--	--	--	--	--	--	--	--	--	--	--	-	-	-	--
Unigene36555	269	0	15	0	3.261	11.6711	Up	1.7599e-05	7.2825e-05	--	--	--	--	--	--	--	--	--	--	--	--	--	--	--	--	--	--	--	--	--	--	-	-	-	--
CL6254.Contig3	323	0	18	0	3.259	11.6702	Up	1.9841e-06	9.4366e-06	--	--	--	--	--	--	--	--	--	--	--	--	--	--	--	--	--	--	--	--	--	--	-	-	-	--
Unigene36441	395	0	22	0	3.2571	11.6694	Up	1.0806e-07	5.968e-07	--	--	--	--	--	--	--	--	--	--	--	--	--	--	--	--	--	--	--	--	--	--	-	-	-	--
Unigene36389	1043	0	58	0	3.252	11.6671	Up	4.5573e-19	5.3874e-18	gi|357617118|gb|EHJ70594.1|	227.6	7e-58	hypothetical protein KGM_02403 [Danaus plexippus]	--	--	--	--	sp|Q4R6C2|ZN383_MACFA	54.3	4e-07	Zinc finger protein 383 OS=Macaca fascicularis GN=ZNF383 PE=2 SV=1	--	--	--	--	--	K09228	2e-06	54.3	ecb:100056421	KRAB domain-containing zinc finger protein	-	-	-	--
Unigene36902	396	0	22	0	3.2489	11.6657	Up	1.0806e-07	5.9642e-07	gi|308499637|ref|XP_003112004.1|	156.4	3e-37	hypothetical protein CRE_29604 [Caenorhabditis remanei] >gi|308268485|gb|EFP12438.1| hypothetical protein CRE_29604 [Caenorhabditis remanei]	gi|395531935|ref|XM_003767981.1|	63.9	5e-07	PREDICTED: Sarcophilus harrisii NME/NM23 nucleoside diphosphate kinase 2 (NME2), mRNA	sp|P19804|NDKB_RAT	143	9e-35	Nucleoside diphosphate kinase B OS=Rattus norvegicus GN=Nme2 PE=1 SV=1	SPAC806.07	139	2e-33	COG0105	Nucleoside diphosphate kinase	K00940	7e-38	155	cbr:CBG02247	nucleoside-diphosphate kinase [EC:2.7.4.6]	GO:0006165//nucleoside diphosphate phosphorylation;GO:0040007//growth;GO:0040035//hermaphrodite genitalia development;GO:0006228//UTP biosynthetic process;GO:0002119//nematode larval development;GO:0006183//GTP biosynthetic process;GO:0006898//receptor-mediated endocytosis;GO:0009792//embryo development ending in birth or egg hatching;GO:0006241//CTP biosynthetic process	GO:0004550//nucleoside diphosphate kinase activity;GO:0042802//identical protein binding;GO:0005524//ATP binding	GO:0005737//cytoplasm	ko01100//Metabolic pathways;ko00230//Purine metabolism;ko00240//Pyrimidine metabolism
CL4176.Contig1	378	0	21	0	3.2489	11.6657	Up	2.237e-07	1.1962e-06	--	--	--	--	--	--	--	--	--	--	--	--	--	--	--	--	--	--	--	--	--	--	-	-	-	--
Unigene34129	234	0	13	0	3.2489	11.6657	Up	7.541e-05	0.00028191	gi|167520624|ref|XP_001744651.1|	60.1	3e-08	hypothetical protein [Monosiga brevicollis MX1] >gi|163776982|gb|EDQ90600.1| predicted protein [Monosiga brevicollis MX1]	--	--	--	--	sp|Q02978|M2OM_HUMAN	53.9	8e-08	Mitochondrial 2-oxoglutarate/malate carrier protein OS=Homo sapiens GN=SLC25A11 PE=1 SV=3	--	--	--	--	--	K15104	2e-08	57.4	aga:AgaP_AGAP012097	solute carrier family 25 (mitochondrial oxoglutarate transporter), member 11	GO:0006839//mitochondrial transport;GO:0015743//malate transport;GO:0015742//alpha-ketoglutarate transport	GO:0015367//oxoglutarate:malate antiporter activity	GO:0005743//mitochondrial inner membrane	--
Unigene34857	361	0	20	0	3.2399	11.6617	Up	4.6305e-07	2.3831e-06	--	--	--	--	--	--	--	--	--	--	--	--	--	--	--	--	--	--	--	--	--	--	-	-	-	--
Unigene33586	343	0	19	0	3.2394	11.6615	Up	9.5852e-07	4.7648e-06	gi|357629045|gb|EHJ78070.1|	162.5	4e-39	hypothetical protein KGM_19933 [Danaus plexippus]	--	--	--	--	--	--	--	--	--	--	--	--	--	--	--	--	--	--	-	-	-	--
Unigene36564	650	0	36	0	3.2389	11.6613	Up	4.0746e-12	3.2924e-11	gi|329668966|gb|AEB96371.1|	347.8	2e-94	adenine nucleotide translocator [Angiostrongylus cantonensis]	gi|348518753|ref|XM_003446848.1|	79.8	1e-11	PREDICTED: Oreochromis niloticus ADP/ATP translocase 2-like (LOC100712014), mRNA	sp|Q27238|ADT1_ANOGA	219	4e-57	ADP,ATP carrier protein 1 OS=Anopheles gambiae GN=AGAP006782 PE=2 SV=2	--	--	--	--	--	K05863	2e-77	288	nve:NEMVE_v1g239511	solute carrier family 25 (mitochondrial adenine nucleotide translocator), member 4/5/6/31	GO:0055085//transmembrane transport	GO:0005215//transporter activity	GO:0005743//mitochondrial inner membrane;GO:0016021//integral to membrane	ko05012//Parkinson's disease;ko05016//Huntington's disease;ko05164//Influenza A;ko05166//HTLV-I infection;ko04020//Calcium signaling pathway
Unigene32822	325	0	18	0	3.2389	11.6613	Up	1.9841e-06	9.4308e-06	--	--	--	--	--	--	--	--	--	--	--	--	--	--	--	--	--	--	--	--	--	--	-	-	-	--
Unigene33487	325	0	18	0	3.2389	11.6613	Up	1.9841e-06	9.4293e-06	gi|389611451|dbj|BAM19337.1|	93.6	2e-18	vacuolar H[+] ATPase subunit M9.7-a [Papilio polytes]	--	--	--	--	sp|Q20591|VA0E_CAEEL	73.6	1e-13	V-type proton ATPase subunit e OS=Caenorhabditis elegans GN=vha-17 PE=2 SV=2	--	--	--	--	--	K02153	1e-15	82	nvi:100116059	V-type H+-transporting ATPase subunit H [EC:3.6.3.14]	-	-	-	ko01100//Metabolic pathways;ko05110//Vibrio cholerae infection;ko00190//Oxidative phosphorylation;ko04145//Phagosome;ko04966//Collecting duct acid secretion;ko05323//Rheumatoid arthritis;ko05120//Epithelial cell signaling in Helicobacter pylori infection;ko04721//Synaptic vesicle cycle
Unigene34025	253	0	14	0	3.2361	11.66	Up	3.643e-05	0.00014381	--	--	--	--	--	--	--	--	--	--	--	--	--	--	--	--	--	--	--	--	--	--	-	-	-	--
CL2906.Contig1	217	0	12	0	3.2339	11.6591	Up	0.0001561	0.00055065	--	--	--	--	--	--	--	--	--	--	--	--	--	--	--	--	--	--	--	--	--	--	-	-	-	--
Unigene34535	362	0	20	0	3.231	11.6578	Up	4.6305e-07	2.3837e-06	gi|357629045|gb|EHJ78070.1|	185.3	7e-46	hypothetical protein KGM_19933 [Danaus plexippus]	--	--	--	--	sp|Q9D4B2|TTC25_MOUSE	52	3e-07	Tetratricopeptide repeat protein 25 OS=Mus musculus GN=Ttc25 PE=2 SV=3	mll2209	48.5	3e-06	COG0457	FOG: TPR repeat	K04460	1e-06	52	tsp:Tsp_03046	protein phosphatase 5 [EC:3.1.3.16]	-	-	-	ko04120//Ubiquitin mediated proteolysis;ko04010//MAPK signaling pathway;ko04141//Protein processing in endoplasmic reticulum
Unigene34279	326	0	18	0	3.229	11.6569	Up	1.9841e-06	9.4235e-06	gi|357609730|gb|EHJ66615.1|	150.2	2e-35	beta-actin [Danaus plexippus]	--	--	--	--	sp|Q8TDG2|ACTT1_HUMAN	75.5	3e-14	Actin-related protein T1 OS=Homo sapiens GN=ACTRT1 PE=2 SV=2	SPBC32H8.12c	72.8	1e-13	COG5277	Actin and related proteins	K11340	2e-13	74.7	tad:TRIADDRAFT_29808	actin-like protein 6A	-	-	-	ko05110//Vibrio cholerae infection;ko05130//Pathogenic Escherichia coli infection;ko04510//Focal adhesion;ko04145//Phagosome;ko05416//Viral myocarditis;ko05410//Hypertrophic cardiomyopathy (HCM);ko05414//Dilated cardiomyopathy;ko04971//Gastric acid secretion;ko05164//Influenza A;ko04530//Tight junction;ko05412//Arrhythmogenic right ventricular cardiomyopathy (ARVC);ko05100//Bacterial invasion of …
Unigene36521	326	0	18	0	3.229	11.6569	Up	1.9841e-06	9.4141e-06	gi|357620341|gb|EHJ72571.1|	133.7	2e-30	hypothetical protein KGM_14754 [Danaus plexippus]	--	--	--	--	--	--	--	--	--	--	--	--	--	--	--	--	--	--	-	-	-	--
Unigene36592	272	0	15	0	3.225	11.6551	Up	1.7599e-05	7.282e-05	--	--	--	--	--	--	--	--	--	--	--	--	--	--	--	--	--	--	--	--	--	--	-	-	-	--
CL8065.Contig1	798	0	44	0	3.2245	11.6549	Up	1.2087e-14	1.1435e-13	gi|357617709|gb|EHJ70949.1|	369.8	7e-101	putative tetratricopeptide repeat domain 12 [Danaus plexippus]	--	--	--	--	sp|Q8BW49|TTC12_MOUSE	122	1e-27	Tetratricopeptide repeat protein 12 OS=Mus musculus GN=Ttc12 PE=2 SV=1	TVN0044	50.4	3e-06	COG0457	FOG: TPR repeat	K09553	2e-10	67	dpe:Dper_GL25924	stress-induced-phosphoprotein 1	-	-	-	ko05020//Prion diseases
Unigene33951	381	0	21	0	3.2233	11.6543	Up	2.237e-07	1.194e-06	gi|357620328|gb|EHJ72558.1|	179.9	2e-44	hypothetical protein KGM_14743 [Danaus plexippus]	gi|346709975|dbj|AK387606.1|	60	7e-06	Bombyx mori mRNA, clone: bmte03A20	sp|Q9JLI7|SPAG6_MOUSE	83.2	1e-16	Sperm-associated antigen 6 OS=Mus musculus GN=Spag6 PE=1 SV=1	--	--	--	--	--	--	--	--	--	--	GO:0030317//sperm motility;GO:0007283//spermatogenesis	-	GO:0015630//microtubule cytoskeleton	--
Unigene31904	563	0	31	0	3.2201	11.6529	Up	1.5486e-10	1.1162e-09	--	--	--	--	--	--	--	--	--	--	--	--	--	--	--	--	--	--	--	--	--	--	-	-	-	--
Unigene36388	436	0	24	0	3.2191	11.6524	Up	2.522e-08	1.4942e-07	gi|357626553|gb|EHJ76605.1|	20.4	1e-15	hypothetical protein KGM_03325 [Danaus plexippus]	--	--	--	--	sp|Q95JC9|PRP_PIG	49.7	2e-06	Basic proline-rich protein OS=Sus scrofa PE=1 SV=2	Rv3876	48.5	4e-06	COG0455	ATPases involved in chromosome partitioning	K09380	2e-06	51.6	dre:556453	zinc finger homeobox protein 4	-	-	-	--
Unigene32662	255	0	14	0	3.2107	11.6487	Up	3.643e-05	0.00014389	gi|357617839|gb|EHJ71022.1|	96.3	4e-19	hypothetical protein KGM_09984 [Danaus plexippus]	--	--	--	--	--	--	--	--	--	--	--	--	--	--	--	--	--	--	-	-	-	--
Unigene35215	565	0	31	0	3.2087	11.6478	Up	1.5486e-10	1.1148e-09	gi|357616077|gb|EHJ69996.1|	246.5	4e-64	hypothetical protein KGM_21118 [Danaus plexippus]	--	--	--	--	sp|Q556K3|AOFB_DICDI	51.2	1e-06	Probable flavin-containing monoamine oxidase B OS=Dictyostelium discoideum GN=maoB-1 PE=3 SV=1	--	--	--	--	--	K00274	9e-07	53.5	spu:590198	monoamine oxidase [EC:1.4.3.4]	-	-	-	ko01100//Metabolic pathways;ko00350//Tyrosine metabolism;ko00260//Glycine, serine and threonine metabolism;ko00982//Drug metabolism - cytochrome P450;ko05030//Cocaine addiction;ko00330//Arginine and proline metabolism;ko00380//Tryptophan metabolism;ko00360//Phenylalanine metabolism;ko00340//Histidine metabolism;ko05031//Amphetamine addiction;ko04726//Serotonergic synapse;ko05034//Alcoholism;ko047…
Unigene33744	474	0	26	0	3.2078	11.6474	Up	5.8857e-09	3.7158e-08	--	--	--	--	--	--	--	--	--	--	--	--	--	--	--	--	--	--	--	--	--	--	-	-	-	--
Unigene36806	237	0	13	0	3.2078	11.6474	Up	7.541e-05	0.0002815	--	--	--	--	--	--	--	--	--	--	--	--	--	--	--	--	--	--	--	--	--	--	-	-	-	--
Unigene36650	329	0	18	0	3.1995	11.6436	Up	1.9841e-06	9.4098e-06	--	--	--	--	--	--	--	--	--	--	--	--	--	--	--	--	--	--	--	--	--	--	-	-	-	--
Unigene36655	220	0	12	0	3.1898	11.6393	Up	0.0001561	0.00054871	gi|68697272|emb|CAJ14165.1|	70.9	1e-11	BEL12_AG transposon polyprotein [Anopheles gambiae]	--	--	--	--	--	--	--	--	--	--	--	--	--	--	--	--	--	--	-	-	-	--
Unigene33508	587	0	32	0	3.188	11.6384	Up	7.4812e-11	5.527e-10	gi|357631787|gb|EHJ79256.1|	262.7	6e-69	hypothetical protein KGM_15405 [Danaus plexippus]	--	--	--	--	sp|Q9DBC0|SELO_MOUSE	100	2e-21	Selenoprotein O OS=Mus musculus GN=Selo PE=1 SV=4	PA5023	98.6	6e-21	COG0397	Uncharacterized conserved protein	--	--	--	--	--	-	-	-	--
Unigene33540	771	0	42	0	3.1857	11.6374	Up	5.1791e-14	4.7135e-13	gi|357621340|gb|EHJ73203.1|	415.2	1e-114	hypothetical protein KGM_11415 [Danaus plexippus]	--	--	--	--	sp|Q16960|DYI3_ANTCR	237	2e-62	Dynein intermediate chain 3, ciliary OS=Anthocidaris crassispina PE=2 SV=1	--	--	--	--	--	K11143	5e-80	297	phu:Phum_PHUM233540	dynein intermediate chain 2, axonemal	-	-	-	ko05016//Huntington's disease
Unigene33921	331	0	18	0	3.1802	11.6349	Up	1.9841e-06	9.4264e-06	--	--	--	--	--	--	--	--	--	--	--	--	--	--	--	--	--	--	--	--	--	--	-	-	-	--
Unigene33474	221	0	12	0	3.1754	11.6327	Up	0.0001561	0.00054934	--	--	--	--	--	--	--	--	--	--	--	--	--	--	--	--	--	--	--	--	--	--	-	-	-	--
CL4693.Contig1	2266	0	123	0	3.1744	11.6323	Up	1.32e-39	2.9223e-38	gi|357603051|gb|EHJ63612.1|	857.1	0	hypothetical protein KGM_19909 [Danaus plexippus]	gi|346711572|dbj|AK379320.1|	109	5e-20	Bombyx mori mRNA, clone: ftes11E13	--	--	--	--	--	--	--	--	--	--	--	--	--	--	-	-	-	--
Unigene33438	479	0	26	0	3.1743	11.6322	Up	5.8857e-09	3.7174e-08	gi|357614504|gb|EHJ69111.1|	226.5	2e-58	putative leucine rich repeat containing 34 [Danaus plexippus]	--	--	--	--	sp|Q9DAM1|LRC34_MOUSE	57	2e-08	Leucine-rich repeat-containing protein 34 OS=Mus musculus GN=Lrrc34 PE=2 SV=1	--	--	--	--	--	--	--	--	--	--	-	-	-	--
Unigene34783	682	0	37	0	3.1727	11.6315	Up	1.9684e-12	1.6199e-11	gi|357608906|gb|EHJ66206.1|	223	8e-57	hypothetical protein KGM_06604 [Danaus plexippus]	--	--	--	--	sp|Q9H9A6|LRC40_HUMAN	55.8	8e-08	Leucine-rich repeat-containing protein 40 OS=Homo sapiens GN=LRRC40 PE=1 SV=1	--	--	--	--	--	K14837	5e-06	51.6	nve:NEMVE_v1g244547	nucleolar protein 12	-	-	-	--
Unigene34021	295	0	16	0	3.1718	11.6311	Up	8.5019e-06	3.6981e-05	--	--	--	--	--	--	--	--	--	--	--	--	--	--	--	--	--	--	--	--	--	--	-	-	-	--
Unigene36802	535	0	29	0	3.17	11.6303	Up	6.6357e-10	4.5424e-09	gi|357617726|gb|EHJ70960.1|	100.1	4e-20	hypothetical protein KGM_07112 [Danaus plexippus]	--	--	--	--	sp|Q9V7D2|VATD1_DROME	53.5	2e-07	V-type proton ATPase subunit D 1 OS=Drosophila melanogaster GN=Vha36-1 PE=2 SV=1	YEL051w	53.1	3e-07	COG1394	Archaeal/vacuolar-type H+-ATPase subunit D	K02149	3e-07	55.1	nve:NEMVE_v1g104847	V-type H+-transporting ATPase subunit D [EC:3.6.3.14]	-	-	-	ko01100//Metabolic pathways;ko05110//Vibrio cholerae infection;ko00190//Oxidative phosphorylation;ko04145//Phagosome;ko04966//Collecting duct acid secretion;ko05323//Rheumatoid arthritis;ko05120//Epithelial cell signaling in Helicobacter pylori infection;ko04721//Synaptic vesicle cycle
Unigene36706	240	0	13	0	3.1677	11.6292	Up	7.541e-05	0.00028155	gi|392514718|gb|AFM77764.1|	124.4	1e-27	putative chymotrypsin 5 [Ostrinia nubilalis]	gi|392514717|gb|JQ904134.1|	321	7e-85	Ostrinia nubilalis putative chymotrypsin 5 (CTP5) mRNA, complete cds	sp|P17205|SER1_DROME	65.5	3e-11	Serine proteases 1/2 OS=Drosophila melanogaster GN=Jon99Cii PE=2 SV=2	--	--	--	--	--	K01362	9e-11	65.5	dme:Dmel_CG31034	[EC:3.4.21.-]	-	GO:0008236//serine-type peptidase activity	-	ko04974//Protein digestion and absorption;ko04972//Pancreatic secretion
Unigene33991	351	0	19	0	3.1656	11.6283	Up	9.5852e-07	4.7636e-06	--	--	--	--	--	--	--	--	--	--	--	--	--	--	--	--	--	--	--	--	--	--	-	-	-	--
Unigene36818	351	0	19	0	3.1656	11.6283	Up	9.5852e-07	4.7571e-06	--	--	--	--	--	--	--	--	--	--	--	--	--	--	--	--	--	--	--	--	--	--	-	-	-	--
Unigene33391	370	0	20	0	3.1611	11.6262	Up	4.6305e-07	2.3852e-06	gi|357605062|gb|EHJ64453.1|	141.7	8e-33	putative ubiquitin-protein ligase bre1 [Danaus plexippus]	--	--	--	--	--	--	--	--	--	--	--	--	--	--	--	--	--	--	-	-	-	--
Unigene31820	333	0	18	0	3.1611	11.6262	Up	1.9841e-06	9.433e-06	--	--	--	--	--	--	--	--	--	--	--	--	--	--	--	--	--	--	--	--	--	--	-	-	-	--
Unigene37022	259	0	14	0	3.1611	11.6262	Up	3.643e-05	0.00014361	gi|357629673|gb|EHJ78292.1|	65.1	1e-09	hypothetical protein KGM_22710 [Danaus plexippus]	--	--	--	--	--	--	--	--	--	--	--	--	--	--	--	--	--	--	-	-	-	--
Unigene36749	297	0	16	0	3.1505	11.6214	Up	8.5019e-06	3.6924e-05	gi|307176423|gb|EFN65994.1|	102.1	7e-21	Retrovirus-related Pol polyprotein from transposon TNT 1-94 [Camponotus floridanus]	--	--	--	--	sp|P04146|COPIA_DROME	82.8	2e-16	Copia protein OS=Drosophila melanogaster GN=GIP PE=1 SV=3	--	--	--	--	--	K05658	4e-14	76.6	acs:100566687	ATP-binding cassette, subfamily B (MDR/TAP), member 1	-	-	-	ko04080//Neuroactive ligand-receptor interaction;ko04976//Bile secretion;ko05030//Cocaine addiction;ko04724//Glutamatergic synapse;ko02010//ABC transporters
Unigene36777	260	0	14	0	3.149	11.6207	Up	3.643e-05	0.00014366	gi|307203955|gb|EFN82862.1|	63.9	2e-09	Dual specificity protein phosphatase CDC14A [Harpegnathos saltator]	--	--	--	--	sp|Q9UNH5|CC14A_HUMAN	55.5	3e-08	Dual specificity protein phosphatase CDC14A OS=Homo sapiens GN=CDC14A PE=1 SV=1	--	--	--	--	--	K06639	1e-09	61.6	bfo:BRAFLDRAFT_60600	cell division cycle 14 [EC:3.1.3.48]	GO:0035335//peptidyl-tyrosine dephosphorylation	GO:0004725//protein tyrosine phosphatase activity;GO:0008138//protein tyrosine/serine/threonine phosphatase activity	GO:0005813//centrosome;GO:0005634//nucleus	ko04110//Cell cycle
CL1344.Contig2	223	0	12	0	3.1469	11.6197	Up	0.0001561	0.00055075	--	--	--	--	--	--	--	--	--	--	--	--	--	--	--	--	--	--	--	--	--	--	-	-	-	--
Unigene37024	242	0	13	0	3.1415	11.6172	Up	7.541e-05	0.00028133	--	--	--	--	--	--	--	--	--	--	--	--	--	--	--	--	--	--	--	--	--	--	-	-	-	--
Unigene36686	224	0	12	0	3.1329	11.6133	Up	0.0001561	0.00054868	gi|357627616|gb|EHJ77260.1|	54.7	1e-06	putative CCDC46 protein [Danaus plexippus]	--	--	--	--	--	--	--	--	--	--	--	--	--	--	--	--	--	--	-	-	-	--
CL8029.Contig1	411	0	22	0	3.1303	11.6121	Up	1.0806e-07	5.9808e-07	--	--	--	--	gi|319918809|dbj|AB597005.1|	77.8	3e-11	Ostrinia nubilalis OnubOR7a, OnubOR5b genes, complete cds and complete sequence, clone: 11K16	--	--	--	--	--	--	--	--	--	--	--	--	--	--	-	-	-	--
Unigene33720	617	0	33	0	3.1278	11.6109	Up	3.6141e-11	2.7327e-10	--	--	--	--	--	--	--	--	--	--	--	--	--	--	--	--	--	--	--	--	--	--	-	-	-	--
Unigene33627	262	0	14	0	3.1249	11.6096	Up	3.643e-05	0.00014382	--	--	--	--	--	--	--	--	--	--	--	--	--	--	--	--	--	--	--	--	--	--	-	-	-	--
Unigene34553	281	0	15	0	3.1217	11.6081	Up	1.7599e-05	7.2869e-05	--	--	--	--	--	--	--	--	--	--	--	--	--	--	--	--	--	--	--	--	--	--	-	-	-	--
Unigene36648	450	0	24	0	3.119	11.6069	Up	2.522e-08	1.4938e-07	--	--	--	--	--	--	--	--	--	--	--	--	--	--	--	--	--	--	--	--	--	--	-	-	-	--
Unigene36470	300	0	16	0	3.119	11.6069	Up	8.5019e-06	3.695e-05	gi|91090175|ref|XP_973013.1|	55.1	1e-06	PREDICTED: similar to chromosome 15 open reading frame 26 [Tribolium castaneum] >gi|270013762|gb|EFA10210.1| hypothetical protein TcasGA2_TC012405 [Tribolium castaneum]	--	--	--	--	--	--	--	--	--	--	--	--	--	--	--	--	--	--	-	-	-	--
Unigene36703	225	0	12	0	3.119	11.6069	Up	0.0001561	0.00054865	--	--	--	--	--	--	--	--	--	--	--	--	--	--	--	--	--	--	--	--	--	--	-	-	-	--
Unigene36607	657	0	35	0	3.1154	11.6052	Up	8.4344e-12	6.6637e-11	gi|357619459|gb|EHJ72023.1|	120.9	4e-26	hypothetical protein KGM_17139 [Danaus plexippus]	--	--	--	--	--	--	--	--	--	--	--	--	--	K11220	4e-06	52	cfa:488449	signal transducer and activator of transcription 1	-	-	-	ko05145//Toxoplasmosis;ko05200//Pathways in cancer;ko05140//Leishmaniasis;ko05164//Influenza A;ko05212//Pancreatic cancer;ko05160//Hepatitis C;ko05152//Tuberculosis;ko04380//Osteoclast differentiation;ko04620//Toll-like receptor signaling pathway;ko04630//Jak-STAT signaling pathway;ko05162//Measles;ko04062//Chemokine signaling pathway;ko05168//Herpes simplex infection
Unigene36939	226	0	12	0	3.1052	11.6005	Up	0.0001561	0.00054834	--	--	--	--	--	--	--	--	--	--	--	--	--	--	--	--	--	--	--	--	--	--	-	-	-	--
CL7700.Contig3	868	0	46	0	3.0992	11.5977	Up	2.8208e-15	2.7668e-14	gi|357606285|gb|EHJ64999.1|	134.8	4e-30	hypothetical protein KGM_05256 [Danaus plexippus]	--	--	--	--	sp|P60331|KR101_HUMAN	49.7	8e-10	Keratin-associated protein 10-1 OS=Homo sapiens GN=KRTAP10-1 PE=1 SV=2	--	--	--	--	--	--	--	--	--	--	-	-	-	--
Unigene33547	302	0	16	0	3.0983	11.5973	Up	8.5019e-06	3.6989e-05	gi|357624084|gb|EHJ74988.1|	112.1	7e-24	hypothetical protein KGM_12210 [Danaus plexippus]	--	--	--	--	--	--	--	--	--	--	--	--	--	--	--	--	--	--	-	-	-	--
Unigene36781	302	0	16	0	3.0983	11.5973	Up	8.5019e-06	3.6921e-05	gi|78042492|ref|NP_001030186.1|	133.7	2e-30	60S ribosomal protein L23 [Bos taurus] >gi|74267764|gb|AAI02557.1| Ribosomal protein L23 [Bos taurus]	gi|195585838|ref|XM_002082650.1|	109	7e-21	Drosophila simulans GD11716 (Dsim\GD11716), mRNA	sp|P62832|RL23_RAT	131	4e-31	60S ribosomal protein L23 OS=Rattus norvegicus GN=Rpl23 PE=2 SV=1	YER117w	131	3e-31	COG0093	Ribosomal protein L14	K02894	3e-31	133	bta:504876	large subunit ribosomal protein L23e	GO:0006413//translational initiation;GO:0019083//viral transcription;GO:0006414//translational elongation;GO:0006415//translational termination;GO:0006614//SRP-dependent cotranslational protein targeting to membrane;GO:0006610//ribosomal protein import into nucleus;GO:0000184//nuclear-transcribed mRNA catabolic process, nonsense-mediated decay	GO:0003735//structural constituent of ribosome;GO:0005515//protein binding	GO:0005730//nucleolus;GO:0022625//cytosolic large ribosomal subunit	ko03010//Ribosome
Unigene33714	378	0	20	0	3.0942	11.5954	Up	4.6305e-07	2.3847e-06	--	--	--	--	--	--	--	--	--	--	--	--	--	--	--	--	--	--	--	--	--	--	-	-	-	--
CL5928.Contig1	227	0	12	0	3.0915	11.5941	Up	0.0001561	0.00055047	--	--	--	--	--	--	--	--	--	--	--	--	--	--	--	--	--	--	--	--	--	--	-	-	-	--
CL8472.Contig2	227	0	12	0	3.0915	11.5941	Up	0.0001561	0.00055025	--	--	--	--	--	--	--	--	--	--	--	--	--	--	--	--	--	--	--	--	--	--	-	-	-	--
Unigene33748	227	0	12	0	3.0915	11.5941	Up	0.0001561	0.00054915	--	--	--	--	--	--	--	--	--	--	--	--	--	--	--	--	--	--	--	--	--	--	-	-	-	--
Unigene36814	246	0	13	0	3.0904	11.5936	Up	7.541e-05	0.00028149	--	--	--	--	--	--	--	--	--	--	--	--	--	--	--	--	--	--	--	--	--	--	-	-	-	--
Unigene33437	265	0	14	0	3.0895	11.5932	Up	3.643e-05	0.00014385	gi|209552794|gb|ACI62137.1|	83.6	2e-15	polyprotein [Drosophila melanogaster]	--	--	--	--	sp|P04146|COPIA_DROME	74.7	4e-14	Copia protein OS=Drosophila melanogaster GN=GIP PE=1 SV=3	--	--	--	--	--	K04605	4e-07	53.5	dwi:Dwil_GK13663	metabotropic glutamate receptor 2/3	-	-	-	ko04080//Neuroactive ligand-receptor interaction;ko05030//Cocaine addiction;ko04724//Glutamatergic synapse
Unigene31981	284	0	15	0	3.0888	11.5928	Up	1.7599e-05	7.3011e-05	--	--	--	--	--	--	--	--	--	--	--	--	--	--	--	--	--	--	--	--	--	--	-	-	-	--
Unigene33527	284	0	15	0	3.0888	11.5928	Up	1.7599e-05	7.2962e-05	gi|357621665|gb|EHJ73426.1|	97.8	1e-19	hypothetical protein KGM_10916 [Danaus plexippus]	gi|346705695|dbj|AK380116.1|	71.9	1e-09	Bombyx mori mRNA, clone: ftes36B10	--	--	--	--	--	--	--	--	--	--	--	--	--	--	-	-	-	--
Unigene36947	360	0	19	0	3.0865	11.5918	Up	9.5852e-07	4.7563e-06	gi|166952283|gb|ABZ04224.1|	171	1e-41	ribosomal protein rpl10 [Lineus viridis]	gi|126506348|gb|AC198918.1|	141	2e-30	Monosiga brevicollis clone JGIACYI-113M16, complete sequence	sp|O96647|RL10_BOMMA	168	3e-42	60S ribosomal protein L10 OS=Bombyx mandarina GN=RpL10 PE=2 SV=1	SPBC18E5.04	169	1e-42	COG0197	Ribosomal protein L16/L10E	K02866	4e-42	169	nve:NEMVE_v1g178746	large subunit ribosomal protein L10e	GO:0006412//translation	GO:0003735//structural constituent of ribosome	GO:0005840//ribosome	ko03010//Ribosome
Unigene36960	379	0	20	0	3.086	11.5915	Up	4.6305e-07	2.3791e-06	--	--	--	--	--	--	--	--	--	--	--	--	--	--	--	--	--	--	--	--	--	--	-	-	-	--
Unigene36501	684	0	36	0	3.0779	11.5877	Up	4.0746e-12	3.2932e-11	gi|348533494|ref|XP_003454240.1|	209.1	1e-52	PREDICTED: 40S ribosomal protein S6-like [Oreochromis niloticus]	gi|38048336|gb|AY232048.1|	77.8	5e-11	Drosophila yakuba clone yak-ad_RpS6 mRNA sequence	sp|Q9YGF2|RS6_ONCMY	206	4e-53	40S ribosomal protein S6 OS=Oncorhynchus mykiss GN=rps6 PE=2 SV=1	SPAPB1E7.12	251	8e-67	COG2125	Ribosomal protein S6E (S10)	K02991	1e-52	206	acs:100559912	small subunit ribosomal protein S6e	GO:0006412//translation;GO:0006364//rRNA processing;GO:0031929//TOR signaling cascade;GO:0042593//glucose homeostasis;GO:0043065//positive regulation of apoptotic process;GO:0042274//ribosomal small subunit biogenesis	GO:0003735//structural constituent of ribosome;GO:0019901//protein kinase binding	GO:0005730//nucleolus;GO:0022627//cytosolic small ribosomal subunit;GO:0048471//perinuclear region of cytoplasm	ko03010//Ribosome;ko04910//Insulin signaling pathway;ko04150//mTOR signaling pathway
Unigene37018	323	0	17	0	3.0779	11.5877	Up	4.1072e-06	1.865e-05	--	--	--	--	--	--	--	--	--	--	--	--	--	--	--	--	--	--	--	--	--	--	-	-	-	--
Unigene34287	304	0	16	0	3.0779	11.5877	Up	8.5019e-06	3.697e-05	--	--	--	--	--	--	--	--	--	--	--	--	--	--	--	--	--	--	--	--	--	--	-	-	-	--
Unigene36830	228	0	12	0	3.0779	11.5877	Up	0.0001561	0.00054849	--	--	--	--	--	--	--	--	--	--	--	--	--	--	--	--	--	--	--	--	--	--	-	-	-	--
Unigene34510	514	0	27	0	3.0719	11.5849	Up	2.8433e-09	1.8485e-08	--	--	--	--	--	--	--	--	--	--	--	--	--	--	--	--	--	--	--	--	--	--	-	-	-	--
CL1456.Contig2	267	0	14	0	3.0664	11.5823	Up	3.643e-05	0.00014406	--	--	--	--	--	--	--	--	--	--	--	--	--	--	--	--	--	--	--	--	--	--	-	-	-	--
Unigene33060	267	0	14	0	3.0664	11.5823	Up	3.643e-05	0.00014386	--	--	--	--	--	--	--	--	--	--	--	--	--	--	--	--	--	--	--	--	--	--	-	-	-	--
Unigene36726	267	0	14	0	3.0664	11.5823	Up	3.643e-05	0.00014368	--	--	--	--	--	--	--	--	--	--	--	--	--	--	--	--	--	--	--	--	--	--	-	-	-	--
Unigene36848	267	0	14	0	3.0664	11.5823	Up	3.643e-05	0.00014364	--	--	--	--	--	--	--	--	--	--	--	--	--	--	--	--	--	--	--	--	--	--	-	-	-	--
Unigene33690	229	0	12	0	3.0645	11.5814	Up	0.0001561	0.00054918	--	--	--	--	--	--	--	--	--	--	--	--	--	--	--	--	--	--	--	--	--	--	-	-	-	--
Unigene34768	229	0	12	0	3.0645	11.5814	Up	0.0001561	0.00054906	--	--	--	--	--	--	--	--	--	--	--	--	--	--	--	--	--	--	--	--	--	--	-	-	-	--
Unigene36679	363	0	19	0	3.061	11.5798	Up	9.5852e-07	4.7579e-06	gi|357614869|gb|EHJ69342.1|	169.5	4e-41	hypothetical protein KGM_10867 [Danaus plexippus]	--	--	--	--	--	--	--	--	--	--	--	--	--	--	--	--	--	--	-	-	-	--
CL9070.Contig2	287	0	15	0	3.0565	11.5777	Up	1.7599e-05	7.3035e-05	--	--	--	--	--	--	--	--	--	--	--	--	--	--	--	--	--	--	--	--	--	--	-	-	-	--
CL5519.Contig1	249	0	13	0	3.0532	11.5761	Up	7.541e-05	0.00028247	--	--	--	--	--	--	--	--	--	--	--	--	--	--	--	--	--	--	--	--	--	--	-	-	-	--
Unigene36612	249	0	13	0	3.0532	11.5761	Up	7.541e-05	0.00028157	gi|357612577|gb|EHJ68072.1|	155.2	7e-37	putative protein phosphatases pp1 regulatory subunit [Danaus plexippus]	gi|346712101|dbj|AK387960.1|	65.9	7e-08	Bombyx mori mRNA, clone: bmte26H09	sp|Q5XI54|LRC48_RAT	82	3e-16	Leucine-rich repeat-containing protein 48 OS=Rattus norvegicus GN=Lrrc48 PE=2 SV=1	--	--	--	--	--	--	--	--	--	--	-	-	-	--
Unigene33490	709	0	37	0	3.0519	11.5755	Up	1.9684e-12	1.621e-11	--	--	--	--	--	--	--	--	--	--	--	--	--	--	--	--	--	--	--	--	--	--	-	-	-	--
Unigene31699	460	0	24	0	3.0512	11.5752	Up	2.522e-08	1.497e-07	--	--	--	--	--	--	--	--	--	--	--	--	--	--	--	--	--	--	--	--	--	--	-	-	-	--
Unigene33522	230	0	12	0	3.0512	11.5752	Up	0.0001561	0.00054931	--	--	--	--	--	--	--	--	--	--	--	--	--	--	--	--	--	--	--	--	--	--	-	-	-	--
Unigene34855	326	0	17	0	3.0496	11.5744	Up	4.1072e-06	1.8672e-05	gi|357624681|gb|EHJ75367.1|	198.7	6e-50	putative NADH-ubiquinone oxidoreductase 75 kDa subunit, mitochondrial precursor [Danaus plexippus]	gi|350405957|ref|XM_003487560.1|	91.7	2e-15	PREDICTED: Bombus impatiens NADH-ubiquinone oxidoreductase 75 kDa subunit, mitochondrial-like (LOC100744483), mRNA	sp|Q94511|NDUS1_DROME	159	1e-39	NADH-ubiquinone oxidoreductase 75 kDa subunit, mitochondrial OS=Drosophila melanogaster GN=ND75 PE=2 SV=3	BMEI1152	132	2e-31	COG1034	NADH dehydrogenase/NADH:ubiquinone oxidoreductase 75 kD subunit (chain G)	K03934	7e-40	162	phu:Phum_PHUM128410	NADH dehydrogenase (ubiquinone) Fe-S protein 1 [EC:1.6.5.3 1.6.99.3]	GO:0042773//ATP synthesis coupled electron transport	GO:0009055//electron carrier activity;GO:0051536//iron-sulfur cluster binding;GO:0008137//NADH dehydrogenase (ubiquinone) activity	GO:0016020//membrane	ko01100//Metabolic pathways;ko05012//Parkinson's disease;ko00190//Oxidative phosphorylation;ko05010//Alzheimer's disease;ko05016//Huntington's disease
Unigene36983	307	0	16	0	3.0478	11.5736	Up	8.5019e-06	3.6911e-05	gi|357620005|gb|EHJ72351.1|	205.3	6e-52	hypothetical protein KGM_08410 [Danaus plexippus]	gi|195387795|ref|XM_002052542.1|	71.9	1e-09	Drosophila virilis GJ17618 (Dvir\GJ17618), mRNA	sp|Q6RVG2|S4A8_RAT	151	3e-37	Electroneutral sodium bicarbonate exchanger 1 OS=Rattus norvegicus GN=Slc4a8 PE=1 SV=1	--	--	--	--	--	K13575	3e-37	153	dre:568631	solute carrier family 4 (sodium bicarbonate cotransporter), member 4	GO:0006820//anion transport	GO:0005452//inorganic anion exchanger activity	GO:0016021//integral to membrane	ko04972//Pancreatic secretion;ko04976//Bile secretion;ko04964//Proximal tubule bicarbonate reclamation
Unigene36636	480	0	25	0	3.0459	11.5727	Up	1.2183e-08	7.4388e-08	gi|357611877|gb|EHJ67692.1|	315.1	6e-85	dynein heavy chain [Danaus plexippus]	gi|170054329|ref|XM_001863044.1|	75.8	1e-10	Culex quinquefasciatus ciliary dynein heavy chain 5, mRNA	sp|Q8VHE6|DYH5_MOUSE	206	2e-53	Dynein heavy chain 5, axonemal OS=Mus musculus GN=Dnah5 PE=1 SV=2	--	--	--	--	--	K01509	7e-24	109	dsi:Dsim_GD21374	adenosinetriphosphatase [EC:3.6.1.3]	GO:0006200//ATP catabolic process;GO:0007018//microtubule-based movement	GO:0003777//microtubule motor activity;GO:0008017//microtubule binding;GO:0042623//ATPase activity, coupled;GO:0005524//ATP binding	GO:0005858//axonemal dynein complex	ko05016//Huntington's disease;ko00230//Purine metabolism
Unigene36813	231	0	12	0	3.0379	11.5689	Up	0.0001561	0.00054853	gi|357611860|gb|EHJ67685.1|	97.4	1e-19	reverse transcriptase [Danaus plexippus]	--	--	--	--	--	--	--	--	--	--	--	--	--	--	--	--	--	--	-	-	-	--
Unigene38405	231	0	12	0	3.0379	11.5689	Up	0.0001561	0.00054753	gi|102939|pir||B36329	145.6	6e-34	hypothetical protein 2 - cabbage looper transposon TED (fragment)	gi|5815422|gb|AF177773.1|	79.8	4e-12	Lymantria dispar Lydia retrotransposon, complete sequence	sp|P04323|POL3_DROME	96.3	1e-20	Retrovirus-related Pol polyprotein from transposon 17.6 OS=Drosophila melanogaster GN=pol PE=4 SV=1	SPAC9.04	62.4	2e-10	COG2801	Transposase and inactivated derivatives	K04228	4e-08	56.6	dre:100151502	arginine vasopressin receptor 2	GO:0006278//RNA-dependent DNA replication;GO:0015074//DNA integration	GO:0004519//endonuclease activity;GO:0003964//RNA-directed DNA polymerase activity;GO:0003723//RNA binding	-	ko04080//Neuroactive ligand-receptor interaction;ko04962//Vasopressin-regulated water reabsorption
Unigene32499	443	0	23	0	3.0362	11.5681	Up	5.2205e-08	2.991e-07	gi|357624288|gb|EHJ75123.1|	88.2	1e-16	hypothetical protein KGM_05574 [Danaus plexippus]	--	--	--	--	--	--	--	--	--	--	--	--	--	--	--	--	--	--	-	-	-	--
Unigene36917	443	0	23	0	3.0362	11.5681	Up	5.2205e-08	2.9847e-07	gi|294899963|ref|XP_002776831.1|	108.6	8e-23	Nuclear transport factor, putative [Perkinsus marinus ATCC 50983] >gi|239884032|gb|EER08647.1| Nuclear transport factor, putative [Perkinsus marinus ATCC 50983]	--	--	--	--	sp|P61972|NTF2_RAT	83.2	2e-16	Nuclear transport factor 2 OS=Rattus norvegicus GN=Nutf2 PE=1 SV=1	--	--	--	--	--	--	--	--	--	--	-	-	-	--
Unigene36753	405	0	21	0	3.0323	11.5662	Up	2.237e-07	1.1923e-06	gi|321470490|gb|EFX81466.1|	151	1e-35	hypothetical protein DAPPUDRAFT_317650 [Daphnia pulex]	--	--	--	--	--	--	--	--	--	--	--	--	--	K14861	1e-33	141	hmg:100204624	nucleolar pre-ribosomal-associated protein 1	-	-	-	--
Unigene36560	579	0	30	0	3.0301	11.5651	Up	3.2056e-10	2.2505e-09	--	--	--	--	--	--	--	--	--	--	--	--	YDL229w	80.5	2e-15	COG0443	Molecular chaperone	--	--	--	--	--	-	-	-	--
Unigene35125	251	0	13	0	3.0289	11.5646	Up	7.541e-05	0.00028171	gi|357606181|gb|EHJ64944.1|	93.6	2e-18	hypothetical protein KGM_02606 [Danaus plexippus]	--	--	--	--	--	--	--	--	--	--	--	--	--	--	--	--	--	--	-	-	-	--
Unigene36936	290	0	15	0	3.0249	11.5627	Up	1.7599e-05	7.2771e-05	--	--	--	--	--	--	--	--	--	--	--	--	--	--	--	--	--	--	--	--	--	--	-	-	-	--
Unigene33673	329	0	17	0	3.0218	11.5612	Up	4.1072e-06	1.8686e-05	gi|357628200|gb|EHJ77598.1|	131	1e-29	hypothetical protein KGM_07980 [Danaus plexippus]	--	--	--	--	--	--	--	--	--	--	--	--	--	--	--	--	--	--	-	-	-	--
Unigene33520	310	0	16	0	3.0183	11.5595	Up	8.5019e-06	3.6994e-05	--	--	--	--	--	--	--	--	--	--	--	--	--	--	--	--	--	--	--	--	--	--	-	-	-	--
Unigene35471	349	0	18	0	3.0162	11.5585	Up	1.9841e-06	9.4185e-06	--	--	--	--	--	--	--	--	--	--	--	--	--	--	--	--	--	--	--	--	--	--	-	-	-	--
Unigene36618	349	0	18	0	3.0162	11.5585	Up	1.9841e-06	9.4105e-06	gi|357610278|gb|EHJ66911.1|	207.2	1e-52	putative cAMP-dependent protein kinase catalytic subunit [Danaus plexippus]	gi|346711642|dbj|AK379390.1|	83.8	4e-13	Bombyx mori mRNA, clone: ftes14B22	sp|Q9MZD9|KAPCA_SHEEP	145	2e-35	cAMP-dependent protein kinase catalytic subunit alpha OS=Ovis aries GN=PRKACA PE=1 SV=3	ECU01g1320	53.9	7e-08	COG0515	Serine/threonine protein kinase	K04345	1e-35	147	tgu:100226105	protein kinase A [EC:2.7.11.11]	GO:0048240//sperm capacitation;GO:0071333//cellular response to glucose stimulus;GO:0045667//regulation of osteoblast differentiation;GO:0071374//cellular response to parathyroid hormone stimulus;GO:0046827//positive regulation of protein export from nucleus;GO:0046777//protein autophosphorylation;GO:0018105//peptidyl-serine phosphorylation;GO:2000810//regulation of tight junction assembly;GO:005…	GO:0019901//protein kinase binding;GO:0031625//ubiquitin protein ligase binding;GO:0005524//ATP binding;GO:0004691//cAMP-dependent protein kinase activity	GO:0031594//neuromuscular junction;GO:0005813//centrosome;GO:0005886//plasma membrane;GO:0005634//nucleus;GO:0005739//mitochondrion	ko05146//Amoebiasis;ko05110//Vibrio cholerae infection;ko04976//Bile secretion;ko05030//Cocaine addiction;ko04540//Gap junction;ko04916//Melanogenesis;ko04970//Salivary secretion;ko05414//Dilated cardiomyopathy;ko04340//Hedgehog signaling pathway;ko04962//Vasopressin-regulated water reabsorption;ko04740//Olfactory transduction;ko04914//Progesterone-mediated oocyte maturation;ko04971//Gastric acid…
Unigene33059	291	0	15	0	3.0145	11.5577	Up	1.7599e-05	7.2981e-05	gi|91077924|ref|XP_974091.1|	134.8	1e-30	PREDICTED: similar to tubulin alpha 6 [Tribolium castaneum] >gi|270001444|gb|EEZ97891.1| hypothetical protein TcasGA2_TC000273 [Tribolium castaneum]	gi|392601495|gb|JQ866749.1|	63.9	3e-07	Sphyracephala beccarii isolate SB_3 alpha-tubulin gene, partial cds	sp|Q25563|TBA13_NAEGR	133	8e-32	Tubulin alpha-13 chain OS=Naegleria gruberi GN=TUBA13 PE=2 SV=1	SPBC800.05c	121	3e-28	COG5023	Tubulin	K07374	3e-31	133	dre:431777	tubulin alpha	GO:0007017//microtubule-based process	GO:0000166//nucleotide binding	GO:0043234//protein complex;GO:0005856//cytoskeleton	ko05130//Pathogenic Escherichia coli infection;ko04540//Gap junction;ko04145//Phagosome
Unigene34014	389	0	20	0	3.0067	11.554	Up	4.6305e-07	2.3843e-06	--	--	--	--	--	--	--	--	--	--	--	--	--	--	--	--	--	--	--	--	--	--	-	-	-	--
Unigene32674	253	0	13	0	3.0049	11.5531	Up	7.541e-05	0.00028217	--	--	--	--	--	--	--	--	--	--	--	--	--	--	--	--	--	--	--	--	--	--	-	-	-	--
Unigene37054	253	0	13	0	3.0049	11.5531	Up	7.541e-05	0.00028126	gi|357616029|gb|EHJ69971.1|	60.8	2e-08	hypothetical protein KGM_04323 [Danaus plexippus]	--	--	--	--	--	--	--	--	--	--	--	--	--	--	--	--	--	--	-	-	-	--
Unigene36785	331	0	17	0	3.0035	11.5524	Up	4.1072e-06	1.8654e-05	gi|357626337|gb|EHJ76463.1|	195.3	6e-49	hypothetical protein KGM_20554 [Danaus plexippus]	--	--	--	--	--	--	--	--	--	--	--	--	--	--	--	--	--	--	-	-	-	--
Unigene33662	487	0	25	0	3.0021	11.5518	Up	1.2183e-08	7.4521e-08	gi|357609792|gb|EHJ66676.1|	123.6	2e-27	hypothetical protein KGM_08772 [Danaus plexippus]	--	--	--	--	--	--	--	--	--	--	--	--	--	--	--	--	--	--	-	-	-	--
Unigene36765	429	0	22	0	2.999	11.5503	Up	1.0806e-07	5.9648e-07	gi|189241483|ref|XP_972820.2|	142.1	6e-33	PREDICTED: similar to predicted protein [Tribolium castaneum]	gi|346705823|dbj|AK380244.1|	95.6	1e-16	Bombyx mori mRNA, clone: ftes40I23	sp|A5D7M3|GAS8_BOVIN	116	1e-26	Growth arrest-specific protein 8 OS=Bos taurus GN=GAS8 PE=2 SV=1	PH0283	50.1	1e-06	COG1318	Predicted transcriptional regulators	K10388	6e-06	49.7	dre:567310	plectin	-	-	-	--
Unigene32346	312	0	16	0	2.999	11.5503	Up	8.5019e-06	3.7009e-05	gi|357625390|gb|EHJ75850.1|	124	1e-27	hypothetical protein KGM_13641 [Danaus plexippus]	--	--	--	--	sp|Q32KM6|MORN3_BOVIN	62	3e-10	MORN repeat-containing protein 3 OS=Bos taurus GN=MORN3 PE=2 SV=1	--	--	--	--	--	--	--	--	--	--	-	-	-	--
Unigene35767	312	0	16	0	2.999	11.5503	Up	8.5019e-06	3.6965e-05	--	--	--	--	--	--	--	--	--	--	--	--	--	--	--	--	--	--	--	--	--	--	-	-	-	--
Unigene36758	273	0	14	0	2.999	11.5503	Up	3.643e-05	0.00014367	--	--	--	--	--	--	--	--	--	--	--	--	--	--	--	--	--	--	--	--	--	--	-	-	-	--
Unigene34241	371	0	19	0	2.995	11.5483	Up	9.5852e-07	4.7632e-06	--	--	--	--	--	--	--	--	--	--	--	--	--	--	--	--	--	--	--	--	--	--	-	-	-	--
Unigene34065	293	0	15	0	2.9939	11.5478	Up	1.7599e-05	7.2903e-05	--	--	--	--	--	--	--	--	--	--	--	--	--	--	--	--	--	--	--	--	--	--	-	-	-	--
CL3863.Contig1	254	0	13	0	2.9931	11.5474	Up	7.541e-05	0.00028265	--	--	--	--	--	--	--	--	--	--	--	--	--	--	--	--	--	--	--	--	--	--	-	-	-	--
Unigene33762	352	0	18	0	2.9905	11.5462	Up	1.9841e-06	9.4279e-06	--	--	--	--	--	--	--	--	--	--	--	--	--	--	--	--	--	--	--	--	--	--	-	-	-	--
Unigene36742	431	0	22	0	2.9851	11.5436	Up	1.0806e-07	5.9653e-07	--	--	--	--	--	--	--	--	--	--	--	--	--	--	--	--	--	--	--	--	--	--	-	-	-	--
Unigene36791	255	0	13	0	2.9814	11.5418	Up	7.541e-05	0.00028152	--	--	--	--	--	--	--	--	--	--	--	--	--	--	--	--	--	--	--	--	--	--	-	-	-	--
CL4656.Contig1	491	0	25	0	2.9776	11.5399	Up	1.2183e-08	7.4565e-08	gi|221121422|ref|XP_002167687.1|	83.6	3e-15	PREDICTED: hypothetical protein [Hydra magnipapillata]	--	--	--	--	sp|Q95JC9|PRP_PIG	115	3e-26	Basic proline-rich protein OS=Sus scrofa PE=1 SV=2	Rv3876	77.4	1e-14	COG0455	ATPases involved in chromosome partitioning	K12831	1e-18	92.8	bmy:Bm1_43460	splicing factor 3B subunit 4	-	-	-	ko03040//Spliceosome
Unigene35046	256	0	13	0	2.9697	11.5361	Up	7.541e-05	0.00028176	gi|357614597|gb|EHJ69164.1|	100.5	2e-20	putative Alpha [Danaus plexippus]	--	--	--	--	--	--	--	--	--	--	--	--	--	--	--	--	--	--	-	-	-	--
Unigene37160	256	0	13	0	2.9697	11.5361	Up	7.541e-05	0.00028121	--	--	--	--	--	--	--	--	--	--	--	--	--	--	--	--	--	--	--	--	--	--	-	-	-	--
Unigene36587	276	0	14	0	2.9664	11.5345	Up	3.643e-05	0.00014372	--	--	--	--	--	--	--	--	--	--	--	--	--	--	--	--	--	--	--	--	--	--	-	-	-	--
Unigene37015	276	0	14	0	2.9664	11.5345	Up	3.643e-05	0.00014361	--	--	--	--	--	--	--	--	--	--	--	--	--	--	--	--	--	--	--	--	--	--	-	-	-	--
Unigene36943	553	0	28	0	2.961	11.5319	Up	1.3736e-09	9.1475e-09	--	--	--	--	--	--	--	--	--	--	--	--	--	--	--	--	--	--	--	--	--	--	-	-	-	--
Unigene36747	316	0	16	0	2.961	11.5319	Up	8.5019e-06	3.6926e-05	--	--	--	--	--	--	--	--	--	--	--	--	--	--	--	--	--	--	--	--	--	--	-	-	-	--
Unigene33560	237	0	12	0	2.961	11.5319	Up	0.0001561	0.00054924	--	--	--	--	--	--	--	--	--	--	--	--	--	--	--	--	--	--	--	--	--	--	-	-	-	--
Unigene34536	257	0	13	0	2.9582	11.5305	Up	7.541e-05	0.00028183	gi|357629045|gb|EHJ78070.1|	79.7	4e-14	hypothetical protein KGM_19933 [Danaus plexippus]	--	--	--	--	--	--	--	--	--	--	--	--	--	--	--	--	--	--	-	-	-	--
Unigene34675	435	0	22	0	2.9576	11.5302	Up	1.0806e-07	5.9722e-07	--	--	--	--	--	--	--	--	--	--	--	--	--	--	--	--	--	--	--	--	--	--	-	-	-	--
Unigene36896	277	0	14	0	2.9557	11.5293	Up	3.643e-05	0.00014363	gi|357602891|gb|EHJ63556.1|	150.2	2e-35	hypothetical protein KGM_04674 [Danaus plexippus]	--	--	--	--	sp|Q4KLE6|NT1AB_XENLA	89.7	1e-18	N-terminal Xaa-Pro-Lys N-methyltransferase 1-B OS=Xenopus laevis GN=ntmt1-b PE=2 SV=1	--	--	--	--	--	--	--	--	--	--	-	-	-	--
Unigene34792	635	0	32	0	2.947	11.525	Up	7.4812e-11	5.5237e-10	--	--	--	--	--	--	--	--	--	--	--	--	--	--	--	--	--	--	--	--	--	--	-	-	-	--
Unigene34044	278	0	14	0	2.9451	11.5241	Up	3.643e-05	0.0001438	gi|357621390|gb|EHJ73240.1|	143.3	3e-33	hypothetical protein KGM_03547 [Danaus plexippus]	--	--	--	--	--	--	--	--	--	--	--	--	--	--	--	--	--	--	-	-	-	--
Unigene35266	278	0	14	0	2.9451	11.5241	Up	3.643e-05	0.00014377	--	--	--	--	--	--	--	--	--	--	--	--	--	--	--	--	--	--	--	--	--	--	-	-	-	--
CL2883.Contig2	298	0	15	0	2.9437	11.5234	Up	1.7599e-05	7.3079e-05	--	--	--	--	--	--	--	--	--	--	--	--	--	--	--	--	--	--	--	--	--	--	-	-	-	--
Unigene36689	617	0	31	0	2.9382	11.5207	Up	1.5486e-10	1.114e-09	--	--	--	--	--	--	--	--	--	--	--	--	--	--	--	--	--	--	--	--	--	--	-	-	-	--
Unigene36859	458	0	23	0	2.9368	11.52	Up	5.2205e-08	2.9849e-07	gi|268535528|ref|XP_002632897.1|	63.2	4e-09	Hypothetical protein CBG21638 [Caenorhabditis briggsae]	--	--	--	--	sp|P08674|CSP_PLACG	62	5e-10	Circumsporozoite protein OS=Plasmodium cynomolgi (strain Gombak) PE=3 SV=1	XF0818	55.8	3e-08	COG2730	Endoglucanase	K08867	3e-10	64.3	bta:506520	WNK lysine deficient protein kinase [EC:2.7.11.1]	-	-	-	ko03040//Spliceosome
Unigene33922	339	0	17	0	2.9327	11.518	Up	4.1072e-06	1.8683e-05	gi|108873998|gb|EAT38223.1|	97.8	1e-19	AAEL009855-PA [Aedes aegypti]	--	--	--	--	sp|Q9VVT2|INDY1_DROME	93.2	1e-19	Protein I'm not dead yet OS=Drosophila melanogaster GN=Indy PE=1 SV=2	SA1732	65.5	2e-11	COG0471	Di- and tricarboxylate transporters	K14445	2e-20	97.8	aag:AaeL_AAEL009855	solute carrier family 13 (sodium-dependent dicarboxylate transporter), member 2/3/5	GO:0008340//determination of adult lifespan;GO:0010889//regulation of sequestering of triglyceride	GO:0015141//succinate transmembrane transporter activity;GO:0015137//citrate transmembrane transporter activity	GO:0005886//plasma membrane	--
Unigene31737	979	0	49	0	2.927	11.5152	Up	3.1802e-16	3.2928e-15	gi|357629692|gb|EHJ78310.1|	206.5	1e-51	putative succinate dehydrogenase [Danaus plexippus]	--	--	--	--	sp|D0VWV4|C560_PIG	76.3	1e-13	Succinate dehydrogenase cytochrome b560 subunit, mitochondrial OS=Sus scrofa GN=SDHC PE=1 SV=2	RC0168	57.4	4e-08	COG2009	Succinate dehydrogenase/fumarate reductase, cytochrome b subunit	K00236	1e-20	101	nvi:100114948	succinate dehydrogenase (ubiquinone) cytochrome b560 subunit	-	-	-	ko01100//Metabolic pathways;ko05012//Parkinson's disease;ko00020//Citrate cycle (TCA cycle);ko00190//Oxidative phosphorylation;ko05010//Alzheimer's disease;ko05016//Huntington's disease
Unigene32953	540	0	27	0	2.924	11.5137	Up	2.8433e-09	1.8497e-08	gi|357627116|gb|EHJ76918.1|	115.2	1e-24	putative pyruvate kinase [Danaus plexippus]	--	--	--	--	sp|O62619|KPYK_DROME	64.7	1e-10	Pyruvate kinase OS=Drosophila melanogaster GN=PyK PE=2 SV=2	YOR347c	61.6	7e-10	COG0469	Pyruvate kinase	K00873	1e-14	79.3	tsp:Tsp_08030	pyruvate kinase [EC:2.7.1.40]	-	-	-	ko01100//Metabolic pathways;ko00620//Pyruvate metabolism;ko00010//Glycolysis / Gluconeogenesis;ko00230//Purine metabolism;ko04930//Type II diabetes mellitus
Unigene33970	300	0	15	0	2.924	11.5137	Up	1.7599e-05	7.2908e-05	gi|357621036|gb|EHJ73015.1|	155.2	7e-37	hypothetical protein KGM_05485 [Danaus plexippus]	--	--	--	--	--	--	--	--	--	--	--	--	--	--	--	--	--	--	-	-	-	--
CL602.Contig2	281	0	14	0	2.9136	11.5086	Up	3.643e-05	0.00014403	gi|357612250|gb|EHJ67880.1|	120.2	2e-26	putative ATP-dependent transporter [Danaus plexippus]	--	--	--	--	sp|Q66H39|ABCF3_RAT	47.4	7e-06	ATP-binding cassette sub-family F member 3 OS=Rattus norvegicus GN=Abcf3 PE=2 SV=1	--	--	--	--	--	K06158	1e-18	91.7	tca:661570	ATP-binding cassette, subfamily F, member 3	-	GO:0016887//ATPase activity;GO:0000166//nucleotide binding	-	--
Unigene34827	261	0	13	0	2.9128	11.5082	Up	7.541e-05	0.00028177	gi|357620812|gb|EHJ72861.1|	156	4e-37	putative kelch-like 10 [Danaus plexippus]	--	--	--	--	sp|Q9ER30|KBTBA_RAT	63.5	1e-10	Kelch repeat and BTB domain-containing protein 10 OS=Rattus norvegicus GN=Kbtbd10 PE=1 SV=1	--	--	--	--	--	K10448	3e-13	73.9	dre:560378	kelch-like protein 10	-	-	-	--
Unigene37215	322	0	16	0	2.9059	11.5048	Up	8.5019e-06	3.6895e-05	gi|357624520|gb|EHJ75262.1|	142.1	6e-33	hypothetical protein KGM_04066 [Danaus plexippus]	gi|402861173|ref|XM_003894930.1|	60	6e-06	PREDICTED: Papio anubis membrane metallo-endopeptidase (MME), mRNA	sp|P42892|ECE1_HUMAN	102	1e-22	Endothelin-converting enzyme 1 OS=Homo sapiens GN=ECE1 PE=1 SV=2	XF0576	55.1	3e-08	COG3590	Predicted metalloendopeptidase	K08635	4e-25	113	ame:408973	membrane metallo-endopeptidase-like 1	GO:0006508//proteolysis	GO:0004222//metalloendopeptidase activity	GO:0016021//integral to membrane	--
Unigene37224	322	0	16	0	2.9059	11.5048	Up	8.5019e-06	3.6893e-05	gi|357609718|gb|EHJ66604.1|	176.4	3e-43	hypothetical protein KGM_08722 [Danaus plexippus]	--	--	--	--	sp|Q86XH1|IQCA1_HUMAN	53.9	8e-08	IQ and AAA domain-containing protein 1 OS=Homo sapiens GN=IQCA1 PE=2 SV=1	--	--	--	--	--	--	--	--	--	--	-	-	-	--
CL1076.Contig1	604	0	30	0	2.9047	11.5042	Up	3.2056e-10	2.2551e-09	gi|389609075|dbj|BAM18149.1|	270.4	3e-71	proteasome 28kD subunit 1 [Papilio xuthus]	gi|189237684|ref|XM_964024.2|	81.8	3e-12	PREDICTED: Tribolium castaneum similar to proteasome beta-subunit (LOC657572), mRNA	sp|Q9PTW9|PSA7_CARAU	264	1e-70	Proteasome subunit alpha type-7 OS=Carassius auratus GN=psma7 PE=2 SV=1	PH1553	131	7e-31	COG0638	20S proteasome, alpha and beta subunits	K02731	1e-71	269	nvi:100116414	20S proteasome subunit alpha 4 [EC:3.4.25.1]	GO:0006511//ubiquitin-dependent protein catabolic process	GO:0004298//threonine-type endopeptidase activity	GO:0005737//cytoplasm;GO:0019773//proteasome core complex, alpha-subunit complex;GO:0005634//nucleus	ko03050//Proteasome
Unigene36697	302	0	15	0	2.9047	11.5042	Up	1.7599e-05	7.2805e-05	--	--	--	--	gi|345548869|gb|JF339040.1|	103	4e-19	Ostrinia nubilalis aminopeptidase N3b (apn3b) gene, partial cds; and aminopeptidase N3a (apn3a) and aminopeptidase N3c (apn3c) genes, complete cds	--	--	--	--	--	--	--	--	--	--	--	--	--	--	-	-	-	--
CL5426.Contig4	262	0	13	0	2.9017	11.5027	Up	7.541e-05	0.00028251	--	--	--	--	--	--	--	--	--	--	--	--	--	--	--	--	--	--	--	--	--	--	-	-	-	--
Unigene36598	242	0	12	0	2.8999	11.5018	Up	0.0001561	0.00054877	gi|242017452|ref|XP_002429202.1|	95.1	9e-19	conserved hypothetical protein [Pediculus humanus corporis] >gi|212514091|gb|EEB16464.1| conserved hypothetical protein [Pediculus humanus corporis]	--	--	--	--	sp|Q4V7T8|ROP1L_XENLA	72.4	2e-13	Ropporin-1-like protein OS=Xenopus laevis GN=ropn1l PE=2 SV=1	--	--	--	--	--	--	--	--	--	--	GO:0007165//signal transduction	GO:0008603//cAMP-dependent protein kinase regulator activity	-	--
Unigene36834	242	0	12	0	2.8999	11.5018	Up	0.0001561	0.00054846	gi|33089894|gb|AAP93827.1|	88.2	1e-16	actin [Lecythium sp. 3678_261K]	--	--	--	--	sp|P11426|ACT_ENTHI	84.3	5e-17	Actin OS=Entamoeba histolytica PE=2 SV=1	YFL039c	75.1	3e-14	COG5277	Actin and related proteins	K05692	1e-15	81.6	nve:NEMVE_v1g242065	actin beta/gamma 1	-	-	-	ko05110//Vibrio cholerae infection;ko05130//Pathogenic Escherichia coli infection;ko04510//Focal adhesion;ko04145//Phagosome;ko05416//Viral myocarditis;ko05410//Hypertrophic cardiomyopathy (HCM);ko05414//Dilated cardiomyopathy;ko04971//Gastric acid secretion;ko05164//Influenza A;ko04530//Tight junction;ko05412//Arrhythmogenic right ventricular cardiomyopathy (ARVC);ko05100//Bacterial invasion of …
Unigene37173	242	0	12	0	2.8999	11.5018	Up	0.0001561	0.00054818	--	--	--	--	--	--	--	--	--	--	--	--	--	--	--	--	--	--	--	--	--	--	-	-	-	--
Unigene37098	343	0	17	0	2.8985	11.5011	Up	4.1072e-06	1.8648e-05	--	--	--	--	--	--	--	--	--	--	--	--	--	--	--	--	--	--	--	--	--	--	-	-	-	--
Unigene34810	1878	0	93	0	2.896	11.4998	Up	3.9784e-30	6.9332e-29	gi|357616787|gb|EHJ70402.1|	158.7	9e-37	hypothetical protein KGM_15909 [Danaus plexippus]	--	--	--	--	--	--	--	--	--	--	--	--	--	--	--	--	--	--	-	-	-	--
Unigene31476	263	0	13	0	2.8907	11.4972	Up	7.541e-05	0.00028232	gi|357623355|gb|EHJ74547.1|	143.3	3e-33	hypothetical protein KGM_16628 [Danaus plexippus]	--	--	--	--	--	--	--	--	--	--	--	--	--	--	--	--	--	--	-	-	-	--
CL8380.Contig2	324	0	16	0	2.8879	11.4958	Up	8.5019e-06	3.7017e-05	--	--	--	--	gi|348651496|gb|HQ874114.1|	95.6	1e-16	Ostrinia nubilalis isolate KAZ1 olfactory receptor 4 (OR4) gene, partial cds	--	--	--	--	--	--	--	--	--	--	--	--	--	--	-	-	-	--
Unigene37368	304	0	15	0	2.8856	11.4947	Up	1.7599e-05	7.2732e-05	gi|57506568|dbj|BAD86655.1|	122.1	7e-27	reverse transcriptase [Bombyx mori]	--	--	--	--	sp|P04323|POL3_DROME	83.6	9e-17	Retrovirus-related Pol polyprotein from transposon 17.6 OS=Drosophila melanogaster GN=pol PE=4 SV=1	SPAC9.04	73.2	1e-13	COG2801	Transposase and inactivated derivatives	K04228	7e-14	75.9	dre:100151502	arginine vasopressin receptor 2	-	-	-	ko04080//Neuroactive ligand-receptor interaction;ko04962//Vasopressin-regulated water reabsorption
Unigene36779	284	0	14	0	2.8828	11.4933	Up	3.643e-05	0.00014365	gi|324518538|gb|ADY47134.1|	58.9	7e-08	CAMP-dependent protein kinase catalytic subunit, partial [Ascaris suum]	--	--	--	--	sp|P21137|KAPC_CAEEL	56.2	2e-08	cAMP-dependent protein kinase catalytic subunit OS=Caenorhabditis elegans GN=kin-1 PE=2 SV=3	--	--	--	--	--	K04345	2e-07	54.7	cbr:CBG19814	protein kinase A [EC:2.7.11.11]	GO:0002119//nematode larval development;GO:0018991//oviposition;GO:0006468//protein phosphorylation;GO:0002009//morphogenesis of an epithelium	GO:0004691//cAMP-dependent protein kinase activity	-	ko05146//Amoebiasis;ko05110//Vibrio cholerae infection;ko04976//Bile secretion;ko05030//Cocaine addiction;ko04540//Gap junction;ko04916//Melanogenesis;ko04970//Salivary secretion;ko05414//Dilated cardiomyopathy;ko04340//Hedgehog signaling pathway;ko04962//Vasopressin-regulated water reabsorption;ko04740//Olfactory transduction;ko04914//Progesterone-mediated oocyte maturation;ko04971//Gastric acid…
Unigene36803	345	0	17	0	2.8816	11.4927	Up	4.1072e-06	1.8653e-05	gi|357609720|gb|EHJ66606.1|	64.7	1e-09	hypothetical protein KGM_08720 [Danaus plexippus]	--	--	--	--	sp|Q5R616|DHSA_PONAB	47.8	6e-06	Succinate dehydrogenase [ubiquinone] flavoprotein subunit, mitochondrial OS=Pongo abelii GN=SDHA PE=2 SV=1	--	--	--	--	--	--	--	--	--	--	-	-	-	--
CL8081.Contig1	1503	0	74	0	2.8793	11.4915	Up	4.0102e-24	5.8217e-23	gi|357624240|gb|EHJ75098.1|	621.7	2e-176	molting carboxypeptidase A [Danaus plexippus]	gi|346715122|dbj|AK379928.1|	139	4e-29	Bombyx mori mRNA, clone: ftes30N08	sp|P04069|CBPB_ASTFL	239	1e-62	Carboxypeptidase B OS=Astacus fluviatilis PE=1 SV=1	YHR132c	160	7e-39	COG2866	Predicted carboxypeptidase	K01298	4e-59	229	dre:431764	carboxypeptidase A2 [EC:3.4.17.15]	-	-	-	ko04974//Protein digestion and absorption;ko04972//Pancreatic secretion
Unigene32547	244	0	12	0	2.8761	11.4899	Up	0.0001561	0.00054993	--	--	--	--	--	--	--	--	--	--	--	--	--	--	--	--	--	--	--	--	--	--	-	-	-	--
Unigene32917	285	0	14	0	2.8727	11.4882	Up	3.643e-05	0.00014388	--	--	--	--	--	--	--	--	--	--	--	--	--	--	--	--	--	--	--	--	--	--	-	-	-	--
Unigene36853	306	0	15	0	2.8667	11.4852	Up	1.7599e-05	7.2796e-05	gi|357625896|gb|EHJ76184.1|	166	4e-40	putative cyclophilin-9 [Danaus plexippus]	--	--	--	--	sp|Q1RMP7|PPIL6_BOVIN	82.4	2e-16	Peptidyl-prolyl cis-trans isomerase-like 6 OS=Bos taurus GN=PPIL6 PE=2 SV=1	YML078w	65.1	3e-11	COG0652	Peptidyl-prolyl cis-trans isomerase (rotamase) - cyclophilin family	K12739	1e-19	95.1	dre:553623	peptidyl-prolyl cis-trans isomerase-like 6 [EC:5.2.1.8]	GO:0044267//cellular protein metabolic process	GO:0016853//isomerase activity	-	--
Unigene36600	409	0	20	0	2.8597	11.4816	Up	4.6305e-07	2.3805e-06	--	--	--	--	--	--	--	--	--	--	--	--	--	--	--	--	--	--	--	--	--	--	-	-	-	--
Unigene36546	266	0	13	0	2.8581	11.4808	Up	7.541e-05	0.00028159	gi|357617706|gb|EHJ70946.1|	109	6e-23	hypothetical protein KGM_14787 [Danaus plexippus]	--	--	--	--	--	--	--	--	--	--	--	--	--	--	--	--	--	--	-	-	-	--
Unigene33656	328	0	16	0	2.8527	11.4781	Up	8.5019e-06	3.6986e-05	--	--	--	--	--	--	--	--	--	--	--	--	--	--	--	--	--	--	--	--	--	--	-	-	-	--
Unigene36745	328	0	16	0	2.8527	11.4781	Up	8.5019e-06	3.6929e-05	gi|357627293|gb|EHJ77029.1|	206.5	2e-52	hypothetical protein KGM_21512 [Danaus plexippus]	--	--	--	--	sp|Q9C0G6|DYH6_HUMAN	140	8e-34	Dynein heavy chain 6, axonemal OS=Homo sapiens GN=DNAH6 PE=1 SV=3	--	--	--	--	--	K10408	5e-26	116	dwi:Dwil_GK16602	dynein heavy chain, axonemal	GO:0009987//cellular process	GO:0017111//nucleoside-triphosphatase activity;GO:0000166//nucleotide binding	GO:0043229//intracellular organelle	ko05016//Huntington's disease
CL54.Contig1	349	0	17	0	2.8486	11.476	Up	4.1072e-06	1.8714e-05	--	--	--	--	--	--	--	--	--	--	--	--	--	--	--	--	--	--	--	--	--	--	-	-	-	--
Unigene36886	308	0	15	0	2.8481	11.4758	Up	1.7599e-05	7.2791e-05	--	--	--	--	--	--	--	--	--	--	--	--	--	--	--	--	--	--	--	--	--	--	-	-	-	--
Unigene36903	288	0	14	0	2.8428	11.4731	Up	3.643e-05	0.00014362	gi|357602841|gb|EHJ63531.1|	62.4	6e-09	hypothetical protein KGM_19230 [Danaus plexippus]	--	--	--	--	--	--	--	--	--	--	--	--	--	--	--	--	--	--	-	-	-	--
Unigene36872	391	0	19	0	2.8418	11.4726	Up	9.5852e-07	4.7567e-06	--	--	--	--	--	--	--	--	--	--	--	--	--	--	--	--	--	--	--	--	--	--	-	-	-	--
Unigene35118	268	0	13	0	2.8367	11.47	Up	7.541e-05	0.00028172	--	--	--	--	gi|133930729|gb|EF125927.1|	107	2e-20	Ostrinia nubilalis desaturase (D14-3) gene, complete cds	--	--	--	--	--	--	--	--	--	--	--	--	--	--	-	-	-	--
Unigene37136	289	0	14	0	2.833	11.4681	Up	3.643e-05	0.00014359	--	--	--	--	--	--	--	--	--	--	--	--	--	--	--	--	--	--	--	--	--	--	-	-	-	--
[truncated: 12,624 more rows]
